# Supplementary material for: Development of a predictive model to distinguish prostate cancer from benign prostatic hyperplasia by integrating serum glycoproteomics and clinical variables
Source: Clin Proteomics. 2023 Nov 21;20:52. doi: 10.1186/s12014-023-09439-4 (PMC10662699; doi:10.1186/s12014-023-09439-4)
Supplement: Supplementary file 2 — Additional file 2: Table S1. List of heavy peptides assayed by PRM with relative retention times (RT) and solubilization conditions. Table S2. List of heavy peptides used in the verification experiments and relative concentration in the heavy peptide mixture (HPM). Table S3. LC-MS/MS PRM method for the acquisition of 163 samples. Table S4. Peptides used as normalization factors [file 12014_2023_9439_MOESM2_ESM.xlsx]

## Sheet: Table S1
Table S1. List of heavy peptides assayed by PRM with relative retention times (RT), charge state and solubilization conditions. (*) Peptide sequences match deglycosylated endogenous peptides (ND); (**) the peptide MTGSGIYAPDSSR was quantified in both oxidized and not oxidized forms.
	Protein	Gene	Peptide*	RT	Note	Charge
1	Afamin	AFM	YAEDKFDETTEK	20	0.1%FA/40% ACN	2
2	Beta-2-glycoprotein 1	APOH	VYKPSAGDNSLYR	23	0.1%FA/40% ACN	3
3	Plasma kallikrein	KLKB1	GVNFDVSK	25	0.1%FA/40% ACN	2
4	Galectin-3-binding protein	LGALS3BP	GLDLTEDTYKPR	29	0.1%FA/40% ACN	3
5	Lumican	LUM	LHINHNDLTESVGPLPK		Not detected	2
6	Serum paraoxonase/arylesterase 1	PON1	HADWTLTPLK	35	0.1%FA/40% ACN	2
7	Complement component C6	CO6	VLDFTTK	27	0.1%FA/40% ACN	2
8	Laminin subunit beta-1	LAMB1	LSDTTSQSDSTAK	11	0.1%FA/40% ACN	2
9	Receptor-type tyrosine-protein phosphatase eta	PTPRJ	SDDTAASEYK	14	0.1%FA/40% ACN	2
10	Mannan-binding lectin serine protease 1	MASP1	NDLTTYK	18	0.1%FA/40% ACN	2
11	Phosphatidylinositol-glycan-specific phospholipase D	PHLD	NIDYTER	18	0.1%FA/40% ACN	2
12	Uromodulin	UMOD	QDFDITDISLLEHR	43	0.1%FA/70% ACN	3
13	Transferrin receptor protein 1	TFRC	DFEDLYTPVDGSIVIVR	46	0.1%FA/70% ACN	2
14	Ribonuclease pancreatic	RNASE1	SDSSMHITDCR	19	0.1%FA/40% ACN	3
15	C-type mannose receptor 2	MRC2	VTPAcDTSLPAQR	21	0.1%FA/40% ACN	2
16	Neutrophil elastase	ELANE	VVLGAHDLSR	24	0.1%FA/40% ACN	3
17	Pantetheinase	VNN1	MTGSGIYAPDSSR**	20	0.1%FA/40% ACN	2
18	Neural cell adhesion molecule L1-like protein	CHL1	ISGVDLTQK	24	0.1%FA/40% ACN	2
19	Neural cell adhesion molecule L1-like protein	CHL1	IIPSDNSGTFR	25	0.1%FA/40% ACN	2
20	Pantetheinase	VNN1	LTGVAGDYTVCQK	26	0.1%FA/40% ACN	2
21	Interleukin-6 receptor subunit beta	IL6ST	LTVDLTNDR	28	0.1%FA/40% ACN	2
22	Lysosome-associated membrane glycoprotein 2	LAMP2	VQPFDVTQGK	27	0.1%FA/40% ACN	2
23	Ficolin-3	FCN3	VELEDFNGDR	30	0.1%FA/40% ACN	2
24	Cathepsin D	CTSD	GSLSYLDVTR	35	0.1%FA/40% ACN	2
25	Metalloproteinase inhibitor 1	TIMP1	FVGTPEVDQTTLYQR	35	0.1%FA/70% ACN	2
26	Azurocidin	AZU1	FVDVTVTPEDQCRPNNVCTGVLTR		Not detected	3
27	Lactotransferrin	LTF	DGSDCPDKFCLFQSETK	36	0.1%FA/40% ACN	3
28	Adipocyte plasma membrane-associated protein	APMAP	AGPDGTLFVADAYK	38	0.1%FA/70% ACN	2
29	Periostin	POSTN	EVDDTLLVNELK	41	0.1%FA/70% ACN	2
30	Chondroitin sulfate proteoglycan 4	CSPG4	LDPTVLDAGELADR	39	0.1%FA/70% ACN	2
31	Pregnancy-zone protein	PZP	QEVCEEFSQQLNSDGCITQQVHTK		Not detected	4
32	Pregnancy-zone protein	PZP	TFSSMTCASGADVSEQLSLK		Not detected	3
33	Neural cell adhesion molecule 1	NCAM1	DISSEEK		Not detected	2
34	Endoglin	ENG	QDGTWPR		Not detected	2

## Sheet: Table S2
Table S2. List of heavy peptides used in the verification experiments, the charge state and the relative concentration in the heavy peptide mixture (HPM).
Gene	Peptide	Concentration in ISM (pg/uL)	Charge
AFM	YAEDKFDETTEK	1600	2
APOH	VYKPSAGDNSLYR	800	3
KLKB1	GVNFDVSK	400	2
LGALS3BP	GLDLTEDTYKPR	800	3
PON1	HADWTLTPLK	200	2
CO6	VLDFTTK	200	2
LAMB1	LSDTTSQSDSTAK	4	2
PTPRJ	SDDTAASEYK	4	2
MASP1	NDLTTYK	20	2
PHLD	NIDYTER	200	2
UMOD	QDFDITDISLLEHR	20	3
TFRC	DFEDLYTPVDGSIVIVR	80	2
RNASE1	SDSSMHITDCR	10	3
MRC2	VTPAcDTSLPAQR	16	2
ELANE	VVLGAHDLSR	2	3
VNN1	MTGSGIYAPDSSR*	8	2
CHL1	ISGVDLTQK	5	2
CHL1	IIPSDNSGTFR	40	2
VNN1	LTGVAGDYTVCQK	4	2
IL6ST	LTVDLTNDR	4	2
LAMP2	VQPFDVTQGK	40	2
FCN3	VELEDFNGDR	400	2
CTSD	GSLSYLDVTR	2	2
TIMP1	FVGTPEVDQTTLYQR	50	2
LTF	DGSDCPDKFCLFQSETK	40	3
APMAP	AGPDGTLFVADAYK	100	2
POSTN	EVDDTLLVNELK	20	2
CSPG4	LDPTVLDAGELADR	5	2

## Sheet: Table S3
Table S3. LC-MS/MS PRM method for the acquisition of 163 samples
Protein	Gene	Peptide*	m/z L	m/z H	Charge	Start acquisition	Stop acquisition	SRM acquisition
Laminin subunit beta-1	LAMB1	LSDTTSQSDSTAK	670.812	674.8	2	0	17.92	R 35000, AGC 2e5, MIT 120, loop count 5
Receptor-type tyrosine-protein phosphatase eta	PTPRJ	SDDTAASEYK	543.726	547.74	2	12.5	19.4
Ribonuclease pancreatic	RNASE1	SDSSMHITDCR	436.848	440.18	3	12.5	22	R 17500, AGC 2e5, MIT 65, loop count 10
Phosphatidylinositol-glycan-specific phospholipase D	PHLD	NIDYTER	455.718	460.72	2	17.39	23.39
Mannan-binding lectin serine protease 1	MASP1	NDLTTYK	427.716	431.72	2	17.5	23.5
Afamin	AFM	YAEDKFDETTEK	738.331	742.34	2	17.52	23.52
Pantetheinase	VNN1	MTGSGIYAPDSSR	671.308	676.31	2	19.4	25.4
Pantetheinase	VNN1	M(Ox)TGSGIYAPDSSR	679.303	684.3	2	19.4	25.4
C-type mannose receptor 2	MRC2	VTPAcDTSLPAQR	708.349	713.35	2	19.66	25.66
Beta-2-glycoprotein 1	APOH	VYKPSAGDNSLYR	490.586	493.92	3	20.7	26.7
Neutrophil elastase	ELANE	VVLGAHDLSR	356.206	359.54	3	21.6	27.6
Neural cell adhesion molecule L1-like protein	CHL1	ISGVDLTQK	480.773	484.78	2	23	29
Neural cell adhesion molecule L1-like protein	CHL1	IIPSDNSGTFR	603.81	608.81	2	23.66	29.66
Plasma kallikrein	KLKB1	GVNFDVSK	433.224	437.23	2	23.8	29.8
Pantetheinase	VNN1	LTGVAGDYTVCQK	706.348	710.34	2	25.1	31.1
Lysosome-associated membrane glycoprotein 2	LAMP2	VQPFDVTQGK	559.796	563.8	2	26.33	32.33
Complement component C6	CO6	VLDFTTK	412.235	416.24	2	27.14	33.14
Galectin-3-binding protein	LGALS3BP	GLDLTEDTYKPR	469.909	473.24	3	27.4	33.4
Interleukin-6 receptor subunit beta	IL6ST	LTVDLTNDR	523.777	528.78	2	27.4	33.4
Ficolin-3	FCN3	VELEDFNGDR	597.275	602.28	2	28.6	34.6
Azurocidin	AZU1	FVDVTVTPEDQCRPNNVCTGVLTR	877.444	882.44	2	32.88	38.88	R 35000, AGC 2e5, MIT 120, loop count 5
Cathepsin D	CTSD	GSLSYLDVTR	555.793	560.8	2	33	39
Lumican	LUM	LHINHNDLTESVGPLPK	942.504		2	33	39
Serum paraoxonase/arylesterase 1	PON1	HADWTLTPLK	591.316	595.33	2	33.5	39.5
Neural cell adhesion molecule 1	NCAM1	DGQLLPSSDYSNIK	768.884		2	35	41
Lactotransferrin	LTF	DGSDCPDKFCLFQSETK	678.624	681.3	3	37	43
Metalloproteinase inhibitor 1	TIMP1	FVGTPEVDQTTLYQR	926.455		3	37	43
Chondroitin sulfate proteoglycan 4	CSPG4	LDPTVLDAGELADR	742.882	747.89	2	35.54	60
Adipocyte plasma membrane-associated protein	APMAP	AGPDGTLFVADAYK	712.856	716.86	2	36.8	60
Uromodulin	UMOD	QDFDITDISLLEHR	567.954	571.29	3	37	60
Transferrin receptor protein 1	TFRC	DFEDLYTPVDGSIVIVR	969.496	974.49	2	37	60
Periostin	POSTN	EVDDTLLVNELK	694.368	698.38	2	40	60

## Sheet: Table S4
Table S4. Peptides used as normalization factors
Protein accesion	Gene	Peptide	RT	Charge
P05090	APOD	R.ADGTVNQIEGEATPVNLTEPAK.L [82, 103]	38.8	2
P43251	BTD	K.NPVGLIGAENATGETDPSHSK.F [339, 359]	32.2	2, 3
P00450	CERU	K.ENLTAPGSDSAVFFEQGTTR.I [395, 414]	42.7	2, 3
P00450	CERU	K.ELHHLQEQNVSNAFLDK.G [753, 769]	34.2	2,3,4
P00450	CERU	K.ELHHLQEQNVSNAFLDK.G [753, 769]	34.2	2,3,4
P08603	CFAH	R.ISEENETTCYMGK.W [906, 918]	14.5	3
P05156	CFAI	K.FLNNGTCTAEGK.F [99, 110]	21.9	2
P10909	CLUS	K.EDALNETR.E [81, 88]	17.9	2
P10909	CLUS	R.LANLTQGEDQYYLR.V [371, 384]	39.3	2,3
P22792	CPN2	R.AFGSNPNLTK.V [67, 76]	24	2
P02765	FETUA	K.VCQDCPLLAPLNDTR.V [144, 158]	50.3	2
P02790	HEMO	K.ALPQPQNVTSLLGCTH.- [446, 461]	45.7	2,3
P02790	HEMO	R.NGTGHGNSTHHGPEYMR.C [239, 255]	15	2,3,4
P05546	HEP2	K.DFVNASSK.Y [184, 191]	20	2
P00739	HPTR	K.NLFLNHSENATAK.D [144, 156]	49.5	2
P04196	HRG	R.VIDFNCTTSSVSSALANTK.D [120, 138]	43.5	2
P05155	IC1	R.DTFVNASR.T [233, 240]	22	2
P01859	IGHG2	R.EEQFNSTFR.V [171, 179]	27.8	3
P01871	IGHM	R.GLTFQQNASSMCVPDQDTAIR.V [202, 222]	41.4	3
P01871	IGHM	R.GLTFQQNASSMCVPDQDTAIR.V [202, 222]	36.7	2,3
P0DOX5	IGG1	R.EEQYNSTYR.V [294, 302]	18.6	2
P01591	IGJ	R.ENISDPTSPLR.T [69, 79]	29.4	2
P01042	KNG1	R.ITYSIVQTNCSK.E [196, 207]	31	2
P01042	KNG1	K.LNAENNATFYFK.I [288, 299]	39.7	2
P01042	KNG1	K.LNAENNATFYFK.I [288, 299]	39.7	2
P00734	THRB	K.NFTENDLLVR.I [415, 424]	40.9	2
P04004	VTNC	K.NNATVHEQVGGPSLTSDLQAQSK.G [84, 106]	32.2	2,3
P04004	VTNC	K.NGSLFAFR.G [168, 175]	42.8	2
P25311	ZA2G	K.DIVEYYNDSNGSHVLQGR.F [102, 119]	36.6	2,3
P25311	ZA2G	K.DIVEYYNDSNGSHVLQGR.F [102, 119]	38.4	2,3
