# Supplementary material for: Development of a predictive model to distinguish prostate cancer from benign prostatic hyperplasia by integrating serum glycoproteomics and clinical variables
Source: Clin Proteomics. 2023 Nov 21;20:52. doi: 10.1186/s12014-023-09439-4 (PMC10662699; doi:10.1186/s12014-023-09439-4)
Supplement: Supplementary file 3 — Additional file 3: Table S5. Sum of all XIC values for the 30 reference glycopeptides used as normalization factors in all replicates. [file 12014_2023_9439_MOESM3_ESM.xlsx]

## Sheet: Table S5
Replicate 1	Total Area	Excluded	Replicate 2	Total Area	Excluded	Scaled relative difference
A-132.raw Sum Total Area MS1	1373239297104		B-132.raw Sum Total Area MS1	1545534763124		-0.0834811		Table S5: sum of all XIC values for the 30 reference glycopeptides in replicates 1 and 2. The scaled relative difference is a measure of the spread of the two values. It is calculated as described in the Experimental. Excluded replicates are indicated with a "Y"
A-72.raw Sum Total Area MS1	1336736091530		B-72.raw Sum Total Area MS1	467862176403	Y	0.680912
A-133.raw Sum Total Area MS1	1307463336662		B-133.raw Sum Total Area MS1	1505455870480		-0.099542
A-134.raw Sum Total Area MS1	1307226357964		B-134.raw Sum Total Area MS1	1239759064612		0.0374612
A-131.raw Sum Total Area MS1	1295528107576		B-131.raw Sum Total Area MS1	966797587341		0.205494
A-74.raw Sum Total Area MS1	1240270201924		B-74.raw Sum Total Area MS1	799916050120		0.305244
A-105.raw Sum Total Area MS1	1230297004669		B-105.raw Sum Total Area MS1	791120374771		0.307254
A-129.raw Sum Total Area MS1	1201653436134		B-129.raw Sum Total Area MS1	1166872740230		0.0207671
A-39.raw Sum Total Area MS1	1192228219319		B-39.raw Sum Total Area MS1	288110872129	Y	0.863731
A-128.raw Sum Total Area MS1	1180519905921		B-128.raw Sum Total Area MS1	1248374054975		-0.0395078
A-118.raw Sum Total Area MS1	1168072160134		B-118.raw Sum Total Area MS1	820926483540		0.246827
A-U25.raw Sum Total Area MS1	1153354874861		B-U25.raw Sum Total Area MS1	933271772000		0.149162
A-123.raw Sum Total Area MS1	1134605311780		B-123.raw Sum Total Area MS1	890091713860		0.170788
A-65.raw Sum Total Area MS1	1130648819352		B-65.raw Sum Total Area MS1	679074425147		0.352884
A-106.raw Sum Total Area MS1	1088214535787		B-106.raw Sum Total Area MS1	760505043452		0.250688
A-125.raw Sum Total Area MS1	1086228074854		B-125.raw Sum Total Area MS1	1080277026452		0.00388462
A-U29.raw Sum Total Area MS1	1071003298609		B-U29.raw Sum Total Area MS1	906292266500		0.117806
A-69.raw Sum Total Area MS1	1042721267540		B-69.raw Sum Total Area MS1	1015375698928		0.0187904
A-U27.raw Sum Total Area MS1	1042349363408		B-U27.raw Sum Total Area MS1	813156544885		0.174684
A-136.raw Sum Total Area MS1	1024421007546		B-136.raw Sum Total Area MS1	970301591684		0.0383695
A-58.raw Sum Total Area MS1	1020852189942		B-58.raw Sum Total Area MS1	844645590016		0.13358
A-68.raw Sum Total Area MS1	997878420913		B-68.raw Sum Total Area MS1	841585729998		0.120161
A-82.raw Sum Total Area MS1	990815946334		B-82.raw Sum Total Area MS1	998450486064		-0.00542756
A-104.raw Sum Total Area MS1	990430655372		B-104.raw Sum Total Area MS1	502798706454		0.461828
A-84.raw Sum Total Area MS1	985414889224		B-84.raw Sum Total Area MS1	759921061434		0.182713
A-95.raw Sum Total Area MS1	978019803552		B-95.raw Sum Total Area MS1	845527122435		0.102752
A-103.raw Sum Total Area MS1	971696423604		B-103.raw Sum Total Area MS1	617227070998		0.315494
A-75.raw Sum Total Area MS1	953470559640		B-75.raw Sum Total Area MS1	943741004970		0.00725257
A-85.raw Sum Total Area MS1	950518042488		B-85.raw Sum Total Area MS1	754688002641		0.162412
A-137.raw Sum Total Area MS1	950266830695		B-137.raw Sum Total Area MS1	933340880141		0.012708
A-135.raw Sum Total Area MS1	949397512796		B-135.raw Sum Total Area MS1	945075067314		0.00322668
A-70.raw Sum Total Area MS1	944739084095		B-70.raw Sum Total Area MS1	785912423006		0.129786
A-151.raw Sum Total Area MS1	930766057963		B-151.raw Sum Total Area MS1	971033368920		-0.0299435
A-121.raw Sum Total Area MS1	921025866432		B-121.raw Sum Total Area MS1	810463389655		0.0903032
A-90.raw Sum Total Area MS1	920651959917		B-90.raw Sum Total Area MS1	807909660236		0.0922395
A-130.raw Sum Total Area MS1	907820976876		B-130.raw Sum Total Area MS1	1265832550053		-0.232928
A-59.raw Sum Total Area MS1	899225170338		B-59.raw Sum Total Area MS1	790179603478		0.0912829
A-138.raw Sum Total Area MS1	891642535816		B-138.raw Sum Total Area MS1	677001825997		0.19351
A-U28.raw Sum Total Area MS1	888997119430		B-U28.raw Sum Total Area MS1	805765242351		0.0694538
A-U21.raw Sum Total Area MS1	888254555632		B-U21.raw Sum Total Area MS1	905557022672		-0.013641
A-81.raw Sum Total Area MS1	876132313140		B-81.raw Sum Total Area MS1	371278173767	Y	0.572363
A-100.raw Sum Total Area MS1	868226163792		B-100.raw Sum Total Area MS1	739788660431		0.112958
A-122.raw Sum Total Area MS1	865789737138		B-122.raw Sum Total Area MS1	566639007026		0.295347
A-U16.raw Sum Total Area MS1	865489885644		B-U16.raw Sum Total Area MS1	988861898453		-0.0940891
A-U10.raw Sum Total Area MS1	852034489872		B-U10.raw Sum Total Area MS1	663949674460		0.175458
A-116.raw Sum Total Area MS1	851590437859		B-116.raw Sum Total Area MS1	956271014402		-0.0818872
A-96.raw Sum Total Area MS1	849589924072		B-96.raw Sum Total Area MS1	638011411453		0.201141
A-80.raw Sum Total Area MS1	846994238248		B-80.raw Sum Total Area MS1	835802065816		0.00940585
A-73.raw Sum Total Area MS1	846073391222		B-73.raw Sum Total Area MS1	1067266526333		-0.163491
A-60.raw Sum Total Area MS1	845235052820		B-60.raw Sum Total Area MS1	541588980327		0.309643
A-U34.raw Sum Total Area MS1	838755015285		B-U34.raw Sum Total Area MS1	1501477032480		-0.400486
A-89.raw Sum Total Area MS1	833848750841		B-89.raw Sum Total Area MS1	781526451578		0.0458066
A-97.raw Sum Total Area MS1	829520057889		B-97.raw Sum Total Area MS1	729884078542		0.0903592
A-149.raw Sum Total Area MS1	825110210430		B-149.raw Sum Total Area MS1	932146765426		-0.0861414
A-17.raw Sum Total Area MS1	816580442087		B-17.raw Sum Total Area MS1	1126047035660		-0.225289
A-126.raw Sum Total Area MS1	813575694988		B-126.raw Sum Total Area MS1	697738905926		0.108394
A-U31.raw Sum Total Area MS1	812664920586		B-U31.raw Sum Total Area MS1	831119191376		-0.015877
A-U30.raw Sum Total Area MS1	799237704543		B-U30.raw Sum Total Area MS1	764913139208		0.0310343
A-55.raw Sum Total Area MS1	794365251810		B-55.raw Sum Total Area MS1	845672559502		-0.0442426
A-99.raw Sum Total Area MS1	791231140528		B-99.raw Sum Total Area MS1	641543602961		0.147748
A-127.raw Sum Total Area MS1	784259396602		B-127.raw Sum Total Area MS1	1320608536883		-0.360361
A-120.raw Sum Total Area MS1	781312664002		B-120.raw Sum Total Area MS1	832141742498		-0.0445523
A-U26.raw Sum Total Area MS1	767533236872		B-U26.raw Sum Total Area MS1	790796256761		-0.0211116
A-66.raw Sum Total Area MS1	760612870440		B-66.raw Sum Total Area MS1	740488522372		0.0189595
A-86.raw Sum Total Area MS1	759535466803		B-86.raw Sum Total Area MS1	989487013872		-0.185933
A-101.raw Sum Total Area MS1	757100935574		B-101.raw Sum Total Area MS1	741946488846		0.0142968
A-71.raw Sum Total Area MS1	754872158495		B-71.raw Sum Total Area MS1	669629595400		0.0846269
A-U35.raw Sum Total Area MS1	754733279633		B-U35.raw Sum Total Area MS1	921414847120		-0.140634
A-U32.raw Sum Total Area MS1	750137165447		B-U32.raw Sum Total Area MS1	942459508774		-0.160691
A-U36.raw Sum Total Area MS1	749638572948		B-U36.raw Sum Total Area MS1	831085691294		-0.0728676
A-93.raw Sum Total Area MS1	741445555712		B-93.raw Sum Total Area MS1	740282772116		0.0011098
A-102.raw Sum Total Area MS1	740315744420		B-102.raw Sum Total Area MS1	704073008434		0.0354856
A-U37.raw Sum Total Area MS1	739480016760		B-U37.raw Sum Total Area MS1	995932601808		-0.208987
A-79.raw Sum Total Area MS1	731104520671		B-79.raw Sum Total Area MS1	820166044750		-0.0811928
A-119.raw Sum Total Area MS1	724153157831		B-119.raw Sum Total Area MS1	758598659287		-0.0328533
A-U18.raw Sum Total Area MS1	722920153214		B-U18.raw Sum Total Area MS1	1004798841080		-0.23073
A-U11.raw Sum Total Area MS1	715625580846		B-U11.raw Sum Total Area MS1	614885530672		0.107078
A-115.raw Sum Total Area MS1	711941906900		B-115.raw Sum Total Area MS1	769114784633		-0.0545925
A-U19.raw Sum Total Area MS1	709548312541		B-U19.raw Sum Total Area MS1	1024708949160		-0.257
A-61.raw Sum Total Area MS1	707198745288		B-61.raw Sum Total Area MS1	895927390872		-0.166489
A-57.raw Sum Total Area MS1	705047578830		B-57.raw Sum Total Area MS1	806050638528		-0.0945272
A-94.raw Sum Total Area MS1	704863685328		B-94.raw Sum Total Area MS1	725881089639		-0.0207746
A-U33.raw Sum Total Area MS1	700502370806		B-U33.raw Sum Total Area MS1	866828085128		-0.150077
A-98.raw Sum Total Area MS1	699659835648		B-98.raw Sum Total Area MS1	690384869398		0.00943623
A-U20.raw Sum Total Area MS1	698862998654		B-U20.raw Sum Total Area MS1	833822355414		-0.124527
A-87.raw Sum Total Area MS1	697982388589		B-87.raw Sum Total Area MS1	1005975091408		-0.255621
A-107.raw Sum Total Area MS1	680518283473		B-107.raw Sum Total Area MS1	751194944241		-0.0698128
A-91.raw Sum Total Area MS1	668388362296		B-91.raw Sum Total Area MS1	549712548304		0.137782
A-64.raw Sum Total Area MS1	665069422070		B-64.raw Sum Total Area MS1	680560509000		-0.0162806
A-78.raw Sum Total Area MS1	657687467664		B-78.raw Sum Total Area MS1	912861240784		-0.229773
A-63.raw Sum Total Area MS1	655195883641		B-63.raw Sum Total Area MS1	545525333880		0.12917
A-109.raw Sum Total Area MS1	653783384354		B-109.raw Sum Total Area MS1	695608707684		-0.0438345
A-108.raw Sum Total Area MS1	651237743923		B-108.raw Sum Total Area MS1	808847686025		-0.152658
A-83.raw Sum Total Area MS1	644385568639		B-83.raw Sum Total Area MS1	860277052792		-0.202914
A-U14.raw Sum Total Area MS1	634487960748		B-U14.raw Sum Total Area MS1	844684102387		-0.200965
A-124.raw Sum Total Area MS1	633913757975		B-124.raw Sum Total Area MS1	696590979323		-0.0666206
A-22.raw Sum Total Area MS1	626187407187		B-22.raw Sum Total Area MS1	615763792476		0.0118694
A-76.raw Sum Total Area MS1	618944766320		B-76.raw Sum Total Area MS1	895108455880		-0.257953
A-U24.raw Sum Total Area MS1	615511696116		B-U24.raw Sum Total Area MS1	859207701248		-0.233697
A-144.raw Sum Total Area MS1	614629353717		B-144.raw Sum Total Area MS1	696138933574		-0.0879423
A-145.raw Sum Total Area MS1	612433984300		B-145.raw Sum Total Area MS1	732086654406		-0.125855
A-150.raw Sum Total Area MS1	605266040150		B-150.raw Sum Total Area MS1	853555463092		-0.240697
A-62.raw Sum Total Area MS1	602864056130		B-62.raw Sum Total Area MS1	827408868718		-0.222024
A-114.raw Sum Total Area MS1	602356483341		B-114.raw Sum Total Area MS1	1006581919267		-0.355303
A-110.raw Sum Total Area MS1	598375624499		B-110.raw Sum Total Area MS1	655189596077		-0.0640949
A-77.raw Sum Total Area MS1	595789782024		B-77.raw Sum Total Area MS1	918618967200		-0.30147
A-147.raw Sum Total Area MS1	587958849290		B-147.raw Sum Total Area MS1	780804597352		-0.199249
A-148.raw Sum Total Area MS1	585595928318		B-148.raw Sum Total Area MS1	908777715655		-0.305846
A-U22.raw Sum Total Area MS1	573638822122		B-U22.raw Sum Total Area MS1	730037527752		-0.16966
A-67.raw Sum Total Area MS1	568592979720		B-67.raw Sum Total Area MS1	1118818003425		-0.461142
A-88.raw Sum Total Area MS1	568109979792		B-88.raw Sum Total Area MS1	939114260944		-0.34811
A-112.raw Sum Total Area MS1	557059181855		B-112.raw Sum Total Area MS1	882814077241		-0.31995
A-U23.raw Sum Total Area MS1	546027517716		B-U23.raw Sum Total Area MS1	872975441701		-0.325844
A-54.raw Sum Total Area MS1	542466456062		B-54.raw Sum Total Area MS1	621349158087		-0.0958545
A-143.raw Sum Total Area MS1	534636328090		B-143.raw Sum Total Area MS1	853616548554		-0.324945
A-21.raw Sum Total Area MS1	531991145884		B-21.raw Sum Total Area MS1	718653367404		-0.211075
A-113.raw Sum Total Area MS1	531470370496		B-113.raw Sum Total Area MS1	160491660942	Y	0.758196
A-146.raw Sum Total Area MS1	531308280732		B-146.raw Sum Total Area MS1	540328229112		-0.0119034
A-111.raw Sum Total Area MS1	525899213311		B-111.raw Sum Total Area MS1	746005013672		-0.244733
A-28.raw Sum Total Area MS1	521260892848		B-28.raw Sum Total Area MS1	824148192570		-0.318377
A-U08.raw Sum Total Area MS1	519969815447		B-U08.raw Sum Total Area MS1	678914458176		-0.187492
A-U01.raw Sum Total Area MS1	518673586300		B-U01.raw Sum Total Area MS1	547672104331		-0.0384585
A-139.raw Sum Total Area MS1	518015163349		B-139.raw Sum Total Area MS1	806709955096		-0.308197
A-92.raw Sum Total Area MS1	504335940624		B-92.raw Sum Total Area MS1	511249485192		-0.00962718
A-U15.raw Sum Total Area MS1	498532001914		B-U15.raw Sum Total Area MS1	627458712116		-0.161928
A-142.raw Sum Total Area MS1	491942092479		B-142.raw Sum Total Area MS1	589470635041		-0.127543
A-52.raw Sum Total Area MS1	488253376534		B-52.raw Sum Total Area MS1	790283093308		-0.334081
A-56.raw Sum Total Area MS1	487180301239		B-56.raw Sum Total Area MS1	742986969451		-0.294078
A-41.raw Sum Total Area MS1	477017129653		B-41.raw Sum Total Area MS1	571260731073		-0.127142
A-140.raw Sum Total Area MS1	462084025976		B-140.raw Sum Total Area MS1	594637837733		-0.177397
A-U13.raw Sum Total Area MS1	442992113342		B-U13.raw Sum Total Area MS1	577490504870		-0.186392
A-141.raw Sum Total Area MS1	417249196878		B-141.raw Sum Total Area MS1	758292208250		-0.410286
A-24.raw Sum Total Area MS1	409805820122		B-24.raw Sum Total Area MS1	771432324884		-0.43295
A-U07.raw Sum Total Area MS1	405260699336		B-U07.raw Sum Total Area MS1	522973618032		-0.179342
A-U17.raw Sum Total Area MS1	398599125536	Y	B-U17.raw Sum Total Area MS1	921590287310		-0.560239
A-117.raw Sum Total Area MS1	385441205056		B-117.raw Sum Total Area MS1	769835447670		-0.47055
A-29.raw Sum Total Area MS1	378027075168	Y	B-29.raw Sum Total Area MS1	820476300857		-0.522083
A-35.raw Sum Total Area MS1	364258095090	Y	B-35.raw Sum Total Area MS1	844969008086		-0.5622
A-U12.raw Sum Total Area MS1	331022110837		B-U12.raw Sum Total Area MS1	358913793149		-0.0571717
A-38.raw Sum Total Area MS1	325075130792		B-38.raw Sum Total Area MS1	662733855615		-0.483415
A-19.raw Sum Total Area MS1	313294835821	Y	B-19.raw Sum Total Area MS1	716368375284		-0.55361
A-26.raw Sum Total Area MS1	295772731549	Y	B-26.raw Sum Total Area MS1	786741097254		-0.641409
A-32.raw Sum Total Area MS1	269169132212	Y	B-32.raw Sum Total Area MS1	782526878326		-0.690311
A-18.raw Sum Total Area MS1	243148820282	Y	B-18.raw Sum Total Area MS1	880077144929		-0.801934
A-20.raw Sum Total Area MS1	232545709076	Y	B-20.raw Sum Total Area MS1	717252964616		-0.72171
A-36.raw Sum Total Area MS1	221559343649	Y	B-36.raw Sum Total Area MS1	734143404193		-0.758503
A-51.raw Sum Total Area MS1	220308820000	Y	B-51.raw Sum Total Area MS1	833120945865		-0.822691
A-45.raw Sum Total Area MS1	216221205329	Y	B-45.raw Sum Total Area MS1	759594348104		-0.787491
A-34.raw Sum Total Area MS1	210477981730	Y	B-34.raw Sum Total Area MS1	899028476700		-0.877649
A-40.raw Sum Total Area MS1	210418201573	Y	B-40.raw Sum Total Area MS1	702797712168		-0.762503
A-23.raw Sum Total Area MS1	206050308434	Y	B-23.raw Sum Total Area MS1	563422801622		-0.656814
A-43.raw Sum Total Area MS1	196733290084	Y	B-43.raw Sum Total Area MS1	531184027299		-0.649778
A-46.raw Sum Total Area MS1	178930159851	Y	B-46.raw Sum Total Area MS1	551472677694		-0.721321
A-31.raw Sum Total Area MS1	170946378622	Y	B-31.raw Sum Total Area MS1	675819315742		-0.843206
A-37.raw Sum Total Area MS1	160453354658	Y	B-37.raw Sum Total Area MS1	1005624172324		-1.02502
A-53.raw Sum Total Area MS1	155503709984	Y	B-53.raw Sum Total Area MS1	791470367758		-0.949754
A-30.raw Sum Total Area MS1	153650207013	Y	B-30.raw Sum Total Area MS1	614294395681		-0.848302
A-27.raw Sum Total Area MS1	153030218320	Y	B-27.raw Sum Total Area MS1	1010885485482		-1.04234
A-48.raw Sum Total Area MS1	148356459539	Y	B-48.raw Sum Total Area MS1	808233965246		-0.975556
A-47.raw Sum Total Area MS1	131698066021	Y	B-47.raw Sum Total Area MS1	736934965727		-0.985381
A-33.raw Sum Total Area MS1	125057301066	Y	B-33.raw Sum Total Area MS1	721734847088		-0.996501
A-42.raw Sum Total Area MS1	122663593194	Y	B-42.raw Sum Total Area MS1	700834068060		-0.992907
A-49.raw Sum Total Area MS1	39775260657	Y	B-49.raw Sum Total Area MS1	904049217480		-1.29502
