# Supplementary material for: Development of a predictive model to distinguish prostate cancer from benign prostatic hyperplasia by integrating serum glycoproteomics and clinical variables
Source: Clin Proteomics. 2023 Nov 21;20:52. doi: 10.1186/s12014-023-09439-4 (PMC10662699; doi:10.1186/s12014-023-09439-4)
Supplement: Supplementary file 4 — Additional file 4: Peptide intensities (Table S6) and clinical parameters (Table S7) acquired for the samples in the data set. [file 12014_2023_9439_MOESM4_ESM.xlsx]

## Sheet: Table S6- Proteomic variables
Replicate	Name	AGPNGTLFVADAYK	DFEDLYTPVDGSIVIVR	EVNDTLLVNELK	FVGTPEVNQTTLYQR	GLNLTEDTYKPR	GSLSYLNVTR	GVNFNVSK	HANWTLTPLK	IIPSNNSGTFR	ISGVNLTQK	LDPTVLDAGELANR	LSDTTSQSNSTAK	LTGVAGNYTVCQK	LTVNLTNDR	MTGSGIYAPNSSR	NGSDCPDKFCLFQSETK	NINYTER	NNLTTYK	QDFNITDISLLEHR	SNDTAASEYK	SNSSMHITDCR	VELEDFNGNR	VLNFTTK	VQPFNVTQGK	VTPACNTSLPAQR	VVLGAHNLSR	VYKPSAGNNSLYR	YAEDKFNETTEK	DGQLLPSSNYSNIK	FVNVTVTPEDQCRPNNVCTGVLTR	LHINHNNLTESVGPLPK
rh100	BPH 100	3.27651e-05	5.49259e-07	5.01687e-06	3.96164e-05	0.000812414	1.35006e-05	0.000300187	0.000317563	4.40311e-05	1.05462e-05	6.54846e-06	7.71317e-06	1.26425e-05	1.29657e-05	7.72619e-06	0	0.00068369	4.33883e-05	6.22483e-06	7.85434e-06	4.51865e-06	0.000276915	0.000428891	4.06582e-05	3.79761e-06	3.35901e-06	0.000605262	0.000460156	0.000119301	1.65616e-06	4.79591e-06
rh101	BPH 101	2.58704e-05	5.72264e-07	4.31833e-06	3.07787e-05	0.000575347	1.32141e-05	0.000176644	0.000133689	3.95952e-05	6.89718e-06	2.63649e-06	9.36234e-06	8.74559e-06	1.18893e-05	5.41257e-06	0	0.000546134	2.82497e-05	6.1482e-06	7.09798e-06	3.15287e-06	0.000183163	0.000405696	5.11778e-05	2.16714e-06	5.27971e-06	0.000923973	0.000380798	9.62515e-05	1.32231e-06	7.24839e-06
rh102	BPH 102	1.5383e-05	5.43186e-07	8.71906e-06	4.30329e-05	0.000648749	1.34099e-05	0.000238018	0.000284852	4.27534e-05	8.73389e-06	3.89509e-06	8.17791e-06	1.00573e-05	1.09864e-05	8.01143e-06	0	0.000558301	7.0291e-05	6.08323e-06	8.52077e-06	4.81052e-06	0.000420054	0.00050319	5.96444e-05	2.62983e-06	2.22905e-06	0.00128387	0.000393401	6.88132e-05	0	5.19793e-06
rh103	BPH 103	1.63025e-05	4.87895e-07	5.10091e-06	3.13244e-05	0.000649185	8.10881e-06	0.00029601	0.000240026	4.54918e-05	9.86334e-06	3.44282e-06	9.34653e-06	5.95465e-06	1.18122e-05	3.77278e-06	0	0.000623423	5.56387e-05	1.91543e-06	5.09094e-06	3.99171e-06	0.000390339	0.000492186	3.21061e-05	2.85869e-06	1.21981e-06	0.000616032	0.00035198	9.07605e-05	0	4.23117e-06
rh104	BPH 104	2.92129e-05	1.30332e-06	4.31241e-06	3.96222e-05	0.0023258	1.50139e-05	0.000289256	0.000465559	3.91591e-05	6.81785e-06	3.18442e-06	9.13172e-06	1.40143e-05	1.35082e-05	1.0051e-05	0	0.000660512	7.77485e-05	7.36683e-06	7.91164e-06	4.17689e-06	0.000395139	0.000624769	6.08795e-05	2.86838e-06	1.46653e-06	0.00121136	0.000182488	7.06423e-05	0	6.20605e-06
rh105	BPH 105	2.71329e-05	1.10774e-06	3.4502e-06	3.48195e-05	0.000561269	1.34299e-05	0.00033357	0.000383717	3.10452e-05	5.98073e-06	2.57394e-06	8.09267e-06	1.28315e-05	1.13567e-05	9.12106e-06	0	0.000513209	5.96562e-05	1.26474e-06	6.61949e-06	3.68333e-06	0.000198777	0.000406589	5.10711e-05	2.65381e-06	1.54645e-06	0.00134217	0.000317921	8.63793e-05	0	1.05462e-05
rh106	BPH 106	2.76649e-05	9.54548e-07	3.48138e-06	3.44443e-05	0.000391806	1.27907e-05	0.000244239	0.000255795	4.18758e-05	9.38619e-06	2.5162e-06	8.76781e-06	5.4627e-06	1.44498e-05	3.0571e-06	0	0.000380032	4.37103e-05	1.1319e-06	7.00231e-06	6.26836e-06	0.000325446	0.000472254	4.77542e-05	1.72851e-06	3.0425e-06	0.00115187	0.000262991	5.59546e-05	1.77387e-06	5.29784e-06
rh107	BPH 107	4.80674e-05	2.268e-06	4.58082e-06	6.10067e-05	0.00108844	1.82859e-05	0.000362047	0.000445197	2.86677e-05	6.07713e-06	3.01345e-06	1.07865e-05	1.44029e-05	1.23345e-05	1.42852e-05	0	0.000428308	6.29336e-05	5.81394e-06	7.69815e-06	3.40482e-06	0.000430214	0.000699229	6.09879e-05	1.09846e-06	4.61953e-06	0.00130652	0.000474001	5.61722e-05	1.24564e-06	2.25074e-06
rh108	BPH 108	2.07558e-05	5.04966e-07	5.45762e-06	4.18322e-05	0.000749826	1.12894e-05	0.000337366	0.000299863	4.35483e-05	1.01712e-05	1.40733e-06	1.00193e-05	3.93833e-06	1.29989e-05	3.29239e-06	0	0.000862632	5.65235e-05	4.94985e-06	8.90589e-06	2.22954e-06	0.000493471	0.000433602	6.27135e-05	3.20116e-06	3.39864e-06	0.000933782	0.000497497	8.964e-05	1.2376e-06	7.54483e-06
rh109	BPH 109	6.3658e-05	1.97123e-06	1.12397e-05	6.76994e-05	0.00100862	2.77054e-05	0.000298626	0.000937596	4.325e-05	9.11859e-06	8.79796e-07	8.47008e-06	8.56399e-06	1.59622e-05	4.2471e-06	0	0.000783256	8.21512e-05	1.19805e-05	8.39018e-06	4.546e-06	0.000477325	0.000677296	5.30215e-05	3.30072e-06	3.02727e-06	0.00168211	0.000454753	7.94035e-05	5.46048e-07	1.64645e-06
rh110	BPH 110	1.42706e-05	4.50862e-07	3.74524e-06	3.8521e-05	0.000895571	1.68275e-05	0.000236377	0.000338255	3.90823e-05	9.0567e-06	5.67616e-06	1.12189e-05	1.52727e-06	1.49258e-05	9.71619e-07	0	0.000728909	5.2711e-05	5.53775e-06	1.04896e-05	2.31207e-06	0.000341732	0.000418203	5.66904e-05	2.19269e-06	2.5319e-06	0.00128163	0.000175135	9.41426e-05	4.42201e-07	3.36887e-06
rh111	BPH 111	3.8766e-05	1.70222e-06	5.61879e-06	5.4296e-05	0.000904923	1.63552e-05	0.00033521	0.000378401	4.18613e-05	9.39484e-06	3.02392e-06	1.23684e-05	1.7183e-05	1.47583e-05	1.38065e-05	0	0.000728433	4.86116e-05	5.76612e-06	8.64636e-06	5.81351e-06	0.000275455	0.000424057	6.46713e-05	2.75661e-06	3.2948e-06	0.00142372	0.000425965	9.34183e-05	5.88487e-07	2.41743e-06
rh112	BPH 112	3.1262e-05	1.21998e-06	8.18356e-06	9.3923e-05	0.00042748	2.7358e-05	0.000253391	0.000369616	5.30261e-05	9.33981e-06	4.83952e-07	1.31104e-05	2.63606e-05	1.18593e-05	2.51923e-05	0	0.000366337	3.03467e-05	5.04554e-06	8.00465e-06	5.82403e-06	0.000345029	0.000525031	4.18085e-05	1.54943e-06	7.10756e-06	0.00103529	0.000235113	7.46103e-05	2.42577e-06	6.9926e-06
rh113	PCA 113	4.06025e-05	9.95721e-07	8.95108e-06	7.28534e-05	0.000809217	1.79364e-05	0.000422631	0.000464238	6.37465e-05	1.18278e-05	0	1.92687e-05	4.68034e-06	1.54613e-05	2.86597e-06	0	0.000932092	6.41318e-05	2.11502e-05	1.19904e-05	3.26889e-06	0.000610299	0.00061249	7.20815e-05	2.72689e-06	2.9342e-06	0.00139318	0.000468108	7.50432e-05	1.65089e-07	1.88912e-06
rh114	PCA 114	2.80908e-05	6.24798e-07	5.31719e-06	2.63974e-05	0.000515292	1.08948e-05	0.000286547	0.000116713	3.4892e-05	7.53534e-06	8.08392e-07	1.04875e-05	9.42557e-06	1.1535e-05	4.98926e-06	0	0.000646508	4.78495e-05	6.85791e-06	6.17288e-06	6.21609e-07	0.000314788	0.000404026	6.06078e-05	2.09331e-06	7.10971e-07	0.000469175	0.000293174	9.67632e-05	0	6.01092e-06
rh115	BPH 115	4.88449e-05	9.75987e-07	5.99679e-06	3.28722e-05	0.00224028	1.0738e-05	0.000277494	0.000585711	4.85033e-05	1.1435e-05	6.28873e-06	1.62371e-06	1.95931e-05	1.31896e-05	1.79275e-05	0	0.000584389	4.81879e-05	1.5037e-06	8.60199e-06	4.00407e-06	0.000434237	0.000438085	4.57638e-05	3.10589e-06	2.49233e-06	0.000942271	0.000364195	8.89294e-05	1.4844e-07	4.35284e-06
rh116	BPH 116	1.61784e-05	4.73165e-07	4.21314e-06	5.58386e-05	0.00100249	1.33781e-05	0.000364898	0.000858954	3.55762e-05	6.98167e-06	2.4333e-06	1.41015e-06	1.71141e-05	1.08058e-05	1.2162e-05	0	0.000569175	5.33417e-05	6.02373e-06	8.51592e-06	2.86777e-06	0.00032323	0.000651785	4.25929e-05	2.15264e-06	2.05989e-06	0.00115683	0.000404155	7.5295e-05	1.33166e-07	4.13454e-06
rh117	BPH 117	3.48756e-05	8.47913e-07	7.75097e-06	4.44168e-05	0.000753631	9.35593e-06	0.000279823	0.000973575	5.0322e-05	1.02468e-05	5.74872e-06	1.81512e-06	1.65853e-05	3.00638e-05	9.51491e-05	0	0.000809525	3.48791e-05	3.7234e-06	7.81658e-06	inf	0.000500428	0.000495046	3.92792e-05	3.09414e-06	2.90713e-06	0.0013101	0.000518386	4.91625e-05	4.97619e-07	1.65024e-06
rh118	BPH 118	3.00984e-05	1.14945e-06	2.8134e-06	4.19513e-05	0.000819922	1.09316e-05	0.000255609	0.000282132	2.41213e-05	5.48603e-06	1.55505e-06	1.38854e-06	1.02231e-05	9.54925e-06	6.92032e-06	0	0.00033907	3.43718e-05	2.31599e-06	6.25437e-06	4.45383e-06	0.000302912	0.000468953	3.33957e-05	1.10235e-06	2.4571e-06	0.000785449	0.000384939	5.5173e-05	5.84665e-07	7.26064e-06
rh119	BPH 119	4.05394e-05	3.92818e-07	6.79637e-06	3.1063e-05	0.00052721	7.3875e-06	0.00025023	0.000241134	3.45399e-05	6.88411e-06	4.09496e-06	1.7169e-06	8.76026e-06	9.90769e-06	5.33828e-06	0	0.000491478	3.30424e-05	4.73267e-06	5.2377e-06	3.13408e-06	0.000310334	0.000478656	2.9842e-05	3.21629e-06	2.40355e-06	0.000827394	0.000307881	8.73791e-05	1.04308e-06	1.18473e-05
rh120	PCA 120	3.50846e-05	4.15589e-07	1.07251e-05	3.81967e-05	0.00102644	7.21648e-06	0.000524847	0.00227265	5.32749e-05	8.42871e-06	4.48398e-06	1.92923e-06	1.68636e-05	1.34229e-05	1.8969e-05	0	0.000894068	3.84384e-05	5.77322e-06	6.17522e-06	5.96025e-06	0.000339113	0.000820163	4.69043e-05	1.8004e-06	4.53588e-06	0.000915568	0.000418385	7.37822e-05	3.65303e-06	3.82587e-06
rh121	BPH 121	2.45645e-05	4.35543e-07	4.40104e-06	4.06928e-05	0.000651546	7.33178e-06	0.000344937	0.00150726	3.10491e-05	6.44391e-06	2.0981e-06	1.48622e-06	7.95114e-06	9.87403e-06	9.4357e-06	0	0.000682983	4.14896e-05	3.83155e-06	5.86525e-06	6.409e-06	0.000133717	0.000639397	4.2171e-05	4.24193e-06	1.71893e-06	0.00116546	0.000185469	3.83115e-05	3.13401e-07	3.28448e-06
rh122	BPH 122	4.93121e-05	1.5101e-06	6.32969e-06	5.60053e-05	0.0012509	8.34706e-06	0.000390567	0.00198044	4.03132e-05	8.11523e-06	1.34187e-06	1.30763e-06	1.36241e-05	1.14887e-05	1.82282e-05	0	0.000561446	4.20931e-05	8.53392e-06	5.03401e-06	7.85289e-06	0.000353536	0.000691612	5.45602e-05	2.83768e-06	1.18933e-06	0.00152203	0.000476317	3.72892e-05	7.10236e-08	3.03121e-06
rh123	BPH 123	2.50785e-05	3.94766e-07	4.06303e-06	4.82999e-05	0.000928111	2.30652e-07	0.000401601	0.00318138	4.33426e-05	8.75403e-06	1.10841e-06	1.20376e-06	2.99236e-06	9.4681e-06	1.04232e-05	0	0.000737899	2.3378e-05	1.28581e-05	5.00826e-06	5.30349e-06	0.000266136	0.000553203	5.30783e-05	2.84052e-06	6.40753e-08	0.00148025	0.000331186	4.20648e-05	2.70176e-07	3.41156e-06
rh124	BPH 124	2.35446e-05	6.33589e-07	5.98835e-06	4.97659e-05	0.00129796	2.25493e-07	0.000459422	0.00373137	5.55918e-05	1.13074e-05	1.56017e-06	1.76666e-06	2.06177e-06	1.11946e-05	5.54079e-06	0	0.000768273	2.62459e-05	5.63829e-06	3.86887e-06	1.52752e-05	0.000366861	0.000752384	3.63942e-05	4.42761e-06	8.68248e-08	0.000980251	0.000436856	6.0585e-05	0	2.28865e-06
rh125	PCA 125	1.92477e-05	9.20841e-07	5.48756e-06	4.82356e-05	0.000608196	1.18451e-05	0.000297433	0.000732235	3.60564e-05	6.66734e-06	1.7627e-06	1.27294e-06	1.94801e-05	8.82962e-06	1.44702e-05	inf	0.000628566	4.15549e-05	5.92785e-06	6.26022e-06	8.0185e-06	0.000154877	0.000427375	2.81341e-05	2.88904e-06	1.7606e-06	0.000866531	0.000318033	5.91049e-05	8.18439e-07	2.99035e-06
rh126	PCA 126	3.54039e-05	4.09464e-07	3.27393e-06	4.32977e-05	0.000608083	9.06623e-06	0.000498756	0.00135406	4.26308e-05	8.28453e-06	2.70781e-06	1.88971e-06	1.35905e-05	1.22973e-05	2.09454e-05	1.86511e-06	0.000777842	2.86488e-05	3.50344e-06	6.63209e-06	9.35562e-06	0.00015394	0.00062003	5.63658e-05	2.0012e-06	6.47776e-06	0.00143948	0.000439005	6.06883e-05	5.39427e-06	1.79073e-06
rh127	BPH 127	2.23672e-05	4.90183e-07	5.06604e-06	3.18588e-05	0.000385822	1.0865e-05	0.00038587	0.000467872	4.04368e-05	8.70232e-06	inf	1.67164e-06	2.49948e-05	1.44012e-05	1.46983e-05	0	0.000678558	8.34858e-05	1.43186e-06	8.2916e-06	2.87504e-06	0.000339884	0.000662068	5.82832e-05	2.43667e-06	1.84656e-06	0.00114066	0.000422793	6.32399e-05	3.2495e-07	5.62406e-06
rh128	BPH 128	2.98513e-05	3.37278e-07	3.98631e-06	3.21386e-05	0.000273165	1.35922e-05	0.000331571	0.000317254	3.09963e-05	6.86863e-06	1.58777e-06	1.63534e-06	8.26747e-06	9.76453e-06	4.33783e-06	0	0.00043032	5.4776e-05	9.85504e-07	7.00278e-06	4.32578e-06	0.000309752	0.000575554	3.68982e-05	2.12332e-06	1.85602e-06	0.000500024	0.000382386	6.05866e-05	8.41083e-07	6.61901e-06
rh129	BPH 129	2.74059e-05	2.80198e-07	4.06801e-06	2.82825e-05	0.000382987	1.06978e-05	0.000220912	0.000333272	2.74255e-05	5.12865e-06	1.17688e-06	9.67031e-07	6.94501e-06	8.60111e-06	4.25889e-06	0	0.000436009	4.09818e-05	1.19514e-06	5.0182e-06	2.54435e-06	0.000276293	0.000479334	2.52543e-05	2.72552e-06	3.16002e-06	0.000731576	0.00030455	5.76377e-05	1.27479e-06	1.16531e-05
rh130	BPH 130	3.98872e-05	2.91195e-07	4.25796e-06	2.75166e-05	0.000370545	1.34282e-05	0.000290642	0.000324854	4.18902e-05	8.11177e-06	1.20829e-06	1.27188e-06	1.11532e-05	1.01654e-05	7.66092e-06	0	0.000818028	6.43968e-05	1.69366e-06	8.43035e-06	4.41976e-06	0.000327381	0.000519135	3.53023e-05	2.09206e-06	2.04867e-06	0.000907641	0.000387651	5.50682e-05	7.84428e-07	4.48901e-06
rh131	BPH 131	3.29631e-05	2.99653e-07	2.88963e-06	3.88996e-05	0.00045731	1.6139e-05	0.000394608	0.000366595	3.83736e-05	7.99808e-06	inf	1.01524e-06	1.92695e-05	8.75253e-06	1.00876e-05	0	0.000541654	5.64872e-05	9.86637e-07	1.01205e-05	2.04147e-06	0.000425144	0.000610002	5.39449e-05	1.99954e-06	1.88889e-06	0.000495424	0.000401017	5.84096e-05	8.32129e-08	4.0702e-06
rh132	BPH 132	2.66163e-05	2.25908e-07	3.97782e-06	2.59069e-05	0.000564895	3.05157e-05	0.000389591	0.000265223	1.71198e-05	3.94859e-06	inf	1.30917e-06	1.86183e-05	6.72735e-06	1.12476e-05	0	0.000729686	7.53584e-05	4.17105e-07	8.56905e-06	3.59682e-06	0.00040952	0.000515646	3.73636e-05	2.62723e-06	3.39317e-06	0.000816371	0.000161101	4.52552e-05	2.44868e-06	9.28787e-06
rh133	BPH 133	2.15079e-05	3.11792e-07	3.46409e-06	2.54895e-05	0.000470635	1.17933e-05	0.000288759	0.000292214	5.05437e-05	9.17205e-06	1.94771e-06	1.11529e-06	8.80729e-06	7.58758e-06	5.67687e-06	0	0.000611587	4.26754e-05	1.97055e-06	7.38654e-06	inf	0.000277352	0.000480602	2.92918e-05	1.73839e-06	1.41021e-06	0.000453052	0.000288108	6.82871e-05	6.61766e-08	3.13351e-06
rh134	BPH 134	4.5988e-05	4.86967e-07	4.358e-06	5.87377e-05	0.000376041	1.43007e-05	0.000331771	0.000295018	3.00499e-05	5.92435e-06	1.30005e-06	1.67864e-06	1.38953e-05	7.35147e-06	1.02434e-05	5.20754e-08	0.000420195	4.68882e-05	5.78133e-07	5.27959e-06	6.21775e-06	0.000104686	0.000688971	2.30227e-05	1.34959e-06	2.04903e-06	0.000902092	0.000285958	3.00948e-05	2.98273e-07	3.59074e-06
rh135	PCA 135	3.46385e-05	2.3743e-07	3.47276e-06	3.19614e-05	0.00094293	1.22865e-05	0.000340213	0.000432565	3.95352e-05	6.92381e-06	2.36659e-06	1.40713e-06	4.32859e-06	1.38692e-05	2.77598e-06	0	0.000732777	5.75474e-05	5.23625e-07	6.99143e-06	7.62167e-06	0.000349413	0.000670818	3.66215e-05	2.53131e-06	2.04183e-06	0.00063986	0.000282171	4.63889e-05	3.12296e-07	3.02375e-06
rh136	PCA 136	4.02287e-05	5.18022e-07	3.96613e-06	3.56165e-05	0.00103147	1.22569e-05	0.00039075	0.000547332	3.99289e-05	7.53828e-06	6.9555e-08	1.35731e-06	1.1313e-05	1.55885e-05	8.97881e-06	0	0.000988069	7.66847e-05	1.65771e-06	8.47179e-06	2.90013e-06	0.000435953	0.000706802	4.59493e-05	2.77537e-06	3.66812e-06	0.00116562	0.000515463	7.09751e-05	8.72697e-07	2.68377e-06
rh137	BPH 137	4.36309e-05	4.19329e-07	4.77842e-06	3.62573e-05	0.000539991	1.28158e-05	0.000419254	0.000430059	3.65211e-05	7.73806e-06	2.45675e-06	1.26552e-06	4.55733e-05	1.29913e-05	3.34064e-05	0	0.000743642	7.50076e-05	8.38875e-07	1.03832e-05	3.78167e-06	0.000540893	0.000915059	5.67973e-05	3.44128e-06	2.42439e-06	0.00115746	0.000450302	5.26994e-05	9.89156e-08	3.71696e-06
rh138	PCA 138	3.74808e-05	2.35945e-07	1.00853e-05	2.51678e-05	0.000792215	1.4175e-05	0.000453821	0.000995951	4.54866e-05	8.89099e-06	2.08074e-06	2.01486e-06	2.97946e-05	1.4752e-05	4.78997e-05	0	0.00075413	8.74304e-05	1.51696e-06	8.85694e-06	1.98689e-05	0.000576629	0.000789974	6.36034e-05	4.29185e-06	4.91338e-06	0.00136451	0.000642421	9.56667e-05	0	9.06654e-06
rh139	PCA 139	7.40045e-05	8.65718e-07	5.44891e-06	6.49965e-05	0.00174651	2.79772e-05	0.00028094	0.000322615	3.65382e-05	8.46764e-06	3.4129e-06	1.10433e-05	3.93634e-05	1.53099e-05	3.97931e-05	0	0.000771269	4.5711e-05	3.89262e-06	7.58792e-06	5.55328e-06	0.000291319	0.000605513	6.14096e-05	1.95861e-06	3.42484e-06	0.00150342	0.000518815	7.90517e-05	1.59815e-07	4.39245e-06
rh140	BPH 140	4.26777e-05	1.93841e-06	8.83071e-06	3.61109e-05	0.00153414	1.50306e-05	0.000370094	0.000879091	5.39178e-05	1.1185e-05	3.74777e-06	1.10601e-05	2.66615e-05	1.38959e-05	3.01203e-05	0	0.000786221	8.17894e-05	1.28617e-05	8.45452e-06	6.4252e-06	0.000538178	0.000590293	7.51069e-05	2.25527e-06	5.83036e-07	0.00133755	0.000484861	7.71561e-05	0	1.02622e-06
rh141	PCA 141	3.94751e-05	1.09083e-06	6.73486e-06	4.10105e-05	0.000993675	1.17821e-05	0.000361356	0.000318667	4.64591e-05	9.65101e-06	2.33202e-06	8.58523e-06	1.03221e-05	9.37307e-06	1.14565e-05	0	0.000770782	5.3049e-05	4.52862e-06	7.63079e-06	1.38668e-05	0.000336802	0.00050402	5.73707e-05	2.27236e-06	2.73891e-06	0.00104677	0.000335047	8.1985e-05	2.6769e-07	5.33242e-06
rh142	PCA 142	7.84043e-05	1.07491e-06	2.06487e-05	6.84978e-05	0.00261916	2.35059e-05	0.000412941	0.000585389	7.16247e-05	1.29649e-05	7.59448e-06	1.57285e-05	1.30631e-05	1.82783e-05	1.26611e-05	0	0.00107468	8.67218e-05	1.69031e-05	9.46816e-06	7.71773e-06	0.000753604	0.00062192	8.89529e-05	3.35492e-06	2.74741e-06	0.000788454	0.000349558	7.92879e-05	0	1.84681e-06
rh143	PCA 143	6.26499e-05	8.8025e-06	9.87542e-06	7.22378e-05	0.00218754	2.17744e-05	0.000401257	0.000601363	5.64801e-05	1.24491e-05	2.245e-06	1.42531e-05	1.61406e-05	1.80404e-05	1.31783e-05	0	0.000726418	6.301e-05	7.1238e-05	1.02583e-05	5.76135e-06	0.00051863	0.000565691	8.19965e-05	2.30228e-06	2.21203e-06	0.000743562	0.000654885	0.000100327	3.60272e-07	4.34242e-06
rh144	PCA 144	9.06389e-05	3.39653e-06	9.74356e-06	7.08744e-05	0.00119254	9.45446e-05	0.000384914	0.0012083	4.85388e-05	1.01546e-05	1.61546e-06	7.68328e-06	2.9333e-05	1.28754e-05	2.25578e-05	0	0.000588937	6.26612e-05	1.73971e-05	9.06871e-06	3.73443e-06	0.000519523	0.000649571	7.73497e-05	3.18446e-06	0.00029301	0.00175513	0.000288048	8.71936e-05	8.11409e-07	1.27173e-05
rh145	PCA 145	4.5359e-05	2.0377e-06	7.82606e-06	7.41504e-05	0.00249208	1.98142e-05	0.000356731	0.000466133	4.18674e-05	9.62559e-06	5.67886e-06	1.00037e-05	7.32479e-06	1.70902e-05	6.39849e-06	0	0.00078615	7.72183e-05	7.88687e-06	1.00463e-05	1.37114e-05	0.000300968	0.000359836	8.60351e-05	3.29367e-06	4.4725e-07	0.00126056	0.000586286	6.15803e-05	0	2.2643e-06
rh146	PCA 146	2.69422e-05	3.93613e-06	1.4114e-05	6.0995e-05	0.00122893	2.14898e-05	0.000435044	0.00106969	5.11602e-05	9.31098e-06	0	1.16203e-05	1.95424e-05	1.54087e-05	1.59579e-05	0	0.00132681	0.000124011	inf	1.14182e-05	5.57265e-06	0.000956044	0.000742583	0.000109612	2.35782e-06	3.18702e-06	0.00190623	0.000567841	8.60496e-05	0	1.6759e-06
rh147	PCA 147	4.62204e-05	1.74081e-06	8.47029e-06	3.91289e-05	0.000548645	1.12432e-05	0.000270413	0.000931483	4.50702e-05	8.79145e-06	inf	9.18911e-06	1.87714e-05	1.1833e-05	2.04852e-05	0	0.000659237	6.11258e-05	1.99212e-05	8.76707e-06	9.39429e-06	0.000668553	0.000533671	6.05464e-05	2.31479e-06	2.43672e-06	0.00110871	2.67819e-06	6.8171e-05	1.69687e-07	4.90506e-06
rh148	PCA 148	2.32598e-05	4.98689e-06	1.9775e-05	6.0193e-05	0.00116444	1.62481e-05	0.000312305	0.000359346	3.61271e-05	8.27198e-06	3.68972e-06	9.58011e-06	1.28437e-05	1.18098e-05	2.34018e-05	0	0.000766807	8.10806e-05	8.50834e-06	6.27814e-06	1.3183e-05	0.000463371	0.000517474	5.49628e-05	3.5787e-06	6.23815e-07	0.00130798	0.00048962	6.83548e-05	1.55926e-07	9.46983e-06
rh149	PCA 149	4.87198e-05	4.62471e-07	4.6442e-06	5.85018e-05	0.000784317	3.55364e-05	0.00039466	0.000296037	3.36222e-05	7.69572e-06	3.81464e-06	9.04539e-06	2.72667e-05	1.20148e-05	2.31537e-05	0	0.000901718	7.39502e-05	2.426e-06	5.98999e-06	6.31937e-06	0.00048549	0.000603398	5.95117e-05	2.2229e-06	1.69643e-06	0.00113435	0.000499557	7.16235e-05	7.53529e-08	2.20916e-06
rh150	PCA 150	4.23642e-05	6.9739e-07	6.00012e-06	4.2397e-05	0.00166486	2.87694e-05	0.000266984	0.000599395	3.80719e-05	7.77188e-06	5.77015e-06	9.67585e-06	3.23692e-05	1.34385e-05	4.50864e-05	0	0.000677549	5.49655e-05	3.66047e-06	7.76654e-06	4.47169e-06	0.000473672	0.000462005	5.75531e-05	2.34627e-06	2.90905e-06	0.00119705	0.000473638	0.000108057	2.34354e-07	5.70554e-06
rh151	PCA 151	2.85906e-05	3.45669e-07	5.63849e-06	4.26899e-05	0.0017379	1.16767e-05	0.000215321	0.000252313	6.87886e-05	1.48459e-05	3.85779e-06	1.37591e-06	9.31786e-06	1.19721e-05	6.8856e-06	0	0.000434435	6.7084e-05	1.72519e-06	5.10919e-06	9.22993e-06	0.000413178	0.000428479	3.3849e-05	3.31882e-06	1.34085e-06	0.000514638	0.00031438	0.000101441	0	8.35278e-06
rh17	PCA 17	3.56185e-06	9.55262e-07	5.4372e-06	4.97333e-05	0.000758392	1.12135e-05	0.000310369	0.000828067	4.23945e-05	8.46161e-06	3.29049e-06	1.62478e-05	1.40564e-05	1.61208e-05	6.16292e-06	0	0.000498607	4.29408e-05	5.80083e-07	7.90899e-06	2.85219e-05	0.000325938	0.000688854	6.36397e-05	inf	inf	0.00143919	0.000285742	6.94101e-05	4.70095e-07	2.74632e-06
rh18	BPH 18	3.75648e-05	8.99347e-07	9.5087e-06	8.94806e-05	0.00136072	1.40455e-05	0.000336748	0.000392946	3.77828e-05	6.96018e-06	5.20019e-06	1.76982e-06	1.01693e-05	1.37499e-05	5.49392e-06	0	0.000363876	5.19066e-05	9.21986e-08	5.21964e-06	1.37364e-05	0.00047006	0.000781994	5.02819e-05	3.72157e-06	0	0.000586813	0.000146287	5.92942e-05	0	1.5933e-06
rh19	BPH 19	6.08432e-05	8.94533e-07	9.9721e-06	0.000105553	0.00163776	2.71268e-05	0.000399425	0.000987349	3.46851e-05	7.43307e-06	6.19197e-06	1.40275e-06	9.16554e-06	1.57129e-05	4.87937e-06		0.000577311	6.9209e-05	9.776e-06	6.38285e-06	6.54557e-06	0.000550486	0.000736775	4.75488e-05	2.20416e-06	inf	0.000128822	0.000261602	3.93741e-05	4.84689e-07	2.05692e-06
rh20	PCA 20	9.43792e-05	9.19064e-07	8.98751e-06	7.95249e-05	0.00140439	2.39612e-05	0.000569696	0.00199063	5.58362e-05	1.22309e-05	3.30674e-06	9.81346e-07	3.45525e-05	2.10274e-05	2.35e-05		0.000829814	4.55519e-05	6.34471e-06	1.45566e-05	6.34233e-06	0.000334623	0.0009671	6.42027e-05	4.32771e-06	8.06538e-06	0.00126562	0.000534931	5.5653e-05	7.87401e-07	2.4712e-06
rh21	PCA 21	3.29835e-05	8.22823e-07	8.25681e-06	5.39924e-05	0.000870073	1.30472e-05	0.000344346	0.000763308	3.75998e-05	8.40832e-06	3.87689e-06	1.14428e-05	2.80297e-05	1.54683e-05	1.00375e-05	0	0.000552163	3.14765e-05	2.83552e-06	1.00612e-05	6.70541e-06	0.000430909	0.000398764	6.00641e-05	2.43923e-06	2.7612e-06	0.00056699	0.00051634	4.92217e-05	7.25391e-08	2.16066e-06
rh22	BPH 22	4.21287e-05	1.48798e-06	1.27709e-05	6.49735e-05	0.000879939	2.26174e-05	0.000202715	0.000843083	2.47784e-05	6.64446e-06	5.6751e-06	9.45896e-06	8.21485e-06	1.41474e-05	3.883e-06	0	0.000708444	3.07931e-05	8.12987e-06	7.65738e-06	1.7142e-05	0.000113099	0.000320976	4.58468e-05	1.50092e-06	2.17332e-06	0.00146664	0.000269942	6.6021e-05	6.89699e-07	1.05653e-06
rh23	BPH 23	6.6883e-05	6.52537e-07	7.23353e-06	5.81957e-05	0.00135917	1.48168e-05	0.000504483	0.00270046	4.0493e-05	7.94622e-06	3.06965e-06	1.86532e-06	3.76969e-05	1.26647e-05	1.3689e-05	0	0.000802954	5.48878e-05	6.95995e-06	1.35266e-05	2.31261e-05	0.000563227	0.000700052	4.80444e-05	2.93897e-06	5.45893e-06	0.00141778	0.000877137	4.50424e-05	0	4.0541e-07
rh24	BPH 24	6.43567e-05	4.85977e-07	9.91072e-06	8.60285e-05	0.00191044	2.57879e-05	0.000318626	0.000304661	3.74459e-05	7.95157e-06	6.13686e-06	1.50688e-05	3.03663e-05	1.84035e-05	1.37049e-05	inf	0.000330948	4.33984e-05	8.67447e-07	9.58742e-06	1.25856e-05	0.000442004	0.000652539	5.25637e-05	2.17404e-06	inf	0.00138993	0.000432398	5.40398e-05	6.37502e-07	2.12155e-06
rh26	PCA 26	5.55943e-05	8.53077e-07	9.95983e-06	5.70255e-05	0.000707791	1.51017e-05	0.000365961	0.0022442	5.82876e-05	9.72797e-06	4.27995e-06	1.59143e-06	2.28096e-05	1.8303e-05	1.02966e-05	0	0.00049263	6.58791e-05	9.62907e-06	8.05798e-06	5.96615e-06	0.00048059	0.00063154	3.77512e-05	2.78506e-06	0	0.00109055	0.000185428	6.51799e-05	2.05497e-07	1.60557e-06
rh27	PCA 27	4.47136e-05	9.47594e-07	4.40007e-06	6.17919e-05	0.00213137	1.33283e-05	0.000446122	0.00153101	4.38446e-05	7.80347e-06	0	1.36842e-06	1.60554e-05	1.21442e-05	7.52078e-06	1.37837e-07	0.000700451	6.95012e-05	1.15778e-05	1.11186e-05	6.41457e-06	0.000599674	0.000626317	6.19419e-05	2.14933e-06	3.55397e-06	0.00109188	0.000427586	7.77939e-05	4.54501e-07	4.63765e-06
rh28	PCA 28	4.15247e-05	4.88851e-07	4.47993e-06	4.98666e-05	0.000953263	2.0557e-05	0.000407233	0.00151793	3.38613e-05	7.05364e-06	3.4376e-06	1.51658e-05	3.15291e-05	1.24815e-05	2.09325e-05	0	0.000881338	4.26014e-05	7.39248e-06	9.32482e-06	5.49744e-06	0.000409335	0.000557082	7.32092e-05	2.2416e-06	6.19986e-06	0.00123728	0.000548107	5.88401e-05	1.69571e-07	1.03776e-06
rh29	BPH 29	3.56494e-05	3.36084e-07	1.49266e-05	7.39508e-05	0.00107811	1.54944e-05	0.000407895	0.000353067	4.00203e-05	7.80625e-06	4.73118e-06	1.85533e-06	3.24837e-05	1.28322e-05	1.59778e-05	0	0.000510932	5.89505e-05	5.87644e-06	6.65462e-06	3.69462e-06	0.000459418	0.000602096	4.10294e-05	3.24577e-06		0.00121468	0.000484445	6.38714e-05	1.98827e-07	1.46145e-06
rh30	PCA 30	5.43938e-05	2.36353e-06	1.8406e-05	0.00014625	0.00106558	2.22042e-05	0.000436298	0.00234921	5.31618e-05	1.12247e-05	1.19766e-05	2.05261e-06	2.58471e-05	1.86487e-05	1.2195e-05	0	0.000855177	6.19926e-05	4.54281e-05	7.55629e-06	5.45106e-06	0.000513101	0.000759165	5.31742e-05	1.78027e-06	inf	0.0015659	0.000424409	7.88612e-05	1.0705e-06	1.57559e-06
rh31	BPH 31	6.3079e-05	8.10551e-07	1.2486e-05	6.65177e-05	0.00109827	2.45534e-05	0.000488957	0.00182582	4.18935e-05	8.64843e-06	6.49581e-06	2.03138e-06	4.77143e-05	1.62305e-05	4.79508e-05	0	0.000489527	7.14214e-05	1.10664e-05	7.2252e-06	3.6015e-06	0.000379697	0.000715342	6.42703e-05	4.0249e-06		0.00130716	0.000458645	7.16177e-05	0	1.42231e-06
rh32	BPH 32	0.000105016	1.39396e-06	2.16968e-05	0.000198855	0.00164435	4.2775e-05	0.000524757	0.00418511	6.44032e-05	1.24231e-05	7.0054e-06	2.10845e-06	2.75173e-05	3.02749e-05	1.57925e-05	0	0.000530363	7.1742e-05	1.59123e-05	7.56874e-06	2.50387e-05	0.000512358	0.000787983	6.15078e-05	1.89602e-06		0.00206501	0.00067663	6.19062e-05	0	4.34109e-07
rh33	BPH 33	0.000105596	1.23317e-06	1.59639e-05	0.000112465	0.00170808	4.99495e-05	0.000644392	0.00138475	5.55179e-05	1.05954e-05	inf	1.63291e-06	4.89846e-05	1.76606e-05	2.14398e-05	0	0.000544949	5.51574e-05	1.54152e-05	7.79535e-06	7.00353e-06	0.000268709	0.000817563	5.96139e-05	2.45645e-06	1.61547e-05	0.00190328	0.000473385	6.7219e-05	2.41154e-07	1.54271e-06
rh34	PCA 34	5.37023e-05	9.31951e-07	5.57118e-06	5.46974e-05	0.00106788	2.52534e-05	0.000388034	0.00131771	3.97343e-05	7.43937e-06	0	2.08909e-06	4.01943e-05	1.89578e-05	1.59436e-05	0	0.000715484	6.64406e-05	2.66417e-06	7.81375e-06	1.15649e-05	0.000406365	0.000584797	4.52836e-05	3.08341e-06		0.00160039	0.000242563	6.95365e-05	1.50193e-06	3.91843e-06
rh35	BPH 35	6.65724e-05	1.80251e-06	5.92052e-06	7.98375e-05	0.00111418	1.37183e-05	0.000368688	0.000669281	5.32832e-05	9.63556e-06	2.29517e-06	1.61957e-06	4.49152e-05	1.65128e-05	1.63012e-05	0	0.000721725	3.49348e-05	5.71e-06	8.91741e-06	7.55117e-06	0.000445691	0.000608713	4.95532e-05	1.82307e-06	2.82762e-05	0.000937292	0.000443291	5.19357e-05	4.41676e-06	1.68858e-06
rh36	BPH 36	8.54507e-05	8.97402e-07	1.4302e-05	5.70136e-05	0.00109904	3.65513e-05	0.000363656	0.000496183	4.2139e-05	9.11443e-06	1.92089e-05	1.76628e-06	2.29041e-05	2.44558e-05	1.43441e-05	0	0.000652182	7.22902e-05	9.13094e-07	7.922e-06	5.20788e-06	0.000324297	0.000849645	4.71949e-05	3.21254e-06	inf	0.00173558	0.000554895	5.36373e-05	1.46027e-06	2.22045e-06
rh37	PCA 37	8.83041e-05	2.13971e-06	3.19278e-06	4.82881e-05	0.000982694	1.24486e-05	0.000437665	0.0018785	4.25064e-05	8.06038e-06	2.65667e-06	1.2497e-06	4.64012e-05	1.3472e-05	2.06932e-05	0	0.000519999	2.66629e-05	5.00558e-06	1.03235e-05	7.39089e-06	0.000319821	0.000674341	3.84511e-05	1.55272e-06	9.49197e-06	0.000593108	0.000355558	3.59744e-05	6.84759e-07	1.84312e-06
rh38	PCA 38	4.60774e-05	7.46059e-07	4.6934e-06	7.19525e-05	0.00169037	1.64805e-05	0.000383172	0.00179532	5.03378e-05	1.19819e-05	5.07831e-06	3.08344e-05	3.29111e-05	2.32727e-05	1.53913e-05	0	0.000898562	5.02142e-05	7.82849e-06	1.48526e-05	8.86514e-06	0.000885107	0.000509674	8.93742e-05	4.13079e-06	5.38529e-06	0.00106884	0.000883844	8.00289e-05	3.99919e-07	2.75989e-06
rh39	BPH 39	6.52529e-05	1.17518e-06	1.19132e-05	0.000101014	0.00220289	2.70993e-05	0.000305395	0.00170718	3.77877e-05	7.50715e-06	5.15837e-06	1.46656e-06	9.58755e-06	3.54446e-05	5.59566e-06	inf	0.000553233	5.22174e-05	1.44203e-05	7.37791e-06	3.37902e-06	0.000223446	0.000819764	4.00314e-05	inf	inf	0.00173799	0.000333719	5.42349e-05	2.00627e-06	0
rh40	BPH 40	1.79e-05	7.24662e-07	1.19466e-05	5.44223e-05	0.00081531	1.43237e-05	0.000326012	0.000251923	6.02589e-05	1.12222e-05	1.12733e-05	1.58083e-06	1.0859e-05	1.17509e-05	5.32959e-06	4.40821e-07	0.00040228	3.29125e-05	1.7905e-06	3.46246e-06	4.28208e-06	0.000120226	0.000560342	4.55017e-05	2.2412e-06	4.14272e-06	0.000873938	0.000177353	3.85896e-05	0	1.78413e-06
rh41	BPH 41	3.27459e-05	9.27524e-07	1.5866e-05	6.69941e-05	0.00138715	2.77253e-05	0.000258182	0.000802644	5.10884e-05	1.15954e-05	4.47403e-06	1.49223e-05	2.45519e-05	1.71195e-05	1.54761e-05	0	0.000668259	4.82185e-05	9.90967e-06	6.8628e-06	8.67048e-06	0.000284306	0.00045203	5.19807e-05	inf	3.67101e-06	0.0005519	0.000396438	7.0432e-05	1.27633e-07	2.82816e-06
rh42	BPH 42	0.000109527	2.16725e-06	1.29141e-05	0.000119178	0.00197287	2.85311e-05	0.000740067	0.00301659	8.24577e-05	1.50771e-05	inf	2.09142e-06	3.68945e-05	2.763e-05	2.47035e-05	0	0.000893819	7.45555e-05	1.26841e-05	9.94491e-06	1.16105e-05	0.000647084	0.00110513	6.02677e-05	3.21145e-06	inf	0.00269375	0.000719081	7.44267e-05	6.65434e-07	1.46453e-06
rh43	BPH 43	6.94853e-05	4.71806e-07	1.61044e-05	0.0001296	0.00137054	1.89654e-05	0.000322964	0.00110522	3.93553e-05	6.24034e-06	inf	1.51341e-06	1.95902e-05	1.04097e-05	6.45344e-06	0	0.000522815	5.10794e-05	1.34816e-05	5.27851e-06	3.54379e-06	0.000300999	0.000665728	4.58318e-05	1.49077e-06	inf	3.80304e-05	0.00039903	5.43804e-05	0	2.27846e-07
rh45	BPH 45	3.1356e-05	8.6943e-07	1.67786e-05	7.46147e-05	0.000957609	1.57255e-05	0.000226217	0.00136446	2.63449e-05	5.49539e-06	inf	1.21093e-06	1.79539e-05	1.06898e-05	1.12633e-05	0	0.000410321	4.90534e-05	7.18579e-06	4.44475e-06	2.15196e-06	0.000251689	0.000427017	3.87235e-05	2.0475e-06		0.00089832	0.000349095	5.3779e-05	0	1.31964e-06
rh46	BPH 46	7.25928e-05	1.25266e-06	1.41815e-05	0.000140589	0.0033265	2.55453e-05	0.00043096	0.00220206	5.46657e-05	1.10489e-05	inf	1.95937e-06	2.02301e-05	2.46076e-05	1.2976e-05	0	0.00075326	6.3595e-05	9.86888e-06	8.90606e-06	3.15949e-05	0.000546332	0.000799062	6.39339e-05	3.73392e-06	6.43497e-05	0.00200246	0.000682957	5.27021e-05	6.68436e-07	1.47679e-06
rh47	PCA 47	5.09025e-05	9.89722e-07	1.20041e-05	9.77794e-05	0.00153657	2.31948e-05	0.000397158	0.00158226	4.26525e-05	8.48468e-06	4.47152e-06	1.5151e-06	1.55247e-05	1.55904e-05	1.00848e-05	0	0.000549414	6.52919e-05	1.27868e-05	6.5652e-06	2.24474e-06	0.000460227	0.000563688	3.92634e-05	2.31159e-06		0.0015277	0.000611253	6.18796e-05	0	1.31903e-06
rh48	PCA 48	1.49783e-05	1.45067e-06	2.91224e-05	7.53635e-05	0.00125727	1.14406e-05	0.00046845	0.00193986	5.93861e-05	1.48681e-05	7.90273e-06	2.31627e-06	1.30268e-05	3.47653e-05	5.11064e-06	0	0.000801284	7.23548e-05	3.55095e-05	9.23615e-06	5.90956e-06	0.000864122	0.000787617	7.57287e-05	5.26061e-06	0	0.000326832	0.00063306	4.98941e-05	0	3.76631e-06
rh49	PCA 49	3.50826e-05	9.16135e-07	4.1702e-06	5.17949e-05	0.00239239	1.96802e-05	0.000346532	0.00274789	3.86534e-05	7.89634e-06	2.33343e-06	1.84483e-06	6.83422e-05	1.49942e-05	3.05927e-05	0	0.000616846	7.33544e-05	7.78336e-06	1.06181e-05	5.16557e-06	0.000860893	0.000640884	6.08503e-05	2.84299e-06	6.96076e-06	0.000589112	0.00046435	5.25229e-05	6.6884e-07	1.4698e-06
rh51	PCA 51	7.1821e-05	3.62861e-07	1.74716e-05	8.52117e-05	0.00149082	1.43491e-05	0.0003588	0.00234616	4.60329e-05	8.1525e-06	4.1125e-06	2.07964e-06	3.1344e-05	1.90886e-05	1.33946e-05	0	0.000446781	7.47973e-05	2.64088e-06	1.0248e-05	inf	0.000656809	0.000708977	4.76545e-05	3.89697e-06	1.39758e-05	0.000683064	0.000231165	5.35041e-05	2.22932e-06	3.20451e-06
rh52	BPH 52	5.06528e-05	1.07719e-06	1.87389e-05	0.000138343	0.00131969	2.88425e-05	0.00025698	0.00107659	4.25601e-05	9.66095e-06	7.09937e-06	1.62311e-05	2.7167e-05	1.9602e-05	1.49728e-05	0	0.000715971	3.11462e-05	4.0042e-05	6.96894e-06	1.43808e-05	0.000314844	0.000651342	5.33573e-05	2.7267e-06	inf	0.00157648	0.000244676	6.72097e-05	8.68746e-07	3.19846e-06
rh53	BPH 53	3.24376e-05	5.75249e-07	1.55841e-05	7.67891e-05	0.00134808	1.4797e-05	0.000247138	0.000534726	4.18135e-05	8.05584e-06	7.47689e-06	1.52603e-06	2.81038e-05	1.07097e-05	1.56108e-05	0	0.000372899	4.20765e-05	2.94564e-06	5.42888e-06	4.36964e-06	0.000325365	0.000451964	4.24707e-05	2.07874e-06	inf	0.00111999	0.000228327	4.27481e-05	7.01094e-07	1.24515e-06
rh54	PCA 54	7.98576e-05	7.76574e-07	1.2496e-05	9.44003e-05	0.000995037	2.17968e-05	0.000424605	0.000894433	4.57413e-05	1.04124e-05	3.02762e-06	1.36156e-05	3.60238e-05	2.09208e-05	1.19872e-05	inf	0.000682476	4.28479e-05	7.88681e-06	8.54383e-06	2.50924e-06	0.000374999	0.000784133	6.2762e-05	7.76415e-07	7.95408e-06	0.000724917	0.000564901	5.42356e-05	6.46289e-07	2.42477e-06
rh55	PCA 55	4.04614e-05	5.77354e-07	5.34708e-06	4.79855e-05	0.000864643	1.25068e-05	0.000331155	0.00182655	4.0275e-05	7.29222e-06	1.52438e-06	9.33697e-06	1.37558e-05	1.36997e-05	8.28039e-06	inf	0.000673056	6.95156e-05	2.93974e-06	6.56773e-06	1.55634e-05	0.000482021	0.000560173	4.20627e-05	2.73593e-06	3.51493e-06	0.000958133	0.00046536	9.2894e-05	1.07647e-06	3.89679e-06
rh56	PCA 56	4.27e-05	1.31266e-06	7.47055e-06	5.69845e-05	0.000728515	1.51133e-05	0.000373565	0.000260096	6.62271e-05	1.19779e-05	8.23166e-06	2.86866e-05	3.80062e-05	1.69539e-05	1.93502e-05	0	0.000481178	0.000127352	5.1593e-06	1.06279e-05	3.63327e-06	0.000438486	0.000655473	5.92909e-05	3.78039e-06	3.45558e-06	0.00121972	0.000533535	8.01755e-05	1.07966e-06	6.74766e-06
rh57	PCA 57	2.92257e-05	9.21933e-07	4.97294e-06	5.03558e-05	0.000401502	9.05216e-06	0.00026805	0.000200772	3.46537e-05	4.9185e-06	3.29174e-06	2.24174e-05	1.07022e-05	1.05833e-05	7.41296e-06	7.28836e-08	0.000421133	4.99258e-05	4.92889e-06	6.03917e-06	1.97923e-06	0.000322209	0.000487596	4.3432e-05	2.2661e-06	1.81263e-06	0.000677888	0.000291109	7.81376e-05	1.86745e-06	1.147e-05
rh58	PCA 58	2.06557e-05	4.52628e-07	4.72525e-06	4.2356e-05	0.000689627	1.14223e-05	0.000216202	0.000303682	3.03124e-05	6.18282e-06	1.5636e-06	1.71144e-05	8.33666e-06	1.04263e-05	4.6882e-06	0	0.000510598	9.49366e-05	1.62828e-06	6.8661e-06	4.7535e-06	0.000283541	0.000445551	4.6654e-05	1.8437e-06	4.53053e-06	0.000456103	0.000278486	8.04123e-05	8.67575e-07	6.1187e-06
rh59	PCA 59	5.82521e-05	1.50445e-06	3.91576e-06	3.79434e-05	0.000872345	1.01872e-05	0.00027218	0.000375625	9.63004e-05	1.5334e-05	3.78411e-06	2.0844e-05	2.21305e-05	1.32642e-05	1.05774e-05	0	0.000540127	9.63628e-05	2.26885e-06	7.88162e-06	2.76488e-06	0.000180581	0.000580272	6.01625e-05	2.18153e-06	5.88687e-06	0.00113182	0.000348644	8.61739e-05	2.6512e-06	3.87582e-06
rh60	PCA 60	2.23041e-05	3.72114e-07	7.11905e-06	3.144e-05	0.000600583	7.7998e-06	0.000229319	0.000126176	3.91196e-05	8.43253e-06	3.38943e-06	2.64042e-05	7.37579e-06	1.26982e-05	3.94846e-06	0	0.000553696	7.58567e-05	5.87228e-07	6.42927e-06	3.06585e-06	9.46581e-05	0.000358746	4.23515e-05	4.62418e-06	1.87018e-06	0.000933144	0.000204765	0.000159032	5.89879e-07	2.79024e-06
rh61	PCA 61	2.48456e-05	9.41235e-07	2.72952e-06	5.75837e-05	0.000989676	1.25513e-05	0.000347097	0.000523714	2.90173e-05	5.35561e-06	9.86097e-07	1.37424e-05	2.45385e-05	9.07377e-06	1.22685e-05	0	0.00052806	9.54182e-05	7.7695e-06	7.83181e-06	2.67695e-06	0.000333947	0.000386036	6.72006e-05	2.12883e-06	4.31864e-06	0.00118971	0.000217248	6.56853e-05	2.9974e-06	7.35956e-06
rh62	PCA 62	3.50484e-05	7.00759e-07	4.55574e-06	3.58676e-05	0.00073201	1.22602e-05	0.000285639	0.000240068	3.26447e-05	7.36417e-06	1.76592e-06	1.35788e-05	1.42593e-05	9.35747e-06	8.64334e-06	0	0.000459752	0.00013054	1.62837e-06	5.06175e-06	2.01838e-06	0.000470431	0.000500845	8.1871e-05	1.7709e-06	1.8149e-06	0.000101869	0.000275867	7.49532e-05	2.06931e-06	7.50709e-06
rh63	BPH 63	2.52026e-05	4.17898e-07	6.60643e-06	2.94801e-05	0.000841359	1.59829e-05	0.000197629	0.000193842	2.50793e-05	4.62003e-06	3.13433e-06	2.02126e-05	1.23364e-05	7.72517e-06	6.8105e-06	0	0.000836305	0.000103429	2.64876e-06	6.08277e-06	2.4586e-06	0.000329116	0.000415465	5.24001e-05	1.76651e-06	2.70464e-06	0.000896232	0.000391324	8.0414e-05	9.56376e-07	7.45894e-06
rh64	PCA 64	2.48746e-05	7.94e-07	3.33013e-06	6.08396e-05	0.00105852	1.68886e-05	0.000427933	0.000295973	3.92476e-05	8.20975e-06	3.02739e-06	2.45107e-05	3.09042e-05	1.51454e-05	3.72565e-05	0	0.000620746	0.000186523	8.14359e-06	1.19748e-05	1.78523e-06	0.000515953	0.000587036	0.000111854	5.6161e-06	4.88767e-06	0.00109457	0.000514574	8.8672e-05	1.57879e-06	1.05923e-05
rh65	PCA 65	8.66513e-06	2.87817e-07	3.32252e-06	3.77027e-05	0.000493513	9.05546e-06	0.000225798	0.000244607	3.7282e-05	7.41363e-06	3.35961e-06	1.87715e-05	1.3164e-05	9.208e-06	6.83641e-06	0	0.000471184	8.05665e-05	3.8968e-06	8.10518e-06	1.25534e-06	0.000277508	0.000368831	6.25469e-05	5.32407e-06	3.79918e-06	0.000877586	0.000309307	7.94579e-05	1.74826e-06	7.49923e-06
rh66	PCA 66	1.41795e-05	6.38519e-07	2.72827e-06	1.89825e-05	0.000870106	9.6406e-06	0.000164949	0.00010533	2.09054e-05	4.14737e-06	2.7989e-06	1.30565e-05	8.53221e-06	9.10188e-06	6.12931e-06	0	0.000491013	6.93875e-05	2.30379e-07	5.69723e-06	3.3438e-06	0.000192149	0.000395162	3.82157e-05	2.38116e-06	1.15045e-06	0.000830088	0.000307415	7.15537e-05	7.95316e-07	6.91858e-06
rh67	PCA 67	1.8772e-05	5.69444e-07	4.63947e-06	3.8295e-05	0.00119085	1.0766e-05	0.000190419	0.000199341	3.07258e-05	7.00567e-06	3.37488e-06	1.64895e-05	2.50402e-05	9.24517e-06	1.0489e-05	0	0.000470272	8.23257e-05	4.17115e-06	5.78078e-06	1.69465e-06	0.000180384	0.000378211	4.93489e-05	3.7188e-06	4.57289e-06	0.000356981	0.000297866	8.82139e-05	5.48715e-06	6.04455e-07
rh68	BPH 68	1.81667e-05	1.02858e-06	4.07978e-06	2.34399e-05	0.000507117	8.32194e-06	0.00020931	0.000176874	2.31058e-05	4.84704e-06	1.79516e-06	1.50397e-05	2.75031e-05	8.27603e-06	1.56689e-05	3.10296e-08	0.000539509	0.000102083	2.07302e-06	5.81132e-06	1.5571e-06	0.00030489	0.000405783	4.27683e-05	3.36097e-06	2.01458e-06	0.000423392	0.00038979	8.44855e-05	1.18272e-06	7.61648e-06
rh69	PCA 69	3.22445e-05	1.70712e-06	6.47482e-06	5.11149e-05	0.000831135	8.63542e-06	0.000240461	0.000432018	2.78217e-05	5.79113e-06	1.79301e-06	1.42545e-05	1.23266e-05	9.67373e-06	5.18901e-06	0	0.000876597	8.77707e-05	2.61887e-06	6.02955e-06	8.80525e-07	0.000191902	0.000190287	4.72257e-05	5.02986e-07	1.08808e-06	0.000789144	0.000215768	6.9011e-05	9.63733e-07	5.70988e-06
rh70	PCA 70	4.80274e-05	1.26512e-06	3.90316e-06	3.69691e-05	0.000857403	1.56179e-05	0.000310688	0.00023306	3.43732e-05	7.17728e-06	3.97971e-07	1.87853e-05	4.17964e-06	1.05755e-05	2.73239e-06	0	0.000704533	6.88205e-05	1.99295e-06	6.53019e-06	1.4787e-06	0.000228012	0.000577808	6.28317e-05	8.24111e-07	4.72048e-06	0.000943665	0.00014709	0.000111098	3.90548e-06	3.99689e-06
rh71	PCA 71	2.53306e-05	2.54362e-07	5.5375e-06	2.55337e-05	0.000523754	8.11211e-06	0.000180419	0.000129724	3.79682e-05	7.09223e-06	2.66734e-06	2.17456e-05	1.54499e-05	8.80965e-06	7.17248e-06	0	0.000473283	9.18239e-05	1.40912e-06	5.96367e-06	1.40909e-06	0.000380138	0.000356971	5.35055e-05	1.87795e-06	1.82568e-06	0.000636549	0.000428025	8.27357e-05	1.56133e-06	8.8329e-06
rh72	PCA 72	1.85829e-05	3.79758e-07	2.409e-06	3.44836e-05	0.000623522	7.03215e-06	0.000277351	0.000323654	3.04215e-05	9.20297e-06	1.44592e-06	1.16783e-05	1.49326e-05	8.2649e-06	1.09315e-05	0	0.00028319	8.22506e-05	1.59579e-06	6.51897e-06	1.13245e-06	0.00025397	0.000340465	5.82989e-05	1.57093e-06	4.18753e-06	0.000790422	0.000310436	8.14036e-05	3.35277e-06	3.25464e-06
rh73	PCA 73	3.38137e-05	8.46983e-07	6.74617e-06	3.59273e-05	0.000487833	7.66507e-06	0.000196791	0.000324416	3.16965e-05	5.65502e-06	2.40527e-06	1.49861e-05	9.60884e-06	9.12134e-06	5.96073e-06	1.64223e-08	0.000414719	5.69488e-05	3.29915e-06	6.25596e-06	1.21908e-06	0.000141199	0.000382498	4.02903e-05	1.15807e-06	3.72533e-06	0.00073168	0.000267872	7.40605e-05	4.25536e-06	2.16382e-06
rh74	PCA 74	8.86954e-05	1.5436e-06	8.01866e-06	6.28739e-05	0.00171002	1.94241e-05	0.000247253	0.00100363	3.06944e-05	4.64723e-06	4.6297e-06	1.23775e-05	4.42984e-06	8.75965e-06	2.0284e-06	0	0.000555597	8.59337e-05	1.05655e-05	7.48818e-06	2.69567e-06	0.000286861	0.000535408	6.05909e-05	1.51653e-06	2.30418e-06	0.00166479	0.000264007	6.45149e-05	8.00569e-07	1.70651e-06
rh75	PCA 75	5.5869e-05	1.15094e-06	8.86574e-06	5.87998e-05	0.00113228	1.41953e-05	0.000345298	0.000788622	4.77117e-05	9.55474e-06	3.34217e-06	2.33319e-05	2.91443e-05	1.01683e-05	1.23503e-05	0	0.000651318	8.90462e-05	6.5195e-06	7.5154e-06	1.84847e-06	0.000244328	0.000267878	7.05693e-05	1.45742e-06	4.70142e-06	0.00121098	0.000386962	8.49766e-05	2.26199e-06	2.2014e-06
rh76	PCA 76	2.87538e-05	1.39052e-06	4.10611e-06	5.82112e-05	0.000508752	9.89532e-06	0.000249517	0.000744616	3.58101e-05	8.07281e-06	2.89405e-06	1.53396e-05	5.90981e-06	7.89702e-06	3.97981e-06	1.43961e-07	0.000393535	0.000117492	1.13513e-05	6.44949e-06	1.55025e-06	0.000485597	0.00048421	6.52526e-05	4.54148e-07	5.05147e-06	0.000598485	0.000340451	6.27207e-05	2.777e-06	2.18487e-06
rh77	PCA 77	3.09766e-05	8.59295e-07	6.61761e-06	4.78503e-05	0.000660216	1.52675e-05	0.000175447	0.000457216	3.49399e-05	6.91648e-06	3.78052e-06	1.90594e-05	1.06056e-05	1.02927e-05	6.30473e-06	0	0.000512155	8.4412e-05	4.53341e-06	5.71354e-06	1.34826e-06	0.000288025	0.000317817	2.46164e-05	2.57841e-06	3.84859e-06	0.000824163	0.000425965	0.000109105	1.89161e-06	2.19084e-06
rh78	PCA 78	3.17392e-05	3.37822e-07	4.97156e-06	3.29689e-05	0.00131904	7.0011e-06	0.000180395	0.000169663	2.50642e-05	4.97017e-06	1.96527e-06	1.41801e-05	3.46341e-06	7.22892e-06	2.37993e-06	0	0.0004212	6.32232e-05	2.90806e-06	5.29213e-06	1.247e-06	0.000257091	0.000414156	3.30585e-05	4.40122e-07	4.67723e-06	0.000548142	0.000211532	6.36399e-05	3.20035e-06	6.67567e-06
rh79	PCA 79	1.92273e-05	4.01424e-07	4.55397e-06	2.70521e-05	0.000366073	8.12775e-06	0.000314189	0.000125807	3.6804e-05	6.69333e-06	4.36659e-06	2.56542e-05	5.4895e-06	9.70133e-06	3.78559e-06	5.5773e-08	0.000502349	0.000100218	3.90887e-06	6.25644e-06	1.14511e-06	0.000317923	0.000504209	5.90179e-05	1.15306e-06	1.12244e-05	0.000735962	0.000332653	0.000120253	5.87951e-06	6.54675e-06
rh80	PCA 80	2.60306e-05	6.89106e-07	5.76216e-06	5.34769e-05	0.000680542	1.25586e-05	0.000234011	0.000330217	3.59447e-05	8.7167e-06	3.77641e-06	1.93374e-05	1.04512e-05	1.20517e-05	4.95821e-06	1.06053e-07	0.000481695	8.35072e-05	4.14133e-06	6.71855e-06	1.92027e-06	0.000345287	0.000411369	4.43393e-05	2.29008e-06	6.75223e-06	0.00101861	0.000407786	9.4719e-05	3.96849e-06	1.43791e-06
rh81	PCA 81	5.12627e-05	7.12311e-07	4.93916e-06	4.37495e-05	0.000661088	8.46853e-06	0.000171241	0.000156172	1.39929e-05	2.85301e-06	6.43224e-06	1.02901e-05	9.23806e-06	5.92844e-06	7.58205e-06	0	0.00026202	5.36033e-05	2.68851e-06	5.36255e-06	6.77387e-07	0.000265833	0.000297334	4.06348e-05	5.89765e-07	3.59643e-06	0.000632351	0.000269876	4.03543e-05	2.19184e-06	2.17994e-06
rh82	PCA 82	7.82888e-05	2.61245e-06	7.14789e-06	5.84947e-05	0.000688481	1.2129e-05	0.000226752	0.000233104	2.89291e-05	5.34641e-06	2.60541e-06	1.41966e-05	1.4401e-05	9.55524e-06	8.29405e-06	0	0.00033116	5.87235e-05	1.44191e-06	4.79178e-06	2.45691e-06	0.000235607	0.000497697	4.34402e-05	1.60531e-06	3.20344e-06	0.00101645	0.000286491	6.84275e-05	2.26212e-06	7.83131e-06
rh83	PCA 83	3.27597e-05	6.1783e-07	9.00641e-06	3.61959e-05	0.000513341	1.00173e-05	0.000348956	0.0003396	2.59488e-05	4.80827e-06	2.22772e-06	2.10111e-05	1.24876e-05	8.96484e-06	6.69389e-06	0	0.000469082	0.000113379	3.40896e-06	5.82927e-06	1.11397e-06	0.000300305	0.00060266	4.3699e-05	1.51836e-06	4.0461e-06	0.000874075	0.000320469	9.26338e-05	1.53366e-06	4.00614e-06
rh84	BPH 84	5.37738e-05	1.53657e-06	1.52056e-05	7.00748e-05	0.000948233	2.21235e-05	0.000207806	0.000995024	3.72596e-05	6.04232e-06	5.19212e-06	1.76162e-05	6.77551e-06	1.04178e-05	2.78211e-06	2.0241e-07	0.000408755	6.3526e-05	5.90807e-06	5.16154e-06	1.27192e-06	0.000222132	0.000431766	4.92966e-05	1.91152e-06	1.21996e-05	0.00101853	0.000164556	8.17819e-05	7.62556e-06	4.55127e-06
rh85	PCA 85	3.8768e-05	6.35229e-07	4.43979e-06	6.20259e-05	0.000594279	1.65733e-05	0.000270322	0.000439891	2.75595e-05	5.6809e-06	4.05217e-06	2.00484e-05	1.59292e-05	8.44682e-06	7.72603e-06	0	0.000453769	8.87184e-05	1.9414e-06	7.27983e-06	1.52996e-06	0.000361275	0.000552632	6.13497e-05	1.88639e-06	3.04616e-06	0.00078493	0.000442626	5.82715e-05	3.39413e-06	3.27925e-06
rh86	BPH 86	2.52789e-05	8.52909e-07	8.74726e-06	4.76097e-05	0.000372958	1.37642e-05	0.000296015	0.000315441	4.00848e-05	7.8872e-06	2.77215e-06	1.86742e-05	1.07081e-05	1.1084e-05	7.02036e-06	0	0.000601564	7.42711e-05	6.89607e-06	5.74173e-06	1.92748e-06	0.000369935	0.00043108	4.20858e-05	1.72263e-06	4.77282e-06	4.30216e-05	0.000262422	0.000104576	1.48048e-06	6.12286e-06
rh87	PCA 87	2.22676e-05	5.98556e-07	6.39608e-06	3.57843e-05	0.000902335	1.46634e-05	0.000278763	0.0003392	4.2604e-05	8.00182e-06	2.75406e-06	2.09072e-05	1.24732e-05	1.02542e-05	7.40045e-06	0	0.000409592	9.39964e-05	6.03848e-06	6.59542e-06	1.1687e-06	0.00035188	0.000429751	5.88391e-05	1.90641e-06	3.73484e-06	0.000953827	0.00043419	0.000101447	2.53496e-06	6.80788e-06
rh88	PCA 88	1.84357e-05	2.90756e-07	3.57565e-06	2.98816e-05	0.00036516	7.75586e-06	0.000253695	0.000171146	4.25646e-05	8.19349e-06	2.54678e-06	1.82119e-05	4.93064e-06	1.01011e-05	3.3418e-06	0	0.000448101	8.89249e-05	4.23445e-06	6.23514e-06	9.19942e-07	0.000125379	0.000490975	6.0574e-05	3.4955e-06	3.11568e-06	0.000558443	0.000279273	8.52708e-05	1.14507e-06	1.82305e-06
rh89	BPH 89	2.8712e-05	3.69139e-07	7.11859e-06	5.57156e-05	0.000698668	1.16702e-05	0.000232918	0.000157213	4.45572e-05	9.61803e-06	2.31013e-06	1.75994e-05	7.22491e-06	5.54624e-06	3.92335e-06	0	0.00041449	8.09499e-05	1.23834e-06	6.20452e-06	2.94685e-06	0.000350049	0.000442103	4.3888e-05	7.31118e-07	2.72997e-06	8.87267e-05	0.000263874	8.47473e-05	4.74795e-07	4.78826e-06
rh90	BPH 90	5.33528e-05	7.75897e-07	8.98751e-06	4.06311e-05	0.00050438	1.33581e-05	0.00018154	0.000497537	2.95975e-05	6.00131e-06	1.98432e-06	1.72555e-05	2.10363e-05	1.07723e-05	9.55142e-06	0	0.000273229	7.15133e-05	2.76814e-06	6.79576e-06	9.74683e-07	0.000198623	0.00042088	4.45114e-05	1.30485e-06	1.52111e-06	0.000886829	0.000283514	7.36918e-05	5.09483e-07	3.99862e-06
rh91	BPH 91	3.98892e-05	1.71081e-06	6.36256e-06	7.18578e-05	0.000719099	1.2726e-05	0.000330595	0.000515419	4.50811e-05	8.91961e-06	1.4987e-06	8.62439e-06	1.42279e-05	1.28988e-05	8.76538e-06	0	0.00081244	7.25672e-05	3.03432e-06	1.08542e-05	3.7194e-06	0.000824883	0.000599936	7.24852e-05	2.65801e-06	3.73248e-06	0.000661791	0.000227017	6.78076e-05	1.48535e-06	3.56209e-06
rh92	PCA 92	2.1429e-05	1.0185e-06	5.65744e-06	5.3576e-05	0.0014551	1.27063e-05	0.000316913	0.000595658	4.54203e-05	9.70494e-06	7.46882e-06	9.60284e-06	1.83126e-05	1.53576e-05	1.68789e-05	0	0.000673132	6.2822e-05	7.55435e-06	8.35735e-06	1.48415e-05	0.000634033	0.000506197	5.70922e-05	3.30059e-06	3.69715e-06	0.000603046	0.000466729	8.37799e-05	3.9458e-07	2.7255e-06
rh93	PCA 93	4.46369e-05	3.74844e-06	5.9381e-06	5.82883e-05	0.0010395	2.84984e-05	0.000283018	0.000970312	4.9925e-05	9.54638e-06	4.38805e-06	7.96138e-06	1.81972e-05	1.12935e-05	1.48881e-05	0	0.000576349	8.0492e-05	7.29229e-06	9.48166e-06	1.59118e-05	0.000631566	0.000527543	5.29004e-05	2.40871e-06	2.02279e-06	0.00193064	0.000487693	6.9482e-05	0	5.5319e-06
rh94	PCA 94	2.83992e-05	9.69064e-07	5.08099e-06	5.43053e-05	0.00159483	1.40821e-05	0.000283974	0.000331893	5.32724e-05	1.09315e-05	4.52672e-06	1.20199e-05	2.32173e-05	1.95066e-05	1.7249e-05	1.7275e-07	0.000662436	6.84545e-05	7.66015e-06	9.08939e-06	1.08361e-05	0.000551882	0.000463834	7.74179e-05	3.97245e-06	3.09995e-06	0.000123963	0.000441456	0.000106079	7.70818e-07	5.23921e-06
rh95	BPH 95	4.55835e-05	1.21323e-06	3.58588e-06	7.20881e-05	0.00111899	1.38513e-05	0.000342898	0.000763336	4.19181e-05	8.38705e-06	3.35919e-06	7.27201e-06	2.34429e-05	1.05028e-05	1.26119e-05	5.69335e-08	0.000625529	5.19464e-05	5.1288e-06	9.53891e-06	4.09578e-06	0.000254679	0.000445383	6.90344e-05	1.97589e-06	4.03218e-06	0.00115421	0.0003127	8.59907e-05	3.39943e-06	4.91136e-06
rh96	PCA 96	8.71003e-05	1.24938e-06	4.67051e-06	5.86487e-05	0.000964338	1.68025e-05	0.000328704	0.00057613	3.9704e-05	7.72436e-06	3.33028e-06	7.69388e-06	1.02253e-05	1.21295e-05	7.57724e-06	0	0.000595176	5.08502e-05	9.5841e-06	8.6747e-06	4.53606e-06	0.000351572	0.000542648	4.14412e-05	1.2925e-06	4.72364e-06	0.00111315	0.000386336	6.58673e-05	1.41674e-06	2.7315e-06
rh97	PCA 97	6.17624e-05	4.87948e-06	1.30066e-05	7.75329e-05	0.00230619	2.07351e-05	0.000309924	0.000913402	4.20463e-05	9.42901e-06	5.5578e-06	7.02517e-06	2.79203e-05	1.47762e-05	1.72632e-05	0	0.000735291	6.17019e-05	2.22042e-05	8.06742e-06	5.02882e-06	0.000629338	0.000514495	6.62224e-05	2.24461e-06	3.30524e-06	0.00177959	0.000201119	7.02006e-05	1.48074e-07	3.15112e-06
rh98	BPH 98	1.65247e-05	1.75527e-06	1.18683e-05	4.58212e-05	0.00108968	1.07215e-05	0.000305793	0.00049015	5.96992e-05	1.1877e-05	inf	8.78688e-06	1.53515e-05	1.26784e-05	1.09549e-05	0	0.000822508	6.78747e-05	2.15038e-05	9.589e-06	3.84344e-06	0.000386766	0.000451378	5.61e-05	4.36608e-06	1.9465e-06	0.00103486	0.000577356	9.26395e-05	4.5895e-07	3.82347e-06
rh99	BPH 99	3.76264e-05	9.21998e-07	5.40719e-06	4.88592e-05	0.000548166	1.13099e-05	0.00024572	0.000328992	5.10785e-05	9.92059e-06	4.51636e-06	6.91946e-06	1.64349e-05	1.42453e-05	1.03101e-05	0	0.000690367	4.72521e-05	7.81964e-06	9.60765e-06	4.53606e-06	0.000165344	0.00041097	5.79317e-05	2.14836e-06	2.16213e-06	0.000622928	0.000367492	9.12336e-05	4.49436e-07	4.42533e-06
UMG-01	PCA 01 U	3.08519e-05	1.20011e-07	2.73152e-06	3.81869e-05	0.000232072	5.53733e-06	0.000173917	0.000299813	2.34725e-05	4.01638e-06	1.46578e-06	1.35066e-05	3.66705e-06	6.79744e-06	1.80467e-06	0	0.00030081	7.81556e-05	3.35349e-06	6.03978e-06	3.7615e-06	0.000426647	0.000311015	4.36504e-05	8.70972e-07	4.02924e-06	0.000521542	0.000242382	5.64908e-05	8.24941e-08	4.39644e-06
UMG-07	PCA 07 U	1.58723e-05	9.58551e-07	3.87735e-06	3.12691e-05	0.000518947	7.22781e-06	0.000148744	0.000133748	3.9937e-05	8.09271e-06	3.13066e-06	2.01051e-05	2.11755e-05	9.37094e-06	1.05078e-05	0	0.000424548	4.15392e-05	1.2224e-06	6.29348e-06	5.37546e-06	0.000313381	0.000330029	1.85457e-05	1.7507e-06	3.59593e-06	0.000639532	0.000117444	8.39604e-05	1.68544e-07	7.34743e-06
UMG-08	PCA 08 U	3.96e-05	5.24376e-07	2.01264e-06	2.42308e-05	0.000524205	4.89169e-06	0.000214588	0.000257143	2.50967e-05	5.79244e-06	1.27228e-06	1.53319e-05	1.38584e-05	8.54224e-06	6.91934e-06	0	0.000418264	6.29737e-05	4.513e-06	6.28759e-06	2.35017e-06	0.000501587	0.000390069	4.98385e-05	6.6634e-07	5.61431e-06	0.000552003	0.000406168	4.40735e-05	1.85126e-06	4.14252e-06
UMG-10	BPH 10 U	2.47002e-05	1.46727e-06	7.15354e-06	6.42329e-05	0.000307017	1.44525e-05	0.000242119	0.000695522	5.14853e-05	8.40487e-06	3.72687e-06	1.98681e-05	9.83619e-06	1.02925e-05	4.8456e-06	0	0.000308325	9.08047e-05	8.7083e-07	5.43182e-06	9.63217e-06	0.000315451	0.000449935	4.15847e-05	2.8107e-06	3.86334e-06	0.00127616	0.000192675	6.12465e-05	7.56831e-07	8.58216e-06
UMG-11	PCA 11 U	3.32367e-05	9.21496e-07	4.68763e-06	0	0.000534798	8.57096e-06	0.000132698	0.000210164	1.9802e-05	3.8748e-06	1.39091e-06	1.53597e-05	2.32433e-06	6.13167e-06	9.36362e-07	0	0.000162304	5.46134e-05	2.07468e-06	3.35789e-06	2.68476e-06	0.000274723	0.000398374	2.78699e-05	1.26172e-06	3.19607e-06	0.000539825	9.93349e-05	3.30372e-05	5.57509e-07	8.05256e-06
UMG-12	BPH 12 U	1.71379e-05	2.89711e-07	3.87372e-06	3.36291e-05	0.000629189	6.88928e-06	0.000132898	7.91122e-05	3.40014e-05	6.49881e-06	3.5198e-06	2.30479e-05	8.13165e-06	1.05679e-05	2.96495e-06	0	0.000253956	3.54989e-05	7.05087e-06	4.02459e-06	1.53773e-06	0.000274121	0.000281434	3.58304e-05	2.87757e-06	3.90813e-06	0.000388443	0.000254046	8.07084e-05	0	8.43016e-06
UMG-13	BPH 13 U	1.73586e-05	6.11199e-07	4.39151e-06	4.53181e-05	0.000681733	1.07183e-05	0.000242888	0.000508218	3.71839e-05	7.51212e-06	2.45528e-06	1.76091e-05	5.46549e-06	8.71116e-06	2.90593e-06	0	0.000335675	7.27172e-05	3.8414e-06	6.11095e-06	4.02973e-06	0.000590548	0.000352526	5.24353e-05	1.62436e-06	1.06877e-06	0.000730951	0.000306774	7.61736e-05	0	7.25779e-06
UMG-14	BPH 14 U	1.89498e-05	3.74588e-07	4.59349e-06	2.79211e-05	0.00113457	7.38908e-06	0.000240322	0.00031194	2.64959e-05	5.02654e-06	2.24629e-06	1.95864e-05	2.09551e-05	8.41016e-06	1.06684e-05	0	0.000506265	6.27171e-05	2.38074e-06	6.32316e-06	4.65166e-06	0.000427812	0.000371322	4.70585e-05	1.85269e-06	1.47152e-06	0.000367674	0.000352168	6.25834e-05	7.50588e-08	1.06988e-05
UMG-15	BPH 15 U	4.67296e-05	1.31391e-06	6.49427e-06	3.7226e-05	0.00105183	1.46313e-05	0.000163378	0.000551271	4.91273e-05	8.18471e-06	6.57572e-06	1.6581e-05	5.73584e-06	1.13607e-05	2.39286e-06	0	0.000223909	6.33316e-05	5.91772e-06	3.25838e-06	6.65674e-06	0.000182266	0.000349113	4.03235e-05	2.77494e-06	4.13064e-06	0.0013275	0.000255602	6.60563e-05	0	5.58569e-06
UMG-16	BPH 16 U	2.9683e-05	5.28781e-07	6.67758e-06	9.11112e-05	0.000946472	1.64381e-05	0.000192411	0.000113505	2.14969e-05	5.14494e-06	1.48578e-06	2.85129e-05	4.92802e-06	1.03295e-05	2.79905e-06	0	0.000128388	4.46336e-05	7.05968e-07	6.36696e-06	7.35106e-06	0.000526779	0.000438104	6.45487e-05	1.93173e-06	3.86212e-06	0.000622638	0.000137061	3.5642e-05	2.39574e-06	3.57109e-07
UMG-17	BPH 17 U	4.5534e-05	9.52305e-07	1.27576e-05	5.33489e-05	0.00115829	2.18889e-05	0.000292332	0.00036886	3.67383e-05	6.10257e-06	5.10649e-06	1.99883e-05	5.20197e-05	1.36994e-05	2.39282e-05		0.000564956	0.000104933	5.49625e-06	8.08441e-06	6.23547e-06	0.000417805	0.000408449	5.61916e-05	4.80223e-06	3.10084e-06	0.00104764	0.000507805	0.000100072	6.59059e-07	1.73831e-05
UMG-18	BPH 18 U	8.46696e-06	6.76244e-07	9.07601e-06	5.43455e-05	0.00137512	1.06818e-05	0.000189784	0.000335715	5.76703e-05	1.10852e-05	4.00932e-06	2.24015e-05	2.36506e-06	1.11826e-05	1.11449e-06	0	0.00038157	6.81714e-05	8.58637e-07	5.97919e-06	2.60143e-05	0.000359748	0.000330142	3.33896e-05	3.12504e-06	1.39572e-06	0.00110994	0.000303792	0.000119382	1.28129e-07	1.52724e-05
UMG-19	BPH 19 U	4.71665e-05	5.58018e-07	4.66094e-06	3.43327e-05	0.00125027	1.04879e-05	0.000193387	0.000348795	3.85646e-05	6.51578e-06	5.38083e-06	2.53122e-05	8.32672e-06	8.94915e-06	4.39943e-06	0	0.000428783	6.90639e-05	5.26979e-06	7.60597e-06	5.67192e-06	0.000298896	0.000322599	4.64561e-05	1.32518e-06	8.02711e-07	0.0007257	0.000250428	9.90488e-05	2.29855e-07	7.25552e-06
UMG-20	BPH 20 U	1.95182e-05	4.55188e-07	5.48757e-06	3.90124e-05	0.00049616	8.00203e-06	0.000212902	0.000249795	3.59291e-05	4.79844e-06	9.26928e-07	1.6769e-05	8.81652e-06	7.67485e-06	4.93919e-06	0	0.000503792	8.92882e-05	5.54177e-06	7.60789e-06	2.16211e-06	0.000302979	0.000417404	5.35468e-05	3.80481e-06	3.67383e-06	0.000722242	0.000267617	6.32747e-05	1.59534e-06	1.00485e-05
UMG-21	PCA 21 U	4.32735e-05	6.38735e-07	1.079e-05	5.46736e-05	0.0023577	1.364e-05	0.000195216	0.000509949	2.99465e-05	6.14852e-06	6.4888e-06	2.5816e-05	1.80375e-05	1.26547e-05	1.11969e-05	0	0.000413044	7.34977e-05	9.11634e-06	5.17522e-06	5.37703e-06	0.000336804	0.000384149	3.90666e-05	5.87543e-06	3.56499e-06	0.00119924	0.000412697	8.71335e-05	2.60677e-06	2.03733e-05
UMG-22	BPH 22 U	1.54549e-05	5.51515e-07	4.84147e-06	3.09932e-05	0.00131198	1.27275e-05	0.000162314	0.00022687	3.99005e-05	8.36954e-06	4.38218e-06	2.06938e-05	1.25548e-05	1.08647e-05	6.79805e-06	0	0.00040016	7.06987e-05	5.4643e-06	5.50076e-06	2.9496e-06	0.000399469	0.000301184	4.82595e-05	2.68826e-06	6.7565e-06	0.000641851	0.000353225	0.000119344	1.2333e-06	8.76682e-06
UMG-23	BPH 23 U	9.09019e-06	3.0507e-07	6.75355e-06	2.98372e-05	0.000378485	7.62851e-06	0.000171527	0.00019054	5.35285e-05	9.86257e-06	2.54678e-06	3.51338e-05	1.10067e-06	7.16751e-06	4.25705e-07	4.16338e-08	0.000310689	6.85422e-05	2.0296e-06	3.56401e-06	3.29804e-06	0.000253001	0.000374599	3.32711e-05	2.85401e-06	1.30613e-05	0.000417397	0.000220139	9.56033e-05	8.38014e-06	1.26938e-05
UMG-24	BPH 24 U	2.22895e-05	3.95627e-07	4.6711e-06	4.31537e-05	0.00186916	7.50763e-06	0.000244329	0.000296779	2.86807e-05	5.07831e-06	2.56664e-06	1.81433e-05	2.22953e-05	9.16969e-06	1.01347e-05	0	0.000383519	7.85249e-05	4.72333e-06	4.70709e-06	2.72758e-06	0.000462301	0.000397403	4.05353e-05	2.01999e-06	2.73228e-06	0.000624024	0.000292604	9.54116e-05	1.24772e-06	1.3702e-05
UMG-25	BPH 25 U	3.9482e-05	6.41851e-07	8.71387e-06	0.000115414	0.00109954	1.28506e-05	0.000226593	0.000219142	2.37637e-05	5.08522e-06	1.60181e-06	2.83656e-05	5.36985e-06	1.12365e-05	2.86717e-06	0	0.000123922	4.9411e-05	1.29825e-06	6.22627e-06	7.48559e-06	0.000478407	0.000509673	7.14433e-05	1.01626e-06	3.30963e-06	0.000762911	0.00013839	3.11981e-05	1.26687e-06	4.70165e-06
UMG-26	BPH 26 U	3.47833e-05	1.2296e-06	6.84366e-06	7.32739e-05	0.000758791	2.62044e-05	0.000249513	0.000858279	3.01038e-05	5.4158e-06	3.68711e-06	2.12789e-05	2.80429e-05	1.20575e-05	1.29535e-05	0	0.000406046	9.13205e-05	3.74382e-06	7.46511e-06	4.33379e-06	0.000830822	0.000377653	8.4772e-05	1.99176e-06	5.08629e-06	0.00173235	0.000390859	6.34219e-05	3.0375e-07	8.6867e-06
UMG-27	BPH 27 U	1.71341e-05	6.77921e-07	5.88448e-06	3.30612e-05	0.000392568	1.64889e-05	0.000186876	0.000326913	7.09198e-05	1.29583e-05	3.10599e-06	1.78979e-05	1.90766e-05	9.4965e-06	9.08674e-06	0	0.00056894	6.41791e-05	2.23517e-06	5.82295e-06	5.45126e-06	0.000343106	0.000334447	5.32622e-05	2.84845e-06	1.31292e-06	0.000853114	0.000264449	7.89764e-05	1.9554e-07	9.64567e-06
UMG-28	BPH 28 U	3.65459e-05	4.11276e-06	1.17867e-05	0.000111808	0.00187753	2.25844e-05	0.000237796	0.00173971	3.58425e-05	7.5147e-06	6.19761e-06	1.69173e-05	1.76384e-05	1.23299e-05	7.24958e-06	0	0.000425264	8.56826e-05	2.48916e-06	7.121e-06	1.35543e-05	0.000324726	0.000510608	7.36583e-05	4.38256e-06	7.34767e-06	0.00201117	0.000159619	5.69531e-05	3.08695e-06	1.18451e-05
UMG-29	PCA 29 U	4.76859e-05	8.16469e-07	1.65554e-05	6.78253e-05	0.000580107	1.1333e-05	0.000269448	0.000890966	2.17513e-05	4.30815e-06	2.28938e-06	2.02488e-05	1.31301e-05	8.84797e-06	7.19589e-06	5.11036e-07	0.000397476	6.31845e-05	3.92246e-06	6.08539e-06	2.70624e-06	0.000222347	0.000995929	6.99298e-05	1.42327e-06	1.7376e-06	0.000983426	0.000216213	5.36746e-05	2.20958e-07	4.97941e-06
UMG-30	PCA 30 U	3.23568e-05	3.77716e-06	7.24842e-06	6.28854e-05	0.000781535	2.6887e-05	0.000253618	0.000627031	2.49057e-05	5.55302e-06	3.21012e-06	1.79878e-05	9.46755e-06	9.329e-06	4.76529e-06	0	0.000421743	0.000105768	6.98572e-06	6.44751e-06	9.18426e-06	0.000393862	0.000550275	5.20064e-05	2.85723e-06	1.91926e-06	0.00165462	0.000357915	9.96717e-05	2.53292e-07	5.86458e-06
UMG-31	BPH 31 U	2.93717e-05	1.33528e-06	9.83779e-06	3.15165e-05	0.000550481	1.04881e-05	0.000321646	0.000962457	3.87256e-05	6.89354e-06	2.22039e-06	1.59408e-05	1.25346e-05	9.77197e-06	7.29234e-06	0	0.000370325	8.21953e-05	8.63408e-06	7.20584e-06	2.69393e-06	0.000269717	0.000507651	5.79091e-05	3.19025e-06	2.58366e-06	0.0009497	0.000342686	9.23935e-05	9.16359e-07	5.80483e-06
UMG-32	BPH 32 U	1.75211e-05	3.83371e-07	3.3166e-06	3.63562e-05	0.000861038	1.36032e-05	0.00016462	0.000143894	2.15743e-05	3.97407e-06	2.02139e-06	1.7425e-05	1.08369e-05	8.01542e-06	4.95935e-06	0	0.000413252	5.34402e-05	9.12373e-07	4.74517e-06	6.46693e-06	0.000132994	0.000367294	3.41802e-05	2.36917e-06	3.87012e-06	0.00108086	0.000252751	7.6883e-05	2.89648e-06	1.36136e-05
UMG-33	BPH 33 U	4.00021e-05	1.33811e-06	6.72341e-06	7.11826e-05	0.00200146	2.57715e-05	0.000606201	0.00157834	5.24204e-05	1.09388e-05	0	2.79019e-05	5.47364e-05	2.09066e-05	2.44014e-05	0	0.000830398	0.00016963	7.78487e-06	8.85909e-06	6.30981e-06	0.000664622	0.00102955	9.37488e-05	4.44238e-06	6.35159e-06	0.00180258	0.00045978	6.64368e-05	1.3467e-06	4.63172e-06
UMG-34	BPH 34 U	1.85265e-05	5.28603e-07	4.76269e-06	2.26875e-05	0.00048308	9.23532e-06	0.000221168	0.000248428	2.56713e-05	5.53211e-06	1.93384e-06	1.75181e-05	1.5227e-05	7.25844e-06	8.1781e-06	0	0.000388965	6.93693e-05	3.50864e-06	6.11259e-06	4.71907e-06	0.000289705	0.000346141	4.52369e-05	2.64957e-06	3.94038e-06	0.000599714	0.000346296	6.59342e-05	3.91775e-06	1.26635e-05
UMG-35	PCA 35 U	1.898e-05	2.67144e-07	2.82186e-06	4.5459e-05	0.000517104	3.05834e-05	0.000266623	0.000155594	2.82081e-05	5.59941e-06	1.55857e-06	1.63357e-05	2.35915e-05	8.5483e-06	1.19103e-05	1.51487e-06	0.000341343	7.31058e-05	1.51579e-06	7.32869e-06	2.70208e-06	0.000331095	0.000335837	4.98114e-05	2.47537e-06	1.70612e-06	0.000788496	0.000282957	5.94629e-05	1.3257e-06	6.38943e-06
UMG-36	PCA 36 U	1.2705e-05	7.24957e-07	4.56919e-06	3.13318e-05	0.00029989	9.66969e-06	0.000304187	0.000269055	3.52716e-05	6.13687e-06	4.23634e-06	2.2353e-05	1.89207e-05	1.05236e-05	1.16335e-05	0	0.000636405	6.89882e-05	4.10175e-06	5.78312e-06	6.53748e-06	0.000443344	0.000417018	4.93842e-05	1.16861e-06	1.9396e-06	0.000899503	0.000430601	0.000156702	9.4638e-07	5.52165e-06
UMG-37	BPH 37 U	1.94122e-05	5.23398e-07	2.9511e-06	5.57046e-05	0.000561336	9.86655e-06	0.000201342	0.000175537	2.07869e-05	4.38288e-06	1.99919e-06	1.43046e-05	1.68892e-05	9.03466e-06	8.60767e-06	0	0.00036837	6.585e-05	6.03868e-06	6.10774e-06	4.39528e-06	0.000394058	0.000325574	5.31632e-05	1.86515e-06	7.93593e-07	0.000717366	0.000361935	8.78143e-05	9.45054e-08	8.29509e-06

## Sheet: Table S7  Clinical variables
Cod RH	Name	Age	Prostate dimension (cc)	ProPSA	tPSA	ftPSA	fPSA	Group	Gleason
rh113	PCA 113	74	20	500.5	5.8	9	0.84	PCA	7	3+4
rh114	PCA 114	70	53	996.1	13.12	15	1.98	PCA	6	3+3
rh120	PCA 120	74	40	805.5	9.05	12.5	1.14	PCA	7	4+3
rh125	PCA 125	71	35	343.6	8.15	22	1.81	PCA	7	3+4
rh126	PCA 126	74	50	592.3	5.2	23	1.23	PCA	8	4+4
rh135	PCA 135	87	36		10.47	21	2.22	PCA	6	3+3
rh136	PCA 136	55	71	833.3	7.76	14	1.1	PCA	6	3+3
rh138	PCA 138	68	55	800.4	37.99	8	3.08	PCA	6	3+3
rh139	PCA 139	67	76	520.3	4.53	32	1.54	PCA	6	3+3
rh141	PCA 141	83	55	1806.5	16.8	20	3.39	PCA	6	3+3
rh142	PCA 142	72		851	8.05	21	1.71	PCA	6	3+3
rh143	PCA 143	71	40	962.9	6.69	40	2.68	PCA	6	3+3
rh144	PCA 144	73		194.2	1.83	16	0.29	PCA	7	3+4
rh145	PCA 145	80	30		5.11	22	1.13	PCA	8	4+4
rh146	PCA 146	74	56		5.67	29	1.65	PCA	6	3+3
rh147	PCA 147	63	29		5.13	11	0.59	PCA	7	3+4
rh148	PCA 148	81	70		15.74	55	8.66	PCA	8	4+4
rh149	PCA 149	86	46		18.28	14	2.55	PCA	7	4+3
rh150	PCA 150	78	30		11	25	2.77	PCA	7	4+3
rh151	PCA 151	82			13.23	13	1.81	PCA	7	4+3
rh17	PCA 17	70	37	1270.9	35.7	7	5.1	PCA	8	4+4
rh20	PCA 20	61	55	199.2	5.38	18	0.98	PCA	6	3+3
rh21	PCA 21	69	25	387.4	6.39	15	0.98	PCA	7	3+4
rh26	PCA 26	72	35	328	5.53	14	0.77	PCA	9	4+3+5
rh27	PCA 27	67	75	612.8	9.16	15	1.42	PCA	6	3+3
rh28	PCA 28	66	30	314.9	6.79	21	1.44	PCA	7	4+3
rh30	PCA 30	62	39	0.1	4.34	26	1.16	PCA	7	3+4
rh34	PCA 34	74	50	550.5	8.2	16	1.31	PCA	7	4+3
rh37	PCA 37	72	40	390.7	8.28	21	1.8	PCA	7	4+3
rh38	PCA 38	67	43	1195.1	58.4	1	5.65	PCA	7	4+3
rh47	PCA 47	60		636.4	7.03	29	2.05	PCA	6	3+3
rh48	PCA 48	63	32	397.3	8.43	13	1.13	PCA	6	3+3
rh49	PCA 49	63	62	609.4	6.43	27	1.13	PCA	6	3+3
rh51	PCA 51	74	60	428.8	5.18	24	1.28	PCA	6	3+3
rh54	PCA 54	68	100	346.1	9.73	28	2.72	PCA	6	3+3
rh55	PCA 55	72	45	402.2	6.64	15	1.01	PCA	7	4+3
rh56	PCA 56	73	81	3985.2	100	10	10	PCA	7	4+3
rh57	PCA 57	77	20	553.9	12.6	10	1.31	PCA	8	4+4
rh58	PCA 58	75	40	3792.2	92.4	9	10	PCA	9	4+5
rh59	PCA 59	78	40	2521.4	78	8	6.41	PCA	8	5+3
rh60	PCA 60	67	35	894	6.33	62	3.94	PCA	6	3+3
rh61	PCA 61	62	45	734.7	11.25	11	1.23	PCA	8	3+5+4
rh62	PCA 62	66	150	1670	21.86	17	3.73	PCA	7	3+4
rh64	PCA 64	60	40	458.7	5.97	20	1.2	PCA	7	3+4
rh65	PCA 65	61	40	2730.4	35.95	36	10	PCA	7	3+4
rh66	PCA 66	70	40	731.3	8.24	19	1.57	PCA	8	4+4
rh67	PCA 67	75	35	233.3	2.92	26	0.77	PCA	7	3+4
rh69	PCA 69	66	25	241.4	5.02	8	0.45	PCA	7	3+4
rh70	PCA 70	70	60	384.1	6.46	13	0.83	PCA	7	4+3
rh71	PCA 71	69	35	1175.7	15.97	9	1.43	PCA	7	3+4
rh72	PCA 72	62	25	301.8	5.26	15	0.81	PCA	6	3+3
rh73	PCA 73	72	35	394	5.96	14	0.87	PCA	7	3+4
rh74	PCA 74	78	25	298.5	5.91	8	0.5	PCA	7	3+4
rh75	PCA 75	70	25	1142.4	18	5	2.97	PCA	7	4+3
rh76	PCA 76	56	30	3191.2	31.3	26	8.19	PCA	7	4+3
rh77	PCA 77	64	45	3149.8	47.49	12	5.92	PCA	7	3+4
rh78	PCA 78	68	35	3226.9	74	7	10	PCA	8	4+4
rh79	PCA 79	65	39	280.5	3.01	24	0.73	PCA	7	3+4
rh80	PCA 80	62	45	996	10.45	17	1.87	PCA	7	4+3
rh81	PCA 81	66	45	460.3	7.43	20	1.47	PCA	7	4+3
rh82	PCA 82	65	40	909.5	9.35	22	2.04	PCA	7	3+4
rh83	PCA 83	69	25	285.4	4.71	20	0.94	PCA	6	3+3
rh85	PCA 85	81	15	79.1	2.27	14	0.32	PCA	7	3+4
rh87	PCA 87	70	25	397.3	5.66	19	1.07	PCA	6	3+3
rh88	PCA 88	60	45	292	6.75	16	1.12	PCA	7	4+3
rh92	PCA 92	73	30	527.7	6.61	19	1.25	PCA	6	3+3
rh93	PCA 93	72	30	692.2	9.66	26	2.5	PCA	6	3+3
rh94	PCA 94	69	25	244.4	1.73	19	0.34	PCA	7	3+4
rh96	PCA 96	61	50	402.2	5.5	22	1.22	PCA	7	3+4
rh97	PCA 97	71	20	998.7	11.95	6	0.78	PCA	6	3+3
UMG-01	PCA 01 U	73	85	1515.1	19.3	12	2.4	PCA	8	4+4
UMG-07	PCA 07 U	74	33	426.7	7.2	15	1.1	PCA	6	3+3
UMG-08	PCA 08 U	57	25	316.9	3.62	13	0.46	PCA	7	3+4
UMG-11	PCA 11 U	62	41	3810.7	83.7	21	17.2	PCA	9	5+4
UMG-21	PCA 21 U	66	65	3862.9	194	26	51	PCA	9	5+4
UMG-29	PCA 29 U	65	45	495.6	1550	50	700	PCA	9	4+5
UMG-30	PCA 30 U	62	50	727.3	19.71	10	1.97	PCA	7	3+4
UMG-35	PCA 35 U	56	54	559.9	7.98	8	0.61	PCA	6	3+3
UMG-36	PCA 36 U	68	40	387.5	5.18	10	0.51	PCA	6	3+3
rh100	BPH 100	57	95	808	8.94	24	2.14	BPH
rh101	BPH 101	69	98	203.7	4.35	29	1.3	BPH
rh102	BPH 102	51	50	256.5	2.74	30	0.83	BPH
rh103	BPH 103	73	55	914.5	5.83	54	3.17	BPH
rh104	BPH 104	73	54	95.1	0.4	50	0.19	BPH
rh105	BPH 105	62	150	1368.3	12	43	5.18	BPH
rh106	BPH 106	85	20	338.7	3.77	22	0.83	BPH
rh107	BPH 107	68	40	35.2	0.88	35	0.31	BPH
rh108	BPH 108	44		30.6	0.61	44	0.27	BPH
rh109	BPH 109	69	20	179.9	1.89	45	0.86	BPH
rh110	BPH 110	65	50	106.7	1.51	24	0.37	BPH
rh111	BPH 111	62		1381.4	11.99	43	5.18	BPH
rh112	BPH 112	79	90	302.3	3.13	38	1.2	BPH
rh115	BPH 115	76	100	258.9	1.88	38	0.73	BPH
rh116	BPH 116	51	40	370.4	2.61	32	0.85	BPH
rh117	BPH 117	67	36	83.4	1.45	30	0.5	BPH
rh118	BPH 118	68	40	92.7	0.88	35	0.31	BPH
rh119	BPH 119	69	248	3020.1	33.7	25	8.53	BPH
rh121	BPH 121	72	118	587.3	4.84	36	1.74	BPH
rh122	BPH 122	72	120	304.8	2.3	45	1.12	BPH
rh123	BPH 123	53	50	363.1	2.33	29	0.69	BPH
rh124	BPH 124	73	55	970.6	5.83	54	3.17	BPH
rh127	BPH 127	66	65	397.3	4.52	17	0.8	BPH
rh128	BPH 128	68	80	380.2	3.01	32	0.97	BPH
rh129	BPH 129	71	27	0.1	0.22	55	0.12	BPH
rh130	BPH 130	63	57	137.3	1.5	38	0.58	BPH
rh131	BPH 131	59	62		9.01	25	2.31	BPH
rh132	BPH 132	55	70		5.61	46	2.62	BPH
rh133	BPH 133	76			5.48	33	1.8	BPH
rh134	BPH 134	70	100		9.7	36	3.56	BPH
rh137	BPH 137	73	20	414.4	4.79	18	0.88	BPH
rh140	BPH 140	60	50	838.3	17.51	20	3.51	BPH
rh18	BPH 18	71	70	465.3	4.14	58	2.4	BPH
rh19	BPH 19	73		0.1	0.07	71	0.05	BPH
rh22	BPH 22	56	85	435.4	3.21	52	1.66	BPH
rh23	BPH 23	63	40	21.2	0.91	22	0.2	BPH
rh24	BPH 24	62	60	435.4	0.91	22	0.2	BPH
rh29	BPH 29	71	31	925	0.78	25	0.2	BPH
rh31	BPH 31	72	173	385.7	4.85	0.1	0.05	BPH
rh32	BPH 32	71		218.7	3.79	25	0.94	BPH
rh33	BPH 33	66	78	160.5	2.44	38	0.93	BPH
rh35	BPH 35	67	50	272.4	2.23	12	0.26	BPH
rh36	BPH 36	75	120	626.3	6	49	2.97	BPH
rh39	BPH 39	71	55	83.9	1	46	0.46	BPH
rh40	BPH 40	65	40	0.1	0.07	71	0.05	BPH
rh41	BPH 41	72	50	0.1	0.55	23	0.13	BPH
rh42	BPH 42	66	115	487	4.91	41	2.05	BPH
rh43	BPH 43	66	70	482	0.66	40	0.25	BPH
rh45	BPH 45	67	63	96.5	1.59	25	0.4	BPH
rh46	BPH 46	68	90	557.3	6.12	56	3.43	BPH
rh52	BPH 52	73	70	217	3.3	54	1.8	BPH
rh53	BPH 53	79	40	403.9	3.05	42	1.3	BPH
rh63	BPH 63	61	60	607.7	10.7	24	2.64	BPH
rh68	BPH 68	66	58	344.5	3.16	36	1.15	BPH
rh84	BPH 84	79	65	326.4	1.28	40	0.52	BPH
rh86	BPH 86	61	120	1432.5	17.24	55	9.43	BPH
rh89	BPH 89	79	60	553.9	2.73	79	2.16	BPH
rh90	BPH 90	81	38	18.1	0.77	17	0.13	BPH
rh91	BPH 91	62	40	17.2	1.41	24	0.34	BPH
rh95	BPH 95	69	35	153.8	1.94	44	0.85	BPH
rh98	BPH 98	58	55	346	5.78	17	0.98	BPH
rh99	BPH 99	57	20	149.1	2.71	22	0.59	BPH
UMG-10	BPH 10 U		99	2018.2	16.35	45	7.48	BPH
UMG-12	BPH 12 U	63	50	109.1	1.9	14	0.26	BPH
UMG-13	BPH 13 U	50	60	246.9	2.1	47	0.99	BPH
UMG-14	BPH 14 U	70	45	331.4	3.6	19	0.7	BPH
UMG-15	BPH 15 U	83	30	6.2	0.44	39	0.17	BPH
UMG-16	BPH 16 U	71	43	35.2	1.24	17	0.21	BPH
UMG-17	BPH 17 U	81	67	587.3	7.87	20	1.58	BPH
UMG-18	BPH 18 U	75	52	363.1	4.92	23	1.13	BPH
UMG-19	BPH 19 U	78	60	350.9	1.87	35	0.66	BPH
UMG-20	BPH 20 U	41	38	48.8	0.65	77	0.5	BPH
UMG-22	BPH 22 U	79	40	88.1	1.47	28	0.41	BPH
UMG-23	BPH 23 U	72		153.8				BPH
UMG-24	BPH 24 U	72	45	218.1	3.52	25	0.89	BPH
UMG-25	BPH 25 U	71	50	32.9	0.89	22	0.2	BPH
UMG-26	BPH 26 U	40	33	1.9	0.4	15	0.06	BPH
UMG-27	BPH 27 U	68	35	37.4	0.38	37	0.14	BPH
UMG-28	BPH 28 U	72	90	28.4	0.73	27	0.2	BPH
UMG-31	BPH 31 U	71		118.5	1.42	39	0.55	BPH
UMG-32	BPH 32 U	79		17.2	0.55	25	0.14	BPH
UMG-33	BPH 33 U	66		116.1	1.63	48	0.79	BPH
UMG-34	BPH 34 U	55		55.7	0.65	51	0.33	BPH
UMG-37	BPH 37 U	62		453.7				BPH
