# Supplementary material for: Development of a predictive model to distinguish prostate cancer from benign prostatic hyperplasia by integrating serum glycoproteomics and clinical variables
Source: Clin Proteomics. 2023 Nov 21;20:52. doi: 10.1186/s12014-023-09439-4 (PMC10662699; doi:10.1186/s12014-023-09439-4)
Supplement: Supplementary file 5 — Additional file 5: Peptide identification and quantification in discovery experiments TMT-A and TMT-B. PCa sample pools have been labelled with isobaric labels 126-128, whereas BPH sample pools were labelled with isobaric labels 129-131. [file 12014_2023_9439_MOESM5_ESM.xlsx]

## Sheet: TMT-A
Abundances (Grouped): 126	Abundances (Grouped): 127N	Abundances (Grouped): 127C	Abundances (Grouped): 128N	Abundances (Grouped): 128C	Abundances (Grouped): 129N	Abundances (Grouped): 129C	Abundances (Grouped): 130N	Abundances (Grouped): 130C	Abundances (Grouped): 131	C: Modifications	C: Student's T-test Significant PCA_IPB	C: Student's T-test significant	N: Confidence	N: Qvality PEP	N: Qvality q-value	N: # Protein Groups	N: # Proteins	N: # PSMs	N: XCorr Sequest HT	N: Confidence Sequest HT	N: Percolator q-Value Sequest HT	N: Percolator PEP Sequest HT	N: Theo. MH+ [Da]	N: -Log Student's T-test p-value PCA_IPB	N: Student's T-test Difference PCA_IPB	N: Student's T-test Test statistic PCA_IPB	T: Annotated Sequence	T: Modifications in Master Proteins	T: Master Protein Accessions	T: Protein Accessions	T: Positions in Master Proteins	T: # Missed Cleavages	T: Quan Info
0.981588	1.0521	0.708234	0.614256	0.953114	1.00466	0.990414	1.09639	0.959358	1.50584	1xCarbamidomethyl [C4];1xTMT6plex [K/L];2xDeamidated [N11;N21]	+	PCA_IPB	NaN	9.25236e-09	0	1	1	16	5.58	NaN	0	1.211e-07	3071.54	1.01987	-0.249474	-1.88931	[R].LGHCPDPVLVNGEFSSSGPVNVSDK.[I]	P20851 2xDeamidated [N88;N98];1xTMT6plex [K/L];1xCarbamidomethyl [C81]	P20851	P20851	P20851 [78-102]	0	Unique
1.7787	1.88092	1.2078	1.66413	1.66913	1.98013	1.11474	0.780756	1.03653	0.474041	1xDeamidated [N3];1xTMT6plex [K/H]	+	PCA_IPB	NaN	0.00224431	0.000812789	1	1	7	3.07	NaN	0.0001374	0.0001139	1410.79	1.11532	0.562897	2.03149	[K].HANWTLTPLK.[S]	P27169 1xDeamidated [N253];1xTMT6plex [K/H]	P27169	P27169	P27169 [251-260]	0	Unique
-0.125531	-0.222292	0.450166	0.441156	0.448205	-0.0496142	-0.829014	-0.589083	-1.03747	-0.788993	1xTMT6plex [K3];2xDeamidated [N8;N9]	+	PCA_IPB	NaN	0.0156988	0.000812789	1	1	5	3.11	NaN	0.0003507	0.0006401	1699.89	2.26463	0.857176	3.77366	[R].VYKPSAGNNSLYR.[D]	P02749 2xDeamidated [N162;N163];1xTMT6plex [K157]	P02749	P02749	P02749 [155-167]	0	Unique
-0.256775	-0.375767	-0.161062	-0.152003	0.205519	-0.175145	-0.683816	-0.685944	-1.089	-0.487337	1xDeamidated [N8];1xTMT6plex [K3]	+	PCA_IPB	NaN	0.0181411	0.000812789	1	1	4	3.16	NaN	0.0003507	0.0007292	1698.9	1.55238	0.476232	2.67761	[R].VYKPSAGNNSLYR.[D]	P02749 1xDeamidated [N162];1xTMT6plex [K157]	P02749	P02749	P02749 [155-167]	0	Unique
-2.9386	-3.05188	-2.90182	-2.53051	-2.51937	-2.27843	-2.02895	-2.48664	-2.41093	-2.42866	1xDeamidated [N4];1xTMT6plex [N-Term]	+	PCA_IPB	NaN	9.06702e-07	0	1	1	1	4.62	NaN	0	1.639e-07	2803.46	2.00263	-0.461714	-3.35946	[K].VTQNLTLIEESLTSEFIHDIDR.[E]	P36955 1xDeamidated [N285];1xTMT6plex [N-Term]	P36955	P36955	P36955 [282-303]	0	Unique
-1.40808	-1.25351	-0.740356	-0.852443	-1.79206	-0.69347	-1.19401	-0.3428	-0.859138	-0.327733	1xCarbamidomethyl [C13];1xDeamidated [N4];1xTMT6plex [N-Term]	+	PCA_IPB	NaN	0.000258448	0	1	2	5	3.9	NaN	0	1.876e-05	1893.9	1.15679	-0.525861	-2.09296	[K].HYTNSSQDVTVPCR.[V]	P0DOX2 1xDeamidated [N207];1xTMT6plex [N-Term];1xCarbamidomethyl [C216]	P0DOX2	P01877;P0DOX2	P0DOX2 [204-217]	0	Unique
-0.0157671	-0.592445	-0.792195	-0.656046	-0.445173	-0.445543	-0.261125	0.136597	-0.10218	-0.140581	1xDeamidated [N3];1xTMT6plex [K/A]	+	PCA_IPB	NaN	0.148003	0.00495373	1	1	1	1.65	NaN	0.001106	0.01062	1248.72	1.13258	-0.337759	-2.0571	[K].ALNDTQK.[L]	Q9H4A9 1xDeamidated [N176];1xTMT6plex [K/A]	Q9H4A9	Q9H4A9	Q9H4A9 [174-180]	0	Unique
0.957565	1.44693	0.816037	0.957772	1.20794	1.2819	1.02369	1.74528	1.78427	2.00778	1xOxidation [M10];1xTMT6plex [N-Term];2xDeamidated [N12;N]	+	PCA_IPB	NaN	4.66065e-05	0	1	1	24	5.16	NaN	0	3.456e-05	2502.29	1.30766	-0.491336	-2.31578	[K].TVLTPATNHMGNVTFTIPANR.[E]	P01024 1xOxidation [M83];2xDeamidated [N85;N];1xTMT6plex [N-Term]	P01024	P01024	P01024 [74-94]	0	Unique
-0.786596	0.0318916	-0.979822	-0.630051	-0.475952	-0.0305054	-0.172316	0.398372	0.657112	0.584348	1xDeamidated [N12];1xOxidation [M10];1xTMT6plex [N-Term]	+	PCA_IPB	NaN	1.39158e-05	0	1	1	8	4.94	NaN	0	5.703e-06	2501.3	2.14632	-0.855508	-3.58465	[K].TVLTPATNHMGNVTFTIPANR.[E]	P01024 1xOxidation [M83];1xDeamidated [N85];1xTMT6plex [N-Term]	P01024	P01024	P01024 [74-94]	0	Unique
-0.307624	-0.430781	-0.435502	-0.437406	-0.472068	-0.359569	0.426931	-0.241159	0.174029	-0.175242	1xTMT6plex [N-Term];2xDeamidated [N12;N]	+	PCA_IPB	NaN	0.000381977	0	1	1	12	3.52	NaN	0.0001374	0.000214	2486.29	1.48095	-0.381674	-2.57169	[K].TVLTPATNHMGNVTFTIPANR.[E]	P01024 2xDeamidated [N85;N];1xTMT6plex [N-Term]	P01024	P01024	P01024 [74-94]	0	Unique
0.199815	0.660575	0.457583	0.382773	0.496568	0.616385	0.405451	1.14225	1.45382	0.940573	1xDeamidated [N12];1xTMT6plex [N-Term]	+	PCA_IPB	NaN	2.20933e-06	0	1	1	5	5.8	NaN	0	3.457e-07	2485.31	1.33394	-0.472232	-2.35455	[K].TVLTPATNHMGNVTFTIPANR.[E]	P01024 1xDeamidated [N85];1xTMT6plex [N-Term]	P01024	P01024	P01024 [74-94]	0	Unique
-0.177787	-1.18312	0.233957	-0.0857301	0.807355	-1.06898	-0.496938	-0.639932	-1.22651	-0.915134	1xDeamidated [N3];1xTMT6plex [K/G]	+	PCA_IPB	NaN	0.0104911	0.000812789	1	1	4	2.85	NaN	0.0001374	0.0004225	1636.87	1.25768	0.788433	2.24204	[K].GLNLTEDTYKPR.[I]	Q08380 1xDeamidated [N398];1xTMT6plex [K/G]	Q08380	Q08380	Q08380 [396-407]	0	Unique
-1.15433	-1.33703	-1.39486	-1.61298	-1.20387	-0.852168	-0.762671	-0.9814	-1.06301	-1.4711	1xTMT6plex [N-Term];2xDeamidated [N17;N24]	+	PCA_IPB	NaN	0.00143848	0	1	1	2	3.82	NaN	0	7.875e-05	3344.61	1.18945	-0.314545	-2.14128	[R].NPPMGGNVVIFDTVITNQEEPYQNHSGR.[F]	P02745 2xDeamidated [N139;N146];1xTMT6plex [N-Term]	P02745	P02745	P02745 [123-150]	0	Unique
-1.11984	-2.02085	-1.47732	-1.21501	-1.13471	-2.10851	-1.84609	-1.88624	-1.74108	-1.35728	1xTMT6plex [K17];2xDeamidated [N6;N7]	+	PCA_IPB	NaN	0.0718631	0.00207467	1	1	1	1.91	NaN	0.0005836	0.003368	2114.14	1.01504	0.394292	1.88208	[K].LHINHNNLTESVGPLPK.[S]	P51884 2xDeamidated [N126;N127];1xTMT6plex [K137]	P51884	P51884	P51884 [121-137]	0	Unique
-1.31411	-1.62124	-1.39486	-1.49881	-1.32473	-1.12869	-1.68382	-1.05713	-0.68054	-0.952223	1xCarbamidomethyl [C3];1xDeamidated [N2];1xTMT6plex [N-Term]	+	PCA_IPB	NaN	0.0124062	0.000812789	1	1	1	2.95	NaN	0.0002659	0.0004913	1521.75	1.02281	-0.33027	-1.8937	[R].VNCSHPFGAFR.[Y]	P16109 1xDeamidated [N460];1xTMT6plex [N-Term];1xCarbamidomethyl [C461]	P16109	P16109	P16109 [459-469]	0	Unique
-0.768674	-0.390563	-0.610588	-0.215013	-0.0983377	0.0524843	-0.140373	0.821263	0.168554	0.610019	1xDeamidated [N4];1xTMT6plex [K/T]	+	PCA_IPB	NaN	0.00113086	0	1	1	1	3.63	NaN	0	6.431e-05	1286.75	1.96989	-0.719025	-3.30877	[R].THANGSIK.[R]	Q07954 1xDeamidated [N2117];1xTMT6plex [K/T]	Q07954	Q07954	Q07954 [2114-2121]	0	Unique
0.217905	0.0207508	-0.316857	0.0490942	0.133431	0.667011	1.43755	0.151625	0.419654	0.448656	1xDeamidated [N10];1xTMT6plex [N-Term]	+	PCA_IPB	NaN	7.64483e-09	0	1	1	2	7.19	NaN	0	2.997e-09	2574.32	1.46362	-0.604035	-2.54604	[R].SQILEGLGFNLTELSESDVHR.[G]	P29622 1xDeamidated [N108];1xTMT6plex [N-Term]	P29622	P29622	P29622 [99-119]	0	Unique
-1.10852	-1.14917	-0.959923	-1.73697	-1.4338	-1.21234	-0.653442	-0.870976	-0.92785	-1.0058	1xCarbamidomethyl [C3];1xDeamidated [N13];1xTMT6plex [K/D]	+	PCA_IPB	NaN	0.000284319	0	1	1	2	3.94	NaN	0	2.129e-05	2812.4	1.14673	-0.343594	-2.07807	[R].DQCIVDDITYNVNDTFHKR.[H]	P02751 1xDeamidated [N528];1xTMT6plex [K/D];1xCarbamidomethyl [C518]	P02751	P02751	P02751 [516-534]	1	Unique
-0.899071	-0.686695	-0.690315	-0.630051	-0.739764	-0.802699	-0.307667	-0.539965	-0.183864	0.0701447	1xOxidation [M5];1xTMT6plex [N-Term];2xDeamidated [N18;N]	+	PCA_IPB	NaN	9.71865e-06	0	1	1	4	5	NaN	0	1.2e-06	3516.7	1.36946	-0.376369	-2.40695	[R].RNPPMGGNVVIFDTVITNQEEPYQNHSGR.[F]	P02745 1xOxidation [M126];2xDeamidated [N139;N];1xTMT6plex [N-Term]	P02745	P02745	P02745 [122-150]	1	Unique
-0.0806184	-0.144986	-0.183963	-0.407658	0.195787	0.130958	0.426931	0.252656	0.184918	0.207648	1xDeamidated [N5];1xOxidation [M16];1xTMT6plex [K/N]	+	PCA_IPB	NaN	0.0112802	0.000812789	1	1	1	3.64	NaN	0.0001374	0.0004505	2491.33	1.98564	-0.36491	-3.33313	[K].NQSVNVFLGHTAIDEMLK.[L]	Q9NZP8 1xOxidation [M311];1xDeamidated [N300];1xTMT6plex [K/N]	Q9NZP8	Q9NZP8	Q9NZP8 [296-313]	0	Unique
-0.0157671	0.0684173	-0.304257	-0.221468	-0.181504	0.00696969	0.145299	-0.0571275	-0.0438161	0.230999	1xDeamidated [N7];1xTMT6plex [K/E]	+	PCA_IPB	NaN	5.51397e-05	0	1	1	4	4.64	NaN	0	5.141e-06	1791.99	1.16906	-0.187381	-2.11113	[R].ETHLETNFTLK.[S]	P40189 1xDeamidated [N157];1xTMT6plex [K/E]	P40189	P40189	P40189 [151-161]	0	Unique
-2.32716	-2.57544	-2.34239	-2.34994	-2.63619	-2.30115	-1.953	-1.47505	-2.25565	-1.42866	1xDeamidated [N4];1xOxidation [M5];1xTMT6plex [K/Y]	+	PCA_IPB	NaN	0.232865	0.00826658	1	1	2	1.62	NaN	0.004398	0.06753	1881.94	1.67218	-0.563522	-2.85628	[K].YQQNMSHLEEK.[L]	Q13201 1xOxidation [M841];1xDeamidated [N840];1xTMT6plex [K/Y]	Q13201	Q13201	Q13201 [837-847]	0	Unique
1.28594	2.01795	1.2078	1.50901	1.46045	1.81564	1.79226	2.49138	1.558	2.00681	1xDeamidated [N5];TMT6plex [K]	+	PCA_IPB	NaN	0.131685	0.00495373	1	1	2	1.6	NaN	0.001047	0.008636	1792.04	1.13908	-0.436588	-2.06673	[R].EIKNNQTEK.[H]	O15204 1xDeamidated [N61];2xTMT6plex [K]	O15204	O15204	O15204 [57-65]	1	Unique
-2.06413	-1.71746	-3.14975	-2.02237	-2.48767	-2.21234	-1.77897	-1.29108	-1.07595	-1.58299	1xTMT6plex [N-Term];2xDeamidated [N2;4xCarbamidomethyl [C1;C16;C24];C7;N5]	+	PCA_IPB	NaN	0.00600658	0.000812789	1	1	5	2.88	NaN	0.0001374	0.0002595	3234.18	1.23642	-0.700006	-2.21067	[R].CNGDNDCGDFSDEDDCESEPRPPCR.[D]	P02748 2xDeamidated [N120;N123];1xTMT6plex [N-Term];4xCarbamidomethyl [C119;C125;C134;C142]	P02748	P02748	P02748 [119-143]	0	Unique
-0.294743	-0.299314	-1.02046	-0.682518	-0.698344	-0.324237	-0.990477	-1.53394	-1.39463	-1.36726	1xCarbamidomethyl [C10];1xDeamidated [N9];1xTMT6plex [K12]	+	PCA_IPB	NaN	0.00386858	0.000812789	1	1	4	2.94	NaN	0.0001374	0.0001792	1643.85	1.11069	0.523033	2.02461	[R].ITYSIVQTNCSK.[E]	P01042 1xDeamidated [N205];1xTMT6plex [K208];1xCarbamidomethyl [C206]	P01042	P01042	P01042 [197-208]	0	Unique
-0.207658	0.938289	0.435215	1.24909	1.18967	1.11174	-0.405515	-0.390983	-0.0759487	-0.418245	1xDeamidated [N6];1xTMT6plex [K9]	+	PCA_IPB	NaN	0.0273201	0.000812789	1	2	2	3.14	NaN	0.0003507	0.001052	1188.7	1.0181	0.756714	1.88666	[K].TPLTANITK.[S]	P0DOX2 1xDeamidated [N320];1xTMT6plex [K323]	P0DOX2	P01877;P0DOX2	P0DOX2 [315-323]	0	Unique
2	1.75772	1.9666	2.0083	1.83583	1.85856	2.16034	2.24304	2.20511	1.98245	1xDeamidated [N2];1xTMT6plex [N-Term]	+	PCA_IPB	NaN	0.0144711	0.000812789	1	1	1	3.03	NaN	0.0002659	0.0005653	1162.63	1.08943	-0.176212	-1.99303	[K].DNNSIITR.[K]	P06276 1xDeamidated [N369];1xTMT6plex [N-Term]	P06276	P06276	P06276 [368-375]	0	Unique
1.27302	0.926399	0.60514	0.937634	1.05082	1.26266	0.985597	1.70383	1.17676	1.69763	1xTMT6plex [N-Term];2xDeamidated [N3;N4]	+	PCA_IPB	NaN	0.0760234	0.00207467	1	1	2	2.03	NaN	0.0005836	0.003652	1020.52	1.26818	-0.406694	-2.25754	[R].GDNNLTR.[I]	P00742 2xDeamidated [N230;N231];1xTMT6plex [N-Term]	P00742	P00742	P00742 [228-234]	0	Unique
1.97761	1.66893	1.63489	1.54938	1.92025	1.95399	2.12792	2.63665	1.97041	2.46844	1xDeamidated [N4];1xTMT6plex [N-Term]	+	PCA_IPB	NaN	0.103086	0.00330946	1	1	7	2.37	NaN	0.0009833	0.00814	1019.53	1.76321	-0.48127	-2.99319	[R].GDNNLTR.[I]	P00742 1xDeamidated [N231];1xTMT6plex [N-Term]	P00742	P00742	P00742 [228-234]	0	Unique
-1.40808	-1.62124	-1.53504	-0.736966	0	-1.63458	-2.48352	-2.39644	-2.089	-2.16215	1xDeamidated [N3];1xTMT6plex [K7]	+	PCA_IPB	NaN	0.178939	0.00545805	1	1	3	1.93	NaN	0.001611	0.02331	1052.62	1.89989	1.09287	3.20105	[K].VLNFTTK.[A]	P13671 1xDeamidated [N324];1xTMT6plex [K328]	P13671	P13671	P13671 [322-328]	0	Unique
1.68264	0.662966	0.62504	1.09917	1.62902	0.760486	0.136635	-0.146211	-0.219313	-0.206269	1xDeamidated [N7];TMT6plex [K]	+	PCA_IPB	NaN	0.000585405	0	1	1	10	3.63	NaN	0	3.716e-05	1933.98	2.19944	1.0747	3.6691	[R].YAEDKFNETTEK.[S]	P43652 1xDeamidated [N402];2xTMT6plex [K]	P43652	P43652	P43652 [396-407]	1	Unique
-0.373815	-0.903013	-0.329568	0.308549	1.62449	-1.819	-0.990477	-0.870976	-1.27045	-1.08597	1xDeamidated [N5];1xTMT6plex [K8]	+	PCA_IPB	NaN	0.0572941	0.00207467	1	1	2	2.47	NaN	0.0005836	0.002481	1094.6	1.59122	1.2727	2.73538	[R].GVNFNVSK.[V]	P03952 1xDeamidated [N127];1xTMT6plex [K130]	P03952	P03952	P03952 [123-130]	0	Unique
0.371256	0.375846	0.404842	0.441156	0.389652	0.0161879	-0.392915	-0.146211	-0.521636	0.330093	1xTMT6plex [K13];3xDeamidated [N1;N5;N9]	+	PCA_IPB	NaN	0.014276	0.000812789	2	2	15	2.99	NaN	0.0003507	0.0005808	1690.85	2.13333	0.539447	3.56412	[K].NLFLNHSENATAK.[D]	P00739 3xDeamidated [N145;N149;N153];1xTMT6plex [K157];P00738 3xDeamidated [N203;N207;N211];1xTMT6plex [K215]	P00739;P00738	P00739;P00738	P00739 [145-157];P00738 [203-215]	0	Not Unique
3.28272	3.27553	3.2607	3.15754	3.11031	3.06642	3.44108	3.78678	3.10548	4.19328	1xDeamidated [N2];1xTMT6plex [N-Term]			NaN	0.0279391	0.000812789	1	1	43	2.8	NaN	0.0009833	0.007922	1006.54	0.697753	-0.301249	-1.39488	[R].ENGTISR.[Y]	P02763 1xDeamidated [N103];1xTMT6plex [N-Term]	P02763	P02763	P02763 [102-108]	0	Unique
0.682639	1.26691	0.714439	1.12738	0.842083	1.16036	0.18786	0.955773	0.860954	1.34698	1xDeamidated [N9];1xTMT6plex [K/T]			NaN	0.0334084	0.00154044	1	2	8	2.64	NaN	0.000746	0.004679	1901.96	0.037145	0.0243039	0.106216	[K].TKPREEQYNSTYR.[V]	P0DOX5 1xDeamidated [N299];1xTMT6plex [T/K]	P0DOX5	P01857;P0DOX5	P0DOX5 [291-303]	1	Unique
0.629568	0.29184	0.317858	0.505109	0.419225	0.105272	0.196223	0.589835	0.387023	0.820366	1xDeamidated [N3];1xTMT6plex [N-Term]			NaN	2.78899e-05	0	1	1	16	4.99	NaN	0	1.122e-05	1596.85	0.0312524	0.0129762	0.0899127	[K].VVNSTTGPGEHLR.[N]	P07996 1xDeamidated [N1067];1xTMT6plex [N-Term]	P07996	P07996	P07996 [1065-1077]	0	Unique
1.43257	1.83395	1.64791	1.74747	1.85682	1.97423	0.833057	2.18122	1.32439	1.70837	1xCarbamidomethyl [C6];1xDeamidated [N2];1xTMT6plex [N-Term]			NaN	0.00551068	0.000812789	1	1	11	3.64	NaN	0.0001374	0.0003843	1174.58	0.152687	0.0994926	0.394416	[R].HNSTGCLR.[M]	P10909 1xDeamidated [N291];1xTMT6plex [N-Term];1xCarbamidomethyl [C295]	P10909	P10909	P10909 [290-297]	0	Unique
0.513527	0.152482	0.276518	-0.301269	0.326395	0.276156	1.19622	0.366523	0.780687	0.348511	1xDeamidated [N10];1xTMT6plex [N-Term]			NaN	2.61384e-06	0	1	1	9	4.98	NaN	0	3.993e-07	1790	0.962855	-0.40009	-1.80374	[R].AQLLQGLGFNLTER.[S]	P08185 1xDeamidated [N96];1xTMT6plex [N-Term]	P08185	P08185	P08185 [87-100]	0	Unique
-3.52356	-3.05188	-2.10535	-3.06817	-4.20387	-3.42045	-1.74655	-3.23138	-2.41093	-2.80927	1xDeamidated [N12];1xTMT6plex [N-Term]			NaN	4.31418e-05	0	1	1	3	3.34	NaN	0	4.175e-06	2149.17	0.474227	-0.466851	-1.02453	[K].SVVAPATDGGLNLTSTFLR.[K]	P41222 1xDeamidated [N78];1xTMT6plex [N-Term]	P41222	P41222	P41222 [67-85]	0	Unique
-2.02106	-2.34662	-3.24286	-4.11548	-3.20387	-2.55051	-1.88085	-2.65947	-2.91617	-2.75583	1xDeamidated [N3];1xTMT6plex [K/E]			NaN	0.0176562	0.000812789	1	1	1	1.84	NaN	0.0003507	0.0006805	1846.06	0.492742	-0.433411	-1.05659	[K].EVNDTLLVNELK.[S]	Q15063 1xDeamidated [N599];1xTMT6plex [K/E]	Q15063	Q15063	Q15063 [597-608]	0	Unique
-0.592824	-1.47741	-1.94029	-2.16439	-1.6625	-1.39579	-0.699246	-1.29108	-1.31578	-1.10256	1xDeamidated [N7];1xOxidation [M4];1xTMT6plex [K/D]			NaN	0.0124626	0.000812789	1	1	4	2.43	NaN	0.0002659	0.0004937	1628.86	0.678898	-0.406591	-1.36481	[R].DLDMFINASK.[N]	O75882 1xOxidation [M1195];1xDeamidated [N1198];1xTMT6plex [K/D]	O75882	O75882	O75882 [1192-1201]	0	Unique
0	-0.204751	0.334069	0.844911	0.398164	-0.318431	-0.483517	0.407791	0.211784	0.755136	1xDeamidated [N9];1xTMT6plex [K/T]			NaN	0.103525	0.00330946	1	1	1	2.57	NaN	0.0008233	0.005814	2099.13	0.223072	0.159926	0.548509	[K].TKPREEQFNSTFR.[V]	P01859 1xDeamidated [N176];1xTMT6plex [K/T]	P01859	P01859	P01859 [168-180]	1	Unique
-2.10852	-0.910103	-0.959923	-1.11548	-2	-1.72384	-1.56598	-1.57047	-1.7829	-1.14487	1xDeamidated [N9];1xTMT6plex [T/K]			NaN	0.00821308	0.000812789	1	1	2	3.41	NaN	0.0001374	0.0003404	1869.97	0.194345	0.138807	0.48714	[K].TKPREEQFNSTFR.[V]	P01859 1xDeamidated [N176];1xTMT6plex [K/T]	P01859	P01859	P01859 [168-180]	1	Unique
-3.30117	-3.21789	-2.97982	-3.32193	-3.55705	-3.47119	-2.84609	-2.94898	-2.48761	-3.32773	1xDeamidated [N10];1xTMT6plex [N-Term]			NaN	0.0411719	0.00154044	1	1	2	2.71	NaN	0.0005836	0.001659	2383.19	0.641501	-0.259251	-1.30463	[K].SHAASDAPENLTLLAETADAR.[G]	Q9ULI3 1xDeamidated [N159];1xTMT6plex [N-Term]	Q9ULI3	Q9ULI3	Q9ULI3 [150-170]	0	Unique
0.249028	-0.52559	-0.304257	-0.062366	-0.296982	-0.359569	-1.04858	0.206626	-0.36257	1.59467	1xDeamidated [N2];1xTMT6plex [N-Term]			NaN	0.0493478	0.00207467	1	1	3	3.01	NaN	0.0005836	0.002057	1554.77	0.163572	-0.194149	-0.419108	[R].ENGTVSRYEGGR.[E]	P19652 1xDeamidated [N103];1xTMT6plex [N-Term]	P19652	P19652	P19652 [102-113]	1	Unique
-2.17779	-4.05188	-2.44931	-3.49881	-3.36737	-3.06898	-2.48352	-2.82612	-2.74108	-2.7043	1xCarbamidomethyl [C3];1xTMT6plex [K/D];2xDeamidated [N11;N13]			NaN	0.00204029	0.000812789	1	1	2	2.5	NaN	0.0001374	0.0001054	2657.28	0.435606	-0.344231	-0.95662	[R].DQCIVDDITYNVNDTFHK.[R]	P02751 2xDeamidated [N526;N528];1xTMT6plex [K/D];1xCarbamidomethyl [C518]	P02751	P02751	P02751 [516-533]	0	Unique
-0.436099	-0.461696	-0.368387	-0.364157	-0.396517	-0.35362	-0.319541	0.0510216	-0.346803	-0.525959	1xDeamidated [N4];1xTMT6plex [K/A]			NaN	0.00301426	0.000812789	1	1	5	3.13	NaN	0.0001374	0.0001454	1883.03	0.518286	-0.106391	-1.10034	[R].AGPNGTLFVADAYK.[G]	Q9HDC9 1xDeamidated [N160];1xTMT6plex [K/A]	Q9HDC9	Q9HDC9	Q9HDC9 [157-170]	0	Unique
-1.60073	-1.25351	0.342106	-0.452512	-2.02254	-1.56419	-0.0485802	-1.47505	-0.394631	-2.12779	1xDeamidated [N];1xTMT6plex [K/L]			NaN	0.0126905	0.000812789	1	1	7	2.25	NaN	0.0002659	0.0005008	2202.22	0.0790878	0.12461	0.217169	[K].LYPIANGNNQSPVDIK.[T]	P00915 1xDeamidated [N];1xTMT6plex [K/L]	P00915	P00915	P00915 [20-35]	0	Unique
-2.82312	-2.99048	-2.50589	-3.26748	-2.78241	-2.39579	-3.15094	-3.15543	-2.62244	-3.32773	1xTMT6plex [N-Term];3xDeamidated [N10;N];N11			NaN	0.00229581	0.000812789	1	1	9	2.58	NaN	0.0001374	0.0001161	2597.27	0.095848	0.0565905	0.25929	[K].AALAAFNAQNNGSNFQLEEISR.[A]	P02765 3xDeamidated [N175;N176;N];1xTMT6plex [N-Term]	P02765	P02765	P02765 [166-187]	0	Unique
-1.08616	-0.598159	-0.39486	-1.24101	-1.17202	-0.810827	-0.29589	-1.06579	-0.987722	-0.782298	1xTMT6plex [N-Term];2xDeamidated [N]			NaN	4.56534e-07	0	1	1	32	4.91	NaN	0	2.344e-07	2596.28	0.204728	-0.109936	-0.509545	[K].AALAAFNAQNNGSNFQLEEISR.[A]	P02765 2xDeamidated [N];1xTMT6plex [N-Term]	P02765	P02765	P02765 [166-187]	0	Unique
0.73068	0.707649	0.435215	0.101753	0.361638	0.46976	0.890878	0.340528	0.343955	0.520806	1xDeamidated [N];1xTMT6plex [N-Term]			NaN	5.37005e-08	0	1	1	72	5.8	NaN	0	1.538e-08	2595.3	0.111186	-0.0457983	-0.296866	[K].AALAAFNAQNNGSNFQLEEISR.[A]	P02765 1xDeamidated [N];1xTMT6plex [N-Term]	P02765	P02765	P02765 [166-187]	0	Unique
0.148863	0.0827725	-0.657894	-0.315009	-0.143949	-0.383615	0.0189831	0.353584	-0.23374	0.515382	1xDeamidated [N3];3xCarbamidomethyl [C1;C15];C4;TMT6plex [K]			NaN	0.00368026	0.000812789	1	1	3	2.88	NaN	0.0001374	0.0001722	2636.3	0.478597	-0.231162	-1.03213	[K].CGNCSLTTLKDEDFCK.[R]	P49908 1xDeamidated [N174];2xTMT6plex [K];3xCarbamidomethyl [C172;C175;C186]	P49908	P49908	P49908 [172-187]	1	Unique
-0.373815	-0.520156	-0.979822	-0.934905	-0.887106	-0.591932	-0.699246	-0.666045	-1.10218	-0.503763	1xDeamidated [N3];2xTMT6plex [K10;3xCarbamidomethyl [C1;C15];C4;K16]			NaN	0.00832556	0.000812789	1	1	5	2.65	NaN	0.0001374	0.0003452	2407.13	0.0592787	-0.0265277	-0.165822	[K].CGNCSLTTLKDEDFCK.[R]	P49908 1xDeamidated [N174];2xTMT6plex [K181;K187];3xCarbamidomethyl [C172;C175;C186]	P49908	P49908	P49908 [172-187]	1	Unique
3.11185	2.70881	1.65438	1.93328	2.60302	2.68807	2.81959	2.71652	2.49814	2.55425	1xDeamidated [N6];1xOxidation [M9];1xTMT6plex [K/G]			NaN	0.000232807	0	1	1	39	4.13	NaN	0	6.608e-05	1949.01	0.420152	-0.253044	-0.929021	[K].GAFISNFSMTVDGK.[T]	P19823 1xOxidation [M121];1xDeamidated [N118];1xTMT6plex [K/G]	P19823	P19823	P19823 [113-126]	0	Unique
-1.27563	-0.946082	-0.979822	-1.40766	-1.4039	-1.69347	-1.08866	-1.15543	-0.710493	-0.520378	1xTMT6plex [N-Term];3xDeamidated [N6;N10];N7			NaN	0.000708423	0	1	1	9	3.25	NaN	0.0001374	0.0001672	2380.29	0.321693	-0.168933	-0.746429	[R].IIVPLNNRENISDPTSPLR.[T]	P01591 3xDeamidated [N67;N68;N71];1xTMT6plex [N-Term]	P01591	P01591	P01591 [62-80]	1	Unique
2.32923	2.53112	2.25539	1.98606	2.34962	1.95279	2.36707	2.46906	2.84302	3.2786	1xTMT6plex [N-Term];2xDeamidated [N7;N]			NaN	0.000734633	0	1	1	45	4.35	NaN	0.0001374	0.0003044	2379.31	0.583124	-0.291823	-1.2091	[R].IIVPLNNRENISDPTSPLR.[T]	P01591 2xDeamidated [N68;N];1xTMT6plex [N-Term]	P01591	P01591	P01591 [62-80]	1	Unique
-0.34034	-0.800652	-1.24286	-1.29445	-0.627523	-0.723844	-0.81214	-0.527942	-0.469485	-0.136306	1xCarbamidomethyl [C3];1xDeamidated [N];1xTMT6plex [K/D]			NaN	5.67805e-07	0	1	1	11	4.93	NaN	0	2.57e-07	2656.3	0.77113	-0.32722	-1.51041	[R].DQCIVDDITYNVNDTFHK.[R]	P02751 1xDeamidated [N];1xTMT6plex [K/D];1xCarbamidomethyl [C518]	P02751	P02751	P02751 [516-533]	0	Unique
1.76492	2.12846	1.62504	1.69873	1.96891	1.55762	1.68641	2.15443	2.60739	2.89744	1xDeamidated [N];1xTMT6plex [N-Term]			NaN	0.00065579	0	1	1	28	4.32	NaN	0	4.086e-05	2378.32	0.610292	-0.343444	-1.25382	[R].IIVPLNNRENISDPTSPLR.[T]	P01591 1xDeamidated [N];1xTMT6plex [N-Term]	P01591	P01591	P01591 [62-80]	1	Unique
-0.244339	-0.466914	-2.29177	-1.04509	-0.811555	-0.739274	-1.40551	-1.03995	-1.60358	-0.82294	1xDeamidated [N9];1xTMT6plex [K7]			NaN	0.245286	0.00997541	1	1	3	2.8	NaN	0.002062	0.02866	1698.86	0.146858	0.15032	0.38105	[K].NAHGEEKENLTAR.[A]	Q06033 1xDeamidated [N580];1xTMT6plex [K578]	Q06033	Q06033	Q06033 [572-584]	1	Unique
-2.55394	-1.44616	-0.674014	-1.07985	-2.06871	-1.72384	-0.27262	-1.99789	-1.62244	-1.7823	1xDeamidated [N3];1xTMT6plex [N-Term];3xCarbamidomethyl [C4;C13];C9			NaN	0.00756943	0.000812789	1	1	2	2.85	NaN	0.0001374	0.0003172	2113.91	0.0667825	-0.0847167	-0.185482	[K].GPNCSEPECPGNCHLR.[G]	P24821 1xDeamidated [N184];1xTMT6plex [N-Term];3xCarbamidomethyl [C185;C190;C194]	P24821	P24821	P24821 [182-197]	0	Unique
-1.40808	-1.25351	-1.42183	-1.77444	-1.7633	-1.52355	-1.40551	-1.82612	-2.01238	-1.71701	1xDeamidated [N24];1xTMT6plex [N-Term]			NaN	0.000418303	0	1	1	1	3.28	NaN	0	2.806e-05	3343.62	0.549445	0.172682	1.15299	[R].NPPMGGNVVIFDTVITNQEEPYQNHSGR.[F]	P02745 1xDeamidated [N146];1xTMT6plex [N-Term]	P02745	P02745	P02745 [123-150]	0	Unique
-1.11984	-0.461696	0.216575	-0.67364	-1.3746	-1.00231	-1.17232	-0.0832796	-0.90458	-0.219773	1xDeamidated [N9];1xOxidation [M7];1xTMT6plex [N-Term];2xCarbamidomethyl [C10;C12]			NaN	0.00129586	0	1	1	1	4.17	NaN	0	7.223e-05	2335.03	0.00592939	-0.0061893	-0.0175342	[K].RHEEGHMLNCTCFGQGR.[G]	P02751 1xOxidation [M540];1xDeamidated [N542];1xTMT6plex [N-Term];2xCarbamidomethyl [C543;C545]	P02751	P02751	P02751 [534-550]	1	Unique
-1.7866	-1.80725	-1.39486	-2.29445	-1.95594	-1.31265	-2.53797	-1.45215	-1.98772	-1.26106	1xCarbamidomethyl [C4];1xDeamidated [N];1xTMT6plex [K/L]			NaN	4.84315e-07	0	1	1	3	4.79	NaN	0	9.688e-08	3070.56	0.193185	-0.137512	-0.484619	[R].LGHCPDPVLVNGEFSSSGPVNVSDK.[I]	P20851 1xDeamidated [N];1xTMT6plex [K/L];1xCarbamidomethyl [C81]	P20851	P20851	P20851 [78-102]	0	Unique
-2.7866	-3.08359	-2.89919	-2.16439	-1.63619	-2.92088	-2.78261	-3.85587	-2.70044	-3.01362	1xCarbamidomethyl [C4];1xTMT6plex [K25];2xDeamidated [N11;N21]			NaN	0.117059	0.00392171	1	1	1	1.9	NaN	0.0008996	0.007109	2842.38	0.825138	0.540696	1.59412	[R].LGHCPDPVLVNGEFSSSGPVNVSDK.[I]	P20851 2xDeamidated [N88;N98];1xTMT6plex [K102];1xCarbamidomethyl [C81]	P20851	P20851	P20851 [78-102]	0	Unique
0.646363	0.994417	1.14487	1.04372	1.03317	0.901477	0.827684	1.30064	1.52838	0.717843	1xDeamidated [N2];1xTMT6plex [K/T]			NaN	5.45052e-07	0	1	1	1	5.32	NaN	0	1.071e-07	2032.15	0.186571	-0.0826952	-0.470189	[R].TNSTFVQALVEHVK.[E]	P07602 1xDeamidated [N215];1xTMT6plex [K/T]	P07602	P07602	P07602 [214-227]	0	Unique
-0.373815	0.390345	0.0981803	-0.152003	-0.527411	0.502927	0.221027	-0.132493	0.0662732	-1.49279	1xDeamidated [N2];1xTMT6plex [K14]			NaN	0.00285452	0.000812789	1	1	1	3.59	NaN	0.0001374	0.0001391	1802.98	0.0498527	0.0540706	0.140742	[R].TNSTFVQALVEHVK.[E]	P07602 1xDeamidated [N215];1xTMT6plex [K227]	P07602	P07602	P07602 [214-227]	0	Unique
1.65966	1.58821	1.14946	1.2973	1.75447	1.32148	1.1453	1.35033	1.62149	1.03835	1xDeamidated [N3];1xTMT6plex [K/H]			NaN	0.00152592	0	1	1	4	3.65	NaN	0	8.277e-05	1639.96	0.627491	0.194431	1.28189	[K].HANWTLTPLK.[S]	P27169 1xDeamidated [N253];1xTMT6plex [K/H]	P27169	P27169	P27169 [251-260]	0	Unique
-1.47917	-1.22671	-1.21901	-1.51457	-1.56828	-1.43294	-1.06848	-1.38555	-1.15612	-1.41824	1xDeamidated [N2];1xTMT6plex [N-Term]			NaN	0.000479367	0	1	1	3	3.68	NaN	0	3.139e-05	1546.81	0.479588	-0.109282	-1.03385	[R].VNSTELFHVDR.[H]	Q7Z7M0 1xDeamidated [N421];1xTMT6plex [N-Term]	Q7Z7M0	Q7Z7M0	Q7Z7M0 [420-430]	0	Unique
5.0545	4.66341	4.06882	4.21932	4.40174	3.84439	4.32145	4.56882	4.05445	5.46651	1xDeamidated [N9];1xTMT6plex [K/N]			NaN	0.000401548	0	1	1	16	4.27	NaN	0.0001374	0.0003474	1928.02	0.0319604	0.030432	0.0918819	[K].NAHGEEKENLTAR.[A]	Q06033 1xDeamidated [N580];1xTMT6plex [K/N]	Q06033	Q06033	Q06033 [572-584]	1	Unique
-0.768674	-0.946082	-0.690315	-0.872621	-1.07459	-1.19097	-1.06848	-0.965098	-1.02487	-0.612373	1xCarbamidomethyl [C5];1xDeamidated [N11];1xTMT6plex [N-Term]			NaN	0.00302797	0.000812789	1	1	3	2.72	NaN	0.0003507	0.000724	2371.22	0.383122	0.101903	0.861798	[K].LQLDCRPLEGNSTVTGQPR.[R]	P58166 1xDeamidated [N198];1xTMT6plex [N-Term];1xCarbamidomethyl [C192]	P58166	P58166	P58166 [188-206]	0	Unique
-1.13124	-0.807255	-0.0412228	-0.621489	-1.01123	-0.778587	-0.971618	-0.62705	-0.804276	-0.342429	1xDeamidated [N15];1xTMT6plex [N-Term];3xCarbamidomethyl [C12;C18;C20]			NaN	0.00095165	0	1	1	4	4.47	NaN	0	5.582e-05	2679.26	0.0280402	-0.0176955	-0.0809436	[R].GLQPTLTNPGECRPNFTCACR.[K]	P04275 1xDeamidated [N2357];1xTMT6plex [N-Term];3xCarbamidomethyl [C2354;C2360;C2362]	P04275	P04275	P04275 [2343-2363]	0	Unique
-0.823122	-1.14081	-0.864345	-1	-1.02254	-1.12869	-1.02895	-0.90945	-0.815082	-0.74277	1xDeamidated [N4];1xTMT6plex [N-Term]			NaN	0.236625	0.00882936	1	1	2	2.05	NaN	0.001832	0.02666	1103.66	0.2002	-0.0451763	-0.499806	[R].ALSNISLR.[L]	O15031 1xDeamidated [N127];1xTMT6plex [N-Term]	O15031	O15031	O15031 [124-131]	0	Unique
-0.429044	-0.49329	-0.845966	-0.736966	-0.601836	-0.739274	-0.418226	-0.601628	-0.495325	0.0364614	1xCarbamidomethyl [C8];1xDeamidated [N7];1xTMT6plex [N-Term]			NaN	0.00379901	0.000812789	1	1	2	2.58	NaN	0.0001374	0.0001762	1638.74	0.558269	-0.177822	-1.16777	[R].AFQYDTNCSFR.[C]	P16109 1xDeamidated [N411];1xTMT6plex [N-Term];1xCarbamidomethyl [C412]	P16109	P16109	P16109 [405-415]	0	Unique
-1.25054	-1.23559	-1.02046	-1.34994	-1.47985	-1.49707	-1.00959	-0.9814	-1.60358	-0.878974	1xDeamidated [N4];1xTMT6plex [K/G]			NaN	0.159465	0.00495373	1	1	2	1.97	NaN	0.001106	0.01221	2090.19	0.173004	-0.0731545	-0.440229	[R].GKANSTGTLVITDPTR.[I]	Q12860 1xDeamidated [N494];1xTMT6plex [K/G]	Q12860	Q12860	Q12860 [491-506]	1	Unique
-1.50861	-1.68062	-0.740356	-0.832543	-1.9027	-1.78658	-1.43105	-1.74039	-1.51281	-1.6303	1xDeamidated [N13];1xTMT6plex [N-Term]			NaN	6.41125e-08	0	1	1	3	5.64	NaN	0	1.782e-08	2155.08	0.570979	0.287259	1.18896	[K].IHVAGETDSSNLNVSEPR.[A]	Q12913 1xDeamidated [N413];1xTMT6plex [N-Term]	Q12913	Q12913	Q12913 [401-418]	0	Unique
1.63463	2.54933	3.25539	2.30967	2.45434	1.14153	1.53308	1.2717	1.82312	3.67561	1xDeamidated [N3];1xTMT6plex [N-Term]			NaN	3.12452e-05	0	1	1	10	5.43	NaN	0	3.188e-06	2051.09	0.484315	0.551663	1.04204	[R].EVNTSGFAPARPPPQPR.[S]	P01880 1xDeamidated [N316];1xTMT6plex [N-Term]	P01880	P01880	P01880 [314-330]	0	Unique
-2.06413	-2.05188	-0.0308061	-1.11548	-1.9132	-1.83549	-3.15094	-1.64642	-1.49533	-0.937273	1xDeamidated [N13];1xTMT6plex [N-Term]			NaN	0.000451882	0	1	1	1	4.32	NaN	0	2.994e-05	2643.26	0.29983	0.377992	0.704039	[K].AAPAPQEATATFNSTADREDGHR.[N]	P13598 1xDeamidated [N176];1xTMT6plex [N-Term]	P13598	P13598	P13598 [164-186]	1	Unique
0.45753	0.819024	0.126377	0.497268	0.720092	0.383345	-0.0095861	0.773488	0.76626	0.813754	1xCarbamidomethyl [C1];1xDeamidated [N5];1xTMT6plex [N-Term]			NaN	0.00280318	0.000812789	1	1	2	2.68	NaN	0.0001374	0.0001369	1374.67	0.0375212	-0.0213939	-0.10725	[R].CFLGNGTGYR.[G]	Q04756 1xDeamidated [N290];1xTMT6plex [N-Term];1xCarbamidomethyl [C286]	Q04756	Q04756	Q04756 [286-295]	0	Unique
-1.02106	-1.63292	-0.740356	-0.822696	-1.51937	-1.27843	-0.762671	-1.30128	-1.25565	-1.2704	1xDeamidated [N2];1xTMT6plex [N-Term]			NaN	8.68572e-05	0	1	1	2	3.86	NaN	0	7.524e-06	1725.93	0.0445196	0.0264054	0.126355	[K].ANGTTHLVVTEPTR.[I]	Q9P232 1xDeamidated [N489];1xTMT6plex [N-Term]	Q9P232	Q9P232	Q9P232 [488-501]	0	Unique
0.31774	0.215724	2.28279	1.22081	0.00836372	0.532139	0.795018	1.11376	0.500323	0.815961	1xDeamidated [N2];1xTMT6plex [K/E]			NaN	0.104409	0.00330946	1	1	1	1.67	NaN	0.0008233	0.005872	1284.68	0.0465412	0.0576462	0.131826	[R].ENGSFSGK.[N]	Q7Z7G0 1xDeamidated [N878];1xTMT6plex [K/E]	Q7Z7G0	Q7Z7G0	Q7Z7G0 [877-884]	0	Unique
-1.69913	-1.49862	-1.90182	-1.61298	-1.12248	-1.26721	-1.99048	-1.13705	-1.42742	-0.749283	1xTMT6plex [N-Term];2xDeamidated [N8;3xCarbamidomethyl [C12;C18;C20];N15]			NaN	0.00891142	0.000812789	1	1	3	2.84	NaN	0.0001374	0.000366	2680.25	0.48938	-0.25272	-1.05079	[R].GLQPTLTNPGECRPNFTCACR.[K]	P04275 2xDeamidated [N2350;N2357];1xTMT6plex [N-Term];3xCarbamidomethyl [C2354;C2360;C2362]	P04275	P04275	P04275 [2343-2363]	0	Unique
-2.30117	-2.11601	-2.62619	-2	-2.88194	-2.57799	-2.06848	-2.60794	-1.76184	-2.09424	1xDeamidated [N6];1xTMT6plex [N-Term]			NaN	0.027198	0.000812789	1	1	3	2.05	NaN	0.0003507	0.001049	1698.96	0.301775	-0.162962	-0.707843	[K].VEAAQNLTLPGSLR.[A]	P24821 1xDeamidated [N1392];1xTMT6plex [N-Term]	P24821	P24821	P24821 [1387-1400]	0	Unique
0.825166	0.60447	0.135655	0.0220261	0.406625	1.06586	1.60709	0.603562	1	-0.247167	1xDeamidated [N16];1xTMT6plex [N-Term]			NaN	1.09736e-06	0	1	1	2	5.77	NaN	0	1.923e-07	2434.26	0.572837	-0.40708	-1.19205	[K].DVQIIVFPEDGIHGFNFTR.[T]	P43251 1xDeamidated [N119];1xTMT6plex [N-Term]	P43251	P43251	P43251 [104-122]	0	Unique
-2.61667	-2.50935	-1.94029	-2.34994	-3.10434	-2.37154	-2.71484	-2.76841	-2.66091	-2.72983	1xDeamidated [N10];1xTMT6plex [N-Term]			NaN	0.000220455	0	1	2	2	3.43	NaN	0	1.642e-05	2101.12	0.306684	0.144988	0.717411	[R].QPQAGLSQANFTLGPVSR.[S]	Q8N423 1xDeamidated [N280];1xTMT6plex [N-Term]	Q8N423	Q8N423;Q8N6C8	Q8N423 [271-288]	0	Unique
1.00782	0.959837	1.09818	1.03562	0.84986	0.92124	0.376305	1.54359	1.08383	1.08303	1xDeamidated [N2];1xTMT6plex [K/L]			NaN	0.0264761	0.000812789	1	1	3	2.36	NaN	0.0003507	0.001022	1221.75	0.0202559	-0.0113354	-0.0589601	[R].LNSSTIK.[Y]	P13473 1xDeamidated [N275];1xTMT6plex [K/L]	P13473	P13473	P13473 [274-280]	0	Unique
3.54745	3.30261	4.84071	4.18251	2.95924	3.12031	3.21589	3.49027	3.22767	3.6631	1xCarbamidomethyl [C8];1xDeamidated [N6];1xTMT6plex [K/Q]			NaN	3.13485e-06	0	1	1	15	5.29	NaN	0	4.651e-07	2174.11	0.583639	0.423055	1.20996	[K].QEPERNECFLQHK.[D]	P02768 1xDeamidated [N123];1xTMT6plex [K/Q];1xCarbamidomethyl [C125]	P02768	P02768	P02768 [118-130]	1	Unique
3.31774	3.63767	2.89601	3.14254	2.84792	3.34499	2.32955	3.78799	2.60739	3.83975	1xTMT6plex [K/V];2xDeamidated [N8;N9]			NaN	0.000216485	0	1	1	17	3.82	NaN	0	2.936e-05	1929.05	0.0136289	-0.0135603	-0.0399582	[R].VYKPSAGNNSLYR.[D]	P02749 2xDeamidated [N162;N163];1xTMT6plex [K/V]	P02749	P02749	P02749 [155-167]	0	Unique
2.64803	3.06073	3.0487	2.84568	2.37733	2.83986	1.8464	3.3877	2.36804	3.35042	1xDeamidated [N];1xTMT6plex [K/V]			NaN	0.000522572	0	1	1	9	3.32	NaN	0	3.385e-05	1928.06	0.0410379	0.0376106	0.116883	[R].VYKPSAGNNSLYR.[D]	P02749 1xDeamidated [N];1xTMT6plex [K/V]	P02749	P02749	P02749 [155-167]	0	Unique
-2.89907	-2.59816	-2.34239	-3.16439	-3.05703	-2.99303	-1.91648	-2.88624	-2.4441	-4.21526	1xTMT6plex [K/D];2xDeamidated [N13;N]			NaN	0.0170295	0.000812789	1	1	3	2.72	NaN	0.0003507	0.0006596	4311.9	0.069275	0.0788135	0.191955	[R].DQGNQEQDPNISNGEEEEEKEPGEVGTHNDNQER.[K]	Q14515 2xDeamidated [N199;N];1xTMT6plex [K/D]	Q14515	Q14515	Q14515 [187-220]	1	Unique
-1.63279	-1.99048	-2.50589	-1.5961	-2.44137	-1.99303	-1.74655	-2.06579	-1.37851	-1.75583	1xDeamidated [N];1xTMT6plex [K/D]			NaN	1.89541e-05	0	1	1	4	4.12	NaN	0	2.095e-06	4310.92	0.506242	-0.245384	-1.07978	[R].DQGNQEQDPNISNGEEEEEKEPGEVGTHNDNQER.[K]	Q14515 1xDeamidated [N];1xTMT6plex [K/D]	Q14515	Q14515	Q14515 [187-220]	1	Unique
1.25122	1.66297	0.769116	1.35701	1.44513	1.55287	0.692332	2.35277	1.53903	1.52621	1xDeamidated [N5];1xTMT6plex [K/G]			NaN	1.93897e-05	0	1	1	4	4.87	NaN	0	2.135e-06	1511.85	0.339794	-0.235554	-0.78097	[K].GINYNSSVAK.[S]	P03951 1xDeamidated [N126];1xTMT6plex [K/G]	P03951	P03951	P03951 [122-131]	0	Unique
1.63294	0.967593	1.27652	1.28597	0.926882	0.840508	1.17099	1.48398	1.0485	1.28618	1xDeamidated [N3];1xTMT6plex [K/C];2xCarbamidomethyl [C1;C7]			NaN	0.00204029	0.000812789	1	1	4	2.71	NaN	0.0001374	0.000183	1610.83	0.116479	0.0519503	0.309632	[K].CINQSICEK.[C]	O75882 1xDeamidated [N1073];1xTMT6plex [K/C];2xCarbamidomethyl [C1071;C1077]	O75882	O75882	O75882 [1071-1079]	0	Unique
-0.640919	-0.953387	-1.08366	-1.33587	-1.88194	-1.59193	-0.109122	-1.28096	-0.469485	-1.85069	1xTMT6plex [N-Term];2xDeamidated [N5;3xCarbamidomethyl [C4;C10;C19];N8]			NaN	0.00207766	0.000812789	1	1	4	3.42	NaN	0.0001374	0.0001068	2600.06	0.113565	-0.118718	-0.302615	[R].RLLCNGDNDCGDQSDEANCR.[R]	P07358 2xDeamidated [N141;N144];1xTMT6plex [N-Term];3xCarbamidomethyl [C140;C146;C155]	P07358	P07358	P07358 [137-156]	1	Unique
-2.89907	-2.74255	-2.44931	-2.34994	-3.45664	-2.37154	-1.99048	-2.82612	-3.01238	-2.14487	1xDeamidated [N5];1xTMT6plex [N-Term];3xCarbamidomethyl [C4;C10;C19]			NaN	0.0228287	0.000812789	1	1	3	2.55	NaN	0.0003507	0.0008755	2599.08	0.530371	-0.310423	-1.12085	[R].RLLCNGDNDCGDQSDEANCR.[R]	P07358 1xDeamidated [N141];1xTMT6plex [N-Term];3xCarbamidomethyl [C140;C146;C155]	P07358	P07358	P07358 [137-156]	1	Unique
-0.968973	-1.875	-0.690315	-1.06817	-1.53549	-1.05926	-1.33151	-0.940986	-1.24101	-1.12779	1xDeamidated [N9];1xTMT6plex [K/L]			NaN	0.0413548	0.00207467	1	1	1	2.01	NaN	0.0005836	0.001662	1798.94	0.152315	-0.0874772	-0.393567	[K].LSDTTSQSNSTAK.[E]	P07942 1xDeamidated [N1279];1xTMT6plex [K/L]	P07942	P07942	P07942 [1271-1283]	0	Unique
-3.02106	-2.55307	-1.62619	-2.70044	-2.96683	-3.14915	-2.48352	-5.85587	-1.07595	2.49279	1xDeamidated [N2];1xTMT6plex [K/A]			NaN	0.115098	0.00392171	1	1	1	1.87	NaN	0.0008996	0.006891	1133.69	0.155941	-0.559179	-0.401835	[R].ANQTLK.[D]	Q676U5 1xDeamidated [N159];1xTMT6plex [K/A]	Q676U5	Q676U5	Q676U5 [158-163]	0	Unique
2.59018	3.18653	2.80735	3.18037	3.23046	3.1352	2.8344	3.67519	3.18356	2.99468	1xDeamidated [N2];1xTMT6plex [K/A]			NaN	0.0611777	0.00207467	1	1	45	2.69	NaN	0.0008233	0.005676	1128.68	0.387442	-0.165627	-0.869722	[R].ANISHK.[D]	P01031 1xDeamidated [N741];1xTMT6plex [K/A]	P01031	P01031	P01031 [740-745]	0	Unique
-0.979241	-1.6447	-1.75743	-1.42246	-0.826352	-1.67852	-1.68382	-1.52197	-1.56658	-0.729831	1xDeamidated [N6];1xTMT6plex [K]			NaN	0.0380115	0.00154044	1	1	14	2.31	NaN	0.0005836	0.003135	1305.68	0.168506	0.110108	0.430187	[K].KEDALNETR.[E]	P10909 1xDeamidated [N86];1xTMT6plex [K]	P10909	P10909	P10909 [81-89]	1	Unique
2.25452	1.83607	1.4239	1.94342	1.92982	1.90892	0.980763	2.70701	1.89451	2.21603	1xDeamidated [N4];1xTMT6plex [N-Term]			NaN	0.127341	0.00453751	1	1	5	1.82	NaN	0.0009833	0.008198	1026.59	0.0743098	-0.0639013	-0.204945	[R].GHVNITR.[S]	P00734 1xDeamidated [N121];1xTMT6plex [N-Term]	P00734	P00734	P00734 [118-124]	0	Unique
-0.508612	-0.990476	-2.06228	-1.63005	-1.07459	-0.869042	-0.12988	-0.957016	-0.847997	-1.16215	1xDeamidated [N4];1xTMT6plex [K/Y]			NaN	5.76314e-06	0	1	1	6	3.88	NaN	0	4.919e-06	2215.21	0.721164	-0.459986	-1.43199	[K].YLGNATAIFFLPDEGK.[L]	P01009 1xDeamidated [N271];1xTMT6plex [K/Y]	P01009	P01009	P01009 [268-283]	0	Unique
1.40914	0.998208	0.207805	0.512908	1.29939	1.49141	1.10145	0.478032	0.830075	0.286181	1xDeamidated [N4];1xTMT6plex [K/Y]			NaN	0.000136816	0	1	1	12	3.95	NaN	0	1.102e-05	1986.04	0.0542484	0.0480626	0.152492	[K].YLGNATAIFFLPDEGK.[L]	P01009 1xDeamidated [N271];1xTMT6plex [K/Y]	P01009	P01009	P01009 [268-283]	0	Unique
-2.89907	-2.1325	-2.60022	-2.66482	-3.22987	-2.69347	-3.15094	-2.85587	-3.54844	-3.14487	1xTMT6plex [N-Term];3xCarbamidomethyl [C4;3xDeamidated [N5;C10;C19];N18];N8			NaN	0.0887716	0.00268917	1	1	1	2.26	NaN	0.000746	0.004592	2601.04	0.832607	0.373424	1.60562	[R].RLLCNGDNDCGDQSDEANCR.[R]	P07358 3xDeamidated [N141;N144;N154];1xTMT6plex [N-Term];3xCarbamidomethyl [C140;C146;C155]	P07358	P07358	P07358 [137-156]	1	Unique
0.64302	0.705332	0.293196	0.453365	-0.0804901	0.93102	0.0189831	-0.146211	-0.394631	0.12815	1xCarbamidomethyl [C3];1xDeamidated [N15];1xTMT6plex [N-Term]			NaN	1.33416e-06	0	1	1	11	5.91	NaN	0	2.273e-07	2251.13	0.527782	0.295422	1.11646	[K].IPCSQPPQIEHGTINSSR.[S]	P08603 1xDeamidated [N882];1xTMT6plex [N-Term];1xCarbamidomethyl [C870]	P08603	P08603	P08603 [868-885]	0	Unique
-1.30117	-1.52016	-1.34239	-1.36416	-1.4338	-1.52355	-0.971618	-1.28096	-0.916168	-1.30837	1xDeamidated [N2];1xTMT6plex [N-Term]			NaN	0.154913	0.00495373	1	1	3	2.1	NaN	0.001106	0.01155	1032.63	0.834869	-0.192203	-1.6091	[K].SNISILR.[V]	P19022 1xDeamidated [N692];1xTMT6plex [N-Term]	P19022	P19022	P19022 [691-697]	0	Unique
0.418952	0.199348	-0.116324	0.075664	0.133431	0.143632	0.162475	0.304002	0.334207	0.113866	1xDeamidated [N13];1xTMT6plex [K/V]			NaN	4.44808e-06	0	1	1	5	4.57	NaN	0	6.226e-07	2258.21	0.302744	-0.069422	-0.709734	[R].VNQNLVYESGSLNFSK.[L]	P04114 1xDeamidated [N2982];1xTMT6plex [K/V]	P04114	P04114	P04114 [2970-2985]	0	Unique
-0.0861564	-0.375767	-0.740356	-0.664816	0.049469	-0.591932	0.18786	-0.0745096	0.0954194	-0.654542	1xDeamidated [N5];1xTMT6plex [K/N];2xCarbamidomethyl [C2;C6]			NaN	3.47158e-08	0	1	1	1	6.32	NaN	0	1.065e-08	3985.95	0.281048	-0.155984	-0.666997	[K].NCGVNCSGDVFTALIGEIASPNYPKPYPENSR.[C]	P09871 1xDeamidated [N174];1xTMT6plex [K/N];2xCarbamidomethyl [C171;C175]	P09871	P09871	P09871 [170-201]	0	Unique
-0.657313	-0.0916231	-0.279382	-0.67364	-0.445173	0.32148	0.170986	-0.396438	-0.402759	-1.05337	1xTMT6plex [K25];2xCarbamidomethyl [C2;3xDeamidated [N1;C6];N22];N5			NaN	0.000159672	0	1	1	1	5.07	NaN	0	1.251e-05	3758.75	0.241361	-0.157406	-0.586614	[K].NCGVNCSGDVFTALIGEIASPNYPKPYPENSR.[C]	P09871 3xDeamidated [N170;N174;N191];1xTMT6plex [K194];2xCarbamidomethyl [C171;C175]	P09871	P09871	P09871 [170-201]	0	Unique
-2.30117	-2.40551	-3.02155	-4.02237	-2.31079	-1.21234	-2.28421	-2.39644	-2.87036	-4.07775	1xTMT6plex [K25];2xCarbamidomethyl [C2;2xDeamidated [N1;C6];N5]			NaN	0.000768762	0	1	1	1	3.5	NaN	0	4.661e-05	3757.77	0.167503	-0.244055	-0.427942	[K].NCGVNCSGDVFTALIGEIASPNYPKPYPENSR.[C]	P09871 2xDeamidated [N170;N174];1xTMT6plex [K194];2xCarbamidomethyl [C171;C175]	P09871	P09871	P09871 [170-201]	0	Unique
-0.690672	-1.29004	-2.24286	-1.09163	0.0413408	-0.912111	-1.77897	-1.99789	-2.11548	-2.2704	1xDeamidated [N1];1xOxidation [M4];1xTMT6plex [K13]			NaN	0.0062285	0.000812789	1	1	6	3.51	NaN	0.0001374	0.0003001	1728.92	0.901281	0.760199	1.7106	[K].NLSMPLLPADFHK.[E]	P05546 1xOxidation [M52];1xDeamidated [N49];1xTMT6plex [K61]	P05546	P05546	P05546 [49-61]	0	Unique
-1.28835	-0.827246	-1.69032	-1.17688	-1.52741	-1.07876	-1.91648	-1.23138	-0.641546	-1.16215	1xTMT6plex [N-Term];2xDeamidated [N3;N7]			NaN	0.0653126	0.00207467	1	1	2	2.05	NaN	0.0005836	0.002965	1641.81	0.145816	-0.0959777	-0.37865	[K].QNNGAFNETLFR.[N]	P02786 2xDeamidated [N723;N727];1xTMT6plex [N-Term]	P02786	P02786	P02786 [721-732]	0	Unique
-0.750972	-1.32751	-0.959923	-1.48321	-1.11036	-1.35957	-1.38042	-1.44083	-1.36257	-0.685437	1xDeamidated [N3];1xTMT6plex [K/L]			NaN	0.0056627	0.000812789	1	1	5	2.27	NaN	0.0001374	0.0002474	1777.97	0.259318	0.119371	0.623357	[R].LFNVTPQDEQK.[F]	O75144 1xDeamidated [N102];1xTMT6plex [K/L]	O75144	O75144	O75144 [100-110]	0	Unique
-0.889356	-0.888938	-2.29177	-1.46778	-1.35302	-1.38362	-2.10912	-1.18344	-1.3468	-0.308367	1xDeamidated [N9];1xTMT6plex [K/L]			NaN	0.00192339	0.000812789	1	1	3	2.9	NaN	0.0001374	0.0001003	2073.09	0.108379	-0.111901	-0.290056	[R].LNPTVTYGNDSFSAK.[A]	P05362 1xDeamidated [N267];1xTMT6plex [K/L]	P05362	P05362	P05362 [259-273]	0	Unique
-0.0317087	-0.385614	-0.21901	-0.103505	0.0868049	-0.395789	0.376305	-0.446478	-0.0630097	-0.537186	1xDeamidated [N13];1xTMT6plex [K];2xCarbamidomethyl [C3;C6]			NaN	3.18183e-05	0	1	1	12	4.42	NaN	0	1.81e-05	2130.09	0.174582	0.0826251	0.443739	[R].KVCQDCPLLAPLNDTR.[V]	P02765 1xDeamidated [N156];1xTMT6plex [K];2xCarbamidomethyl [C146;C149]	P02765	P02765	P02765 [144-159]	1	Unique
-1.7866	-2.36599	-2.75743	-2.40766	-2.5518	-3.10851	-2.59455	-3.85587	-3.3468	-2.09424	1xDeamidated [N8];1xTMT6plex [K/V]			NaN	0.141971	0.00495373	1	1	1	1.51	NaN	0.001047	0.009866	2960.55	0.971792	0.626101	1.81719	[R].VEEDTKVNSTVIPETQLQAEDR.[D]	Q9HBB8 1xDeamidated [N140];1xTMT6plex [K/V]	Q9HBB8	Q9HBB8	Q9HBB8 [133-154]	1	Unique
-0.493814	-0.183121	-0.316857	-0.183164	-0.0396838	-0.118562	-0.916477	0.0186	0.184918	-0.270399	1xDeamidated [N3];1xTMT6plex [N-Term]			NaN	0.00239152	0.000812789	1	1	3	3.65	NaN	0.0001374	0.0001202	1318.73	0.0393424	-0.0229444	-0.112247	[K].TWNQSIALR.[L]	P12259 1xDeamidated [N2209];1xTMT6plex [N-Term]	P12259	P12259	P12259 [2207-2215]	0	Unique
-2.62344	-2.32751	-3.47349	-2.37851	-3.08049	-2.52355	-3.2384	-2.71291	-2.87036	-2.95222	1xTMT6plex [N-Term];3xDeamidated [N8;N12;N20]			NaN	0.0136441	0.000812789	1	1	1	2.14	NaN	0.0002659	0.000536	2487.28	0.125616	0.0828011	0.331435	[K].TVLTPATNHMGNVTFTIPANR.[E]	P01024 3xDeamidated [N81;N85;N93];1xTMT6plex [N-Term]	P01024	P01024	P01024 [74-94]	0	Unique
2.39629	2.14481	1.01516	1.37638	2.07026	2.06919	1.90115	2.00728	1.75717	3.32855	1xDeamidated [N3];1xTMT6plex [K/G]			NaN	2.77634e-05	0	1	1	11	4.56	NaN	0	3.975e-06	1866.04	0.501706	-0.412089	-1.07201	[K].GLNLTEDTYKPR.[I]	Q08380 1xDeamidated [N398];1xTMT6plex [K/G]	Q08380	Q08380	Q08380 [396-407]	0	Unique
-3.58496	-2.96073	-2.97982	-2.40766	-2.98886	-2.60601	-2.54617	-2.82612	-1.89308	-2.75583	1xDeamidated [N2];1xTMT6plex [N-Term]			NaN	0.0734369	0.00207467	1	1	1	2.28	NaN	0.0005836	0.00348	1573.81	0.987065	-0.458964	-1.84014	[R].FNSTEYQVVTR.[V]	Q07954 1xDeamidated [N446];1xTMT6plex [N-Term]	Q07954	Q07954	Q07954 [445-455]	0	Unique
1.71643	1.43019	1.05971	1.20645	1.55673	1.35092	1.73601	1.71399	1.65907	2.95967	1xCarbamidomethyl [C1];1xDeamidated [N8];1xTMT6plex [K/C]			NaN	2.099e-07	0	1	1	5	6	NaN	0	8.377e-08	2277.16	0.84447	-0.49003	-1.62385	[R].CATPHGDNASLEATFVK.[R]	P23142 1xDeamidated [N98];1xTMT6plex [K/C];1xCarbamidomethyl [C91]	P23142	P23142	P23142 [91-107]	0	Unique
-0.387425	-0.598159	-0.0622842	-0.444939	-1.19105	-0.523545	-0.380424	-1.37474	-1.16992	-0.729831	1xCarbamidomethyl [C1];1xDeamidated [N8];1xTMT6plex [K17]			NaN	0.0262396	0.000812789	1	1	2	3.08	NaN	0.0003507	0.00101	2048	0.534269	0.298922	1.12744	[R].CATPHGDNASLEATFVK.[R]	P23142 1xDeamidated [N98];1xTMT6plex [K107];1xCarbamidomethyl [C91]	P23142	P23142	P23142 [91-107]	0	Unique
-3.02106	-2.02085	-1.94029	-1.54663	-3.42626	-3.9565	-0.934624	-2.21201	-2.3468	-4.44972	1xDeamidated [N2];1xTMT6plex [N-Term]			NaN	0.0461897	0.00207467	1	1	1	2.14	NaN	0.0005836	0.001902	2630.34	0.216184	0.388913	0.533969	[K].FNLTETSEAEIHQSFQHLLR.[T]	P01011 1xDeamidated [N106];1xTMT6plex [N-Term]	P01011	P01011	P01011 [105-124]	0	Unique
-3.40808	-3.71746	-3.04757	-3.77444	-3.42626	-3.19097	-2.70866	-3.68594	-2.25565	-3.6792	1xTMT6plex [N-Term];3xDeamidated [N7;N17;N24]			NaN	0.00109548	0	1	1	3	2.36	NaN	0	6.266e-05	3345.59	0.580933	-0.370678	-1.20548	[R].NPPMGGNVVIFDTVITNQEEPYQNHSGR.[F]	P02745 3xDeamidated [N129;N139;N146];1xTMT6plex [N-Term]	P02745	P02745	P02745 [123-150]	0	Unique
-3.31104	-3.25351	-3.10056	-3.63005	-4.31079	-3.819	-2.90394	-4.1929	-2.94865	-4.36726	1xDeamidated [N4];1xTMT6plex [N-Term];2xCarbamidomethyl [C3;C13]			NaN	0.164819	0.00495373	1	1	1	1.31	NaN	0.001106	0.01303	2782.16	0.126556	0.125162	0.333662	[K].NTCNHDEDTWVECEDPFDLR.[L]	O43866 1xDeamidated [N229];1xTMT6plex [N-Term];2xCarbamidomethyl [C228;C238]	O43866	O43866	O43866 [226-245]	0	Unique
-1.32716	-1.18312	-1.12738	-1.24101	-1.49553	-1.25606	-1.88085	-0.901673	-1.22651	-0.816086	1xCarbamidomethyl [C14];1xDeamidated [N11];1xTMT6plex [N-Term]			NaN	0.00156805	0	1	1	1	4.02	NaN	0	8.475e-05	2212.07	0.110729	-0.0586031	-0.29576	[R].EDQYHYLLDRNLSCR.[V]	P05154 1xDeamidated [N249];1xTMT6plex [N-Term];1xCarbamidomethyl [C252]	P05154	P05154	P05154 [239-253]	1	Unique
-1.75097	-1.05188	-1.62619	-2.13972	-1.52741	-1.27843	-1.56598	-1.06579	-1.53051	-0.58299	1xDeamidated [N5];1xTMT6plex [K/N];2xCarbamidomethyl [C4;C10]			NaN	0.000838034	0	1	1	1	3.21	NaN	0	5.025e-05	2642.29	0.859632	-0.414492	-1.64709	[R].NHTCNLQQTCYNLQGGFK.[C]	Q9UBX5 1xDeamidated [N300];1xTMT6plex [K/N];2xCarbamidomethyl [C299;C305]	Q9UBX5	Q9UBX5	Q9UBX5 [296-313]	0	Unique
0.0911479	-0.157586	-0.477322	-0.483209	-0.168877	-0.103507	-0.863365	-0.0485144	-0.469485	0.320796	1xTMT6plex [N-Term];2xDeamidated [N6;N12]			NaN	0.00232728	0.000812789	1	1	1	2.45	NaN	0.0001374	0.0001173	1851.94	0.00942447	-0.00635395	-0.0277606	[R].YHIYENGTLQINR.[T]	O00533 2xDeamidated [N476;N482];1xTMT6plex [N-Term]	O00533	O00533	O00533 [471-483]	0	Unique
0.43837	0.294926	0.757143	0.6746	0.335287	0.415055	-0.565979	0.36974	0.248576	1.14229	1xCarbamidomethyl [C22];1xTMT6plex [K/Y];2xDeamidated [N8;N20]			NaN	0.00245754	0.000812789	1	1	2	4.16	NaN	0.0001374	0.0001229	3171.56	0.257993	0.178128	0.620668	[R].YPHKPEINSTTHPGADLQENFCR.[N]	P00734 2xDeamidated [N143;N155];1xTMT6plex [K/Y];1xCarbamidomethyl [C157]	P00734	P00734	P00734 [136-158]	0	Unique
0.468904	0.446929	-0.809897	0.428843	0.262568	0.428926	0	0.646631	-0.248313	1.19922	1xCarbamidomethyl [C22];1xDeamidated [N8];1xTMT6plex [K/Y]			NaN	2.34669e-05	0	1	1	1	6.4	NaN	0	2.511e-06	3170.57	0.296661	-0.245823	-0.697832	[R].YPHKPEINSTTHPGADLQENFCR.[N]	P00734 1xDeamidated [N143];1xTMT6plex [K/Y];1xCarbamidomethyl [C157]	P00734	P00734	P00734 [136-158]	0	Unique
-2	-1.72995	-2.50589	-1.71859	-1.45664	-1.72384	-2.33151	-1.32189	-1.68054	-1.13631	1xDeamidated [N7];1xTMT6plex [N-Term]			NaN	0.0225227	0.000812789	1	1	1	3.03	NaN	0.0003507	0.0008643	1389.77	0.401877	-0.243394	-0.896043	[R].GHTLTLNFTR.[N]	P11279 1xDeamidated [N103];1xTMT6plex [N-Term]	P11279	P11279	P11279 [97-106]	0	Unique
1.79385	1.54739	1.3501	1.32857	1.50151	1.49141	1.44108	1.98438	1.60334	2.34622	1xTMT6plex [K/L];2xDeamidated [N6;N]			NaN	0.000121572	0	1	1	5	4.44	NaN	0	9.972e-06	2343.31	0.704879	-0.269001	-1.4062	[K].LHINHNNLTESVGPLPK.[S]	P51884 2xDeamidated [N126;N];1xTMT6plex [K/L]	P51884	P51884	P51884 [121-137]	0	Unique
0.422857	0.662966	-0.0101957	0.157541	0.274175	0.113885	0.434021	0.646631	0.504675	1.3772	1xDeamidated [N];1xTMT6plex [K/L]			NaN	0.000196785	0	1	1	3	3.54	NaN	0	1.491e-05	2342.32	0.646841	-0.313813	-1.31327	[K].LHINHNNLTESVGPLPK.[S]	P51884 1xDeamidated [N];1xTMT6plex [K/L]	P51884	P51884	P51884 [121-137]	0	Unique
-0.523562	-0.262556	0.0886576	-0.254184	-0.796908	-0.912111	-0.0095861	-0.207212	-0.460974	0.263714	1xDeamidated [N];1xTMT6plex [K17]			NaN	0.00746716	0.000812789	1	1	6	2.86	NaN	0.0001374	0.0003137	2113.16	0.128675	-0.0844768	-0.338671	[K].LHINHNNLTESVGPLPK.[S]	P51884 1xDeamidated [N];1xTMT6plex [K137]	P51884	P51884	P51884 [121-137]	0	Unique
-1.50861	-1.83397	-0.740356	-1.05658	-2.03395	-2.52355	-1.71484	-1.35337	-1.47805	-1.30837	1xCarbamidomethyl [C23];1xTMT6plex [N-Term];2xDeamidated [N4;N11]			NaN	0.000913545	0	1	1	1	3	NaN	0	5.389e-05	3749.65	0.315923	0.24094	0.735316	[K].THTNISESHPNATFSAVGEASICEDDWNSGER.[F]	P01871 2xDeamidated [N272;N279];1xTMT6plex [N-Term];1xCarbamidomethyl [C291]	P01871	P01871	P01871 [269-300]	0	Unique
0.00521803	-0.0401633	-0.0944648	-0.215013	-0.415038	-0.359569	0.237329	-0.137051	-0.0374746	0.200907	1xDeamidated [N3];1xTMT6plex [N-Term]			NaN	0.00042212	0	1	1	1	3.83	NaN	0	2.823e-05	1909.97	0.455603	-0.13272	-0.991966	[K].LANNTHQHVFDDLR.[G]	Q99523 1xDeamidated [N98];1xTMT6plex [N-Term]	Q99523	Q99523	Q99523 [96-109]	0	Unique
-0.263034	-0.0518768	-0.723482	-0.378512	0.4024	0.105272	-0.238405	-0.0965357	-0.32347	0.476835	1xDeamidated [N7];1xTMT6plex [N-Term];2xCarbamidomethyl [C11;C16]			NaN	2.05696e-05	0	1	1	6	4.31	NaN	0	2.251e-06	2271.11	0.349399	-0.18764	-0.799107	[K].LSDLSINSTECLHVHCR.[G]	P05156 1xDeamidated [N177];1xTMT6plex [N-Term];2xCarbamidomethyl [C181;C186]	P05156	P05156	P05156 [171-187]	0	Unique
1.24241	0.948123	1.43145	1.4953	1.26722	0.707409	0.733139	1.47355	1.35845	1.57656	1xCarbamidomethyl [C8];1xDeamidated [N7];1xTMT6plex [K/H]			NaN	0.00101411	0	1	1	2	3.51	NaN	0.0001374	0.000102	1748.9	0.205337	0.107081	0.510851	[R].HPFTGDNCTIK.[L]	Q13201 1xDeamidated [N1075];1xTMT6plex [K/H];1xCarbamidomethyl [C1076]	Q13201	Q13201	Q13201 [1069-1079]	0	Unique
-1.32716	-1.38561	-0.463247	-0.945552	-1.26303	-1.73927	-0.971618	-0.9814	-1	-1.06958	1xDeamidated [N3];1xTMT6plex [N-Term]			NaN	0.000982382	0	1	1	1	3.42	NaN	0	5.737e-05	1410.79	0.126549	0.075452	0.333644	[K].LHNLTTGTPAR.[Y]	Q9UQP3 1xDeamidated [N1149];1xTMT6plex [N-Term]	Q9UQP3	Q9UQP3	Q9UQP3 [1147-1157]	0	Unique
1.64469	1.15078	2.13796	1.61426	0.673522	0.952789	1.21692	1.71399	0.917538	2.24253	1xDeamidated [N5];1xTMT6plex [K/H]			NaN	0.00517166	0.000812789	1	1	3	3.06	NaN	0.0001374	0.0002288	1342.77	0.0349922	0.0354892	0.100282	[K].HIEVNGSK.[I]	P11362 1xDeamidated [N296];1xTMT6plex [K/H]	P11362	P11362	P11362 [292-299]	0	Unique
-1.39428	-2.21789	-1.75743	-1.61298	-1.94514	-2.30115	-2.53797	-1.4296	-1.42742	-1.12779	1xDeamidated [N8];1xOxidation [M9];1xTMT6plex [N-Term]			NaN	0.0428461	0.00207467	1	1	1	2.01	NaN	0.0005836	0.001737	1605.87	0.0231231	-0.0207544	-0.0670988	[K].HIPGLIHNMTAR.[C]	Q16610 1xOxidation [M445];1xDeamidated [N444];1xTMT6plex [N-Term]	Q16610	Q16610	Q16610 [437-448]	0	Unique
0.391322	0.46622	-0.595158	-1.42246	-2.20387	-0.656381	2.15606	-1.16471	0.816136	-1.66682	1xDeamidated [N4];1xTMT6plex [K/H]			NaN	0.192591	0.00545805	1	1	1	2.21	NaN	0.00116	0.01759	1229.73	0.274579	-0.569646	-0.654095	[K].HASNLTK.[S]	Q8N1H7 1xDeamidated [N201];1xTMT6plex [K/H]	Q8N1H7	Q8N1H7	Q8N1H7 [198-204]	0	Unique
-1.50861	-1.65658	-1.02046	-1.18948	-2.08049	-2.88612	-1.06848	-0.726586	-1.33121	-1.2334	1xDeamidated [N3];1xTMT6plex [N-Term]			NaN	0.109399	0.00330946	1	1	1	2.04	NaN	0.0008233	0.006348	1161.62	0.0351096	-0.0419654	-0.100606	[R].YHNQTLR.[Y]	P11717 1xDeamidated [N400];1xTMT6plex [N-Term]	P11717	P11717	P11717 [398-404]	0	Unique
-0.408085	-1.43589	-1.29177	-1.39301	-1.6625	-2.49707	-1.10912	-1.79698	-1.10218	-1.13631	1xCarbamidomethyl [C9];1xDeamidated [N6];1xTMT6plex [N-Term]			NaN	0.0580514	0.00207467	1	1	2	2.96	NaN	0.0005836	0.002527	1430.64	0.364667	0.290082	0.827675	[R].DHHGANFSCR.[T]	P05362 1xDeamidated [N183];1xTMT6plex [N-Term];1xCarbamidomethyl [C186]	P05362	P05362	P05362 [178-187]	0	Unique
0.816288	0.579379	0.867061	1.00554	0.378942	0.314024	0.650339	0.809467	0.348804	1.11387	1xCarbamidomethyl [C4];1xDeamidated [N8];1xTMT6plex [K/L]			NaN	0.0214347	0.000812789	1	1	1	2.68	NaN	0.0003507	0.0008244	2109.13	0.173583	0.0821417	0.441519	[K].LTGCSRENETEIIK.[C]	P06276 1xDeamidated [N284];1xTMT6plex [K/L];1xCarbamidomethyl [C280]	P06276	P06276	P06276 [277-290]	1	Unique
0.0813003	0.24474	0.276518	-0.215013	0.488619	0.156195	0.26939	0.587074	0.823123	0.311437	1xTMT6plex [K/L];2xDeamidated [N7;N8]			NaN	6.8891e-05	0	1	1	5	4.22	NaN	0	6.186e-06	1995.15	0.7695	-0.254211	-1.50786	[K].LLDLSGNNLTHLPK.[G]	P40197 2xDeamidated [N180;N181];1xTMT6plex [K/L]	P40197	P40197	P40197 [174-187]	0	Unique
0.257798	0.47441	0	0.142539	0.15368	0.0791194	0.196223	0.547853	0.227667	1.52756	1xCarbamidomethyl [C3];1xDeamidated [N7];1xTMT6plex [K/S]			NaN	0.0793784	0.00268917	1	1	1	1.92	NaN	0.000746	0.003881	2484.28	0.53155	-0.309999	-1.12284	[R].SSCGKENTSDPSLVIAFGR.[G]	P11279 1xDeamidated [N84];1xTMT6plex [K/S];1xCarbamidomethyl [C80]	P11279	P11279	P11279 [78-96]	1	Unique
-0.457473	-0.456498	-0.579892	-0.475473	-0.580775	-0.852168	-1.71484	-0.539965	-0.0186157	0.170173	1xDeamidated [N25];1xOxidation [M5];1xTMT6plex [N-Term]			NaN	3.10263e-07	0	1	1	2	5.77	NaN	0	6.672e-08	3515.72	0.0886232	0.0810616	0.241274	[R].RNPPMGGNVVIFDTVITNQEEPYQNHSGR.[F]	P02745 1xOxidation [M126];1xDeamidated [N146];1xTMT6plex [N-Term]	P02745	P02745	P02745 [122-150]	1	Unique
-1.95878	-1.86119	-2.49588	-2.06817	-2.61891	-2.47108	-1.88085	-1.91727	-2.3468	-2.58299	1xDeamidated [N3];1xTMT6plex [N-Term]			NaN	4.70704e-08	0	1	1	1	5.37	NaN	0	1.376e-08	2393.33	0.0677964	0.0392121	0.188119	[K].VSNQTLSLFFTVLQDVPVR.[D]	P01023 1xDeamidated [N1424];1xTMT6plex [N-Term]	P01023	P01023	P01023 [1422-1440]	0	Unique
0.292355	0.703011	0.578173	-0.00555992	0.262568	0.752234	1.03772	0.539308	0.816136	-0.407903	1xDeamidated [N8];1xTMT6plex [N-Term]			NaN	0.00213502	0.000812789	1	1	2	3.2	NaN	0.0001374	0.0001093	1655.01	0.270215	-0.181389	-0.645349	[K].LPPGLLANFTLLR.[T]	P02750 1xDeamidated [N186];1xTMT6plex [N-Term]	P02750	P02750	P02750 [179-191]	0	Unique
2.16294	2.40113	1.43145	1.67634	2.03521	2.43495	2.63504	2.00211	2.37162	1.24089	1xDeamidated [N5];1xTMT6plex [K/S]			NaN	1.35863e-06	0	1	1	3	4.39	NaN	0	2.307e-07	2637.37	0.272248	-0.195509	-0.649428	[K].SLTFNETYQDISELVYGAK.[L]	P01008 1xDeamidated [N187];1xTMT6plex [K/S]	P01008	P01008	P01008 [183-201]	0	Unique
-2.06413	-1.82055	-2.39486	-1.61298	-2.29698	-2.3477	-0.27262	-1.4296	-2.14244	-2.7043	1xTMT6plex [N-Term];2xDeamidated [N12;N14]			NaN	2.93798e-07	0	1	1	1	5.57	NaN	0	6.392e-08	3922.95	0.233	-0.258568	-0.569281	[K].ADTHDEILEGLNFNLTEIPEAQIHEGFQELLR.[T]	P01009 2xDeamidated [N105;N107];1xTMT6plex [N-Term]	P01009	P01009	P01009 [94-125]	0	Unique
1.76646	1.06119	0.0694213	0.628684	1.15368	1.79571	1.94895	0.79039	0.850735	0.282993	1xCarbamidomethyl [C4];1xDeamidated [N5];1xOxidation [M12];2xTMT6plex [K16;K23]			NaN	5.66637e-05	0	1	1	2	3.95	NaN	0	5.265e-06	3162.61	0.184171	-0.197869	-0.464923	[K].LGACNDTLQQLMEVFKFDTISEK.[T]	P01008 1xOxidation [M135];1xDeamidated [N128];2xTMT6plex [K139;K146];1xCarbamidomethyl [C127]	P01008	P01008	P01008 [124-146]	1	Unique
1.56213	1.8297	0.850253	0.931828	1.65588	1.73419	2.17099	1.40936	1.17129	1.11207	1xDeamidated [N];1xTMT6plex [K/V]			NaN	1.57647e-07	0	1	1	2	5.88	NaN	0	3.792e-08	2560.4	0.223642	-0.15362	-0.549708	[R].VLSNNSDANLELINTWVAK.[N]	P05155 1xDeamidated [N];1xTMT6plex [K/V]	P05155	P05155	P05155 [250-268]	0	Unique
-0.301169	-0.299314	-0.520391	-1.07985	-0.86148	-0.458254	0.0189831	-0.58285	-0.512813	-0.762399	1xDeamidated [N11];1xTMT6plex [N-Term]			NaN	5.76314e-06	0	1	1	1	3.63	NaN	0	7.722e-07	2462.3	0.325779	-0.152975	-0.754268	[K].LDAPTNLQFVNETDSTVLVR.[W]	P02751 1xDeamidated [N1007];1xTMT6plex [N-Term]	P02751	P02751	P02751 [997-1016]	0	Unique
-1.50861	-1.40551	-1.86434	-1.87262	-1.70745	-1.93858	-1.2384	-1.75433	-1.07595	-1.17086	1xDeamidated [N25];1xTMT6plex [N-Term]			NaN	3.88605e-05	0	1	1	1	3.9	NaN	0	3.828e-06	3499.72	0.579966	-0.236081	-1.20388	[R].RNPPMGGNVVIFDTVITNQEEPYQNHSGR.[F]	P02745 1xDeamidated [N146];1xTMT6plex [N-Term]	P02745	P02745	P02745 [122-150]	1	Unique
-0.989583	-1.05974	-1.72348	-1.37851	-0.693815	-0.869042	-1.00959	-0.973226	-1.06301	-0.372279	2xDeamidated [N9;2xTMT6plex [K17;K25];N12]			NaN	0.000838034	0	1	1	1	3.68	NaN	0	5.007e-05	3363.73	0.726661	-0.311598	-1.44067	[K].ELHHLQEQNVSNAFLDKGEFYIGSK.[Y]	P00450 2xDeamidated [N762;N765];2xTMT6plex [K770;K778]	P00450	P00450	P00450 [754-778]	1	Unique
1.74479	2.13709	1.64791	1.85722	2.32416	1.98366	2.07221	2.25353	2.22767	1.81154	1xDeamidated [N5];1xTMT6plex [K/N]			NaN	3.46444e-06	0	1	1	1	6.12	NaN	0	5.044e-07	2475.33	0.37694	-0.127488	-0.850416	[K].NQSVNVFLGHTAIDEMLK.[L]	Q9NZP8 1xDeamidated [N300];1xTMT6plex [K/N]	Q9NZP8	Q9NZP8	Q9NZP8 [296-313]	0	Unique
0.186096	0.576846	0.0790715	0.0220261	0.283393	0.314024	0.30849	0.483981	0.201097	0.0135612	1xDeamidated [N4];1xTMT6plex [K/A]			NaN	0.00163344	0	1	1	1	3.46	NaN	0	8.761e-05	1742.03	0.103756	-0.0347441	-0.278774	[K].AEFNITLIHPK.[D]	P15144 1xDeamidated [N234];1xTMT6plex [K/A]	P15144	P15144	P15144 [231-241]	0	Unique
-0.989583	-0.705074	-1.39486	-0.977974	-0.730456	-1.47108	-0.916477	-1.10098	-0.825971	-0.648442	1xDeamidated [N12];1xTMT6plex [K/V];2xCarbamidomethyl [C2;C5]			NaN	0.000314202	0	1	1	1	4.29	NaN	0	2.211e-05	2836.52	0.0632691	0.0330003	0.17631	[K].VCQDCPLLAPLNDTRVVHAAK.[A]	P02765 1xDeamidated [N156];1xTMT6plex [K/V];2xCarbamidomethyl [C146;C149]	P02765	P02765	P02765 [145-165]	1	Unique
3.31301	3.00952	2.89465	2.33078	2.90801	3.05975	3.60865	3.13139	3.43911	3.00343	1xCarbamidomethyl [C10];1xDeamidated [N22];1xOxidation [M11];1xTMT6plex [K/L]			NaN	8.13685e-10	0	1	1	6	8.26	NaN	0	3.456e-09	3282.72	0.965093	-0.357272	-1.8071	[R].LEPVHLQLQCMSQEQLAQVAANATK.[E]	Q96PD5 1xOxidation [M356];1xDeamidated [N367];1xTMT6plex [K/L];1xCarbamidomethyl [C355]	Q96PD5	Q96PD5	Q96PD5 [346-370]	0	Unique
3.18437	2.97963	2.62833	2.53126	3.28196	3.03445	3.13772	3.19307	3.17266	2.90213	1xCarbamidomethyl [C10];1xDeamidated [N22];1xTMT6plex [K/L]			NaN	7.69547e-11	0	1	1	2	8.65	NaN	0	6.339e-11	3266.73	0.492905	-0.166896	-1.05687	[R].LEPVHLQLQCMSQEQLAQVAANATK.[E]	Q96PD5 1xDeamidated [N367];1xTMT6plex [K/L];1xCarbamidomethyl [C355]	Q96PD5	Q96PD5	Q96PD5 [346-370]	0	Unique
2.0689	2.22627	2.55416	2.28938	2.29198	1.93102	2.69085	1.79877	2.08383	1.48101	1xDeamidated [N7];3xCarbamidomethyl [C6;C17;C20];TMT6plex [K]			NaN	8.63567e-06	0	1	1	2	4.92	NaN	0	1.087e-06	3383.68	0.667499	0.28904	1.34654	[K].ELPGVCNETMMALWEECKPCLK.[Q]	P10909 1xDeamidated [N103];2xTMT6plex [K];3xCarbamidomethyl [C102;C113;C116]	P10909	P10909	P10909 [97-118]	0	Unique
-0.26932	-0.280818	-0.127379	-0.221468	-0.140862	-0.0592644	-0.150942	0.0389485	-0.270452	0.230999	1xDeamidated [N6];1xTMT6plex [K/L]			NaN	0.000475033	0	1	1	1	3.24	NaN	0	3.114e-05	2309.29	0.974927	-0.165827	-1.8219	[K].LSHDANETLPLHLYVK.[S]	O15031 1xDeamidated [N733];1xTMT6plex [K/L]	O15031	O15031	O15031 [728-743]	0	Unique
0.807355	0.96372	-0.381563	0.520664	0.942969	0.983662	1.30075	1.11567	0.668794	1.19244	1xDeamidated [N7];1xOxidation [M23];1xTMT6plex [K/E]			NaN	1.30095e-08	0	1	1	1	7.47	NaN	0	4.682e-09	3173.58	0.934737	-0.481635	-1.76131	[K].EHEAQSNASLDVFLGHTNVEELMK.[L]	P00736 1xOxidation [M530];1xDeamidated [N514];1xTMT6plex [K/E]	P00736	P00736	P00736 [508-531]	0	Unique
0.605721	1.06119	0.427682	0.813683	0.361638	0.372619	0.419806	0.662456	0.633461	1.43723	1xDeamidated [N4];1xTMT6plex [K/G]			NaN	0.0381807	0.00154044	1	1	1	1.86	NaN	0.0005471	0.001517	2123.17	0.0808134	-0.0511324	-0.22156	[K].GELNTSIFSSRPIDK.[F]	Q9UHG3 1xDeamidated [N353];1xTMT6plex [K/G]	Q9UHG3	Q9UHG3	Q9UHG3 [350-364]	0	Unique
0.669553	0.564112	0.0597062	-0.215013	0.525991	0.557618	0.221027	0.787987	0.76988	0.640234	1xDeamidated [N];1xTMT6plex [K/L]			NaN	0.000433782	0	1	1	2	3.94	NaN	0	2.896e-05	1994.17	0.689442	-0.274479	-1.38165	[K].LLDLSGNNLTHLPK.[G]	P40197 1xDeamidated [N];1xTMT6plex [K/L]	P40197	P40197	P40197 [174-187]	0	Unique
-0.457473	-0.644702	-0.979822	-0.656046	-0.543622	-0.69347	-0.73061	-0.207212	-0.10218	-0.723404	1xCarbamidomethyl [C7];1xDeamidated [N2];1xTMT6plex [K/T]			NaN	0.00279049	0.000812789	1	1	2	3.45	NaN	0.0001374	0.0001367	2542.43	0.461788	-0.164957	-1.00282	[K].TNITLVCKPGDLESAPVLR.[T]	P11717 1xDeamidated [N581];1xTMT6plex [K/T];1xCarbamidomethyl [C586]	P11717	P11717	P11717 [580-598]	0	Unique
0.176878	0.29184	0.427682	0.127379	-0.23644	0.442667	0.212806	-0.188166	0.284453	-0.0695801	1xDeamidated [N5];1xTMT6plex [N-Term]			NaN	2.04001e-08	0	1	1	2	6.29	NaN	0	6.827e-09	2353.2	0.0461727	0.0210316	0.13083	[K].EGYSNISYIVVNHQGISSR.[L]	P49908 1xDeamidated [N83];1xTMT6plex [N-Term]	P49908	P49908	P49908 [79-97]	0	Unique
-0.294743	-0.209117	-0.116324	0.0544477	-0.0745893	-0.256065	-0.24972	-0.429605	0	-0.0736613	1xTMT6plex [N-Term];2xCarbamidomethyl [C12;2xDeamidated [N3;C18];N15]			NaN	0.0520231	0.00207467	1	1	2	1.7	NaN	0.0005836	0.002932	3007.48	0.332386	0.073745	0.766893	[R].FVNVTVTPEDQCRPNNVCTGVLTR.[R]	P20160 2xDeamidated [N171;N183];1xTMT6plex [N-Term];2xCarbamidomethyl [C180;C186]	P20160	P20160	P20160 [169-192]	0	Unique
2.79083	2.75492	1.5645	2.41954	2.69872	2.77005	2.09699	3.06845	2.57154	3.00536	1xDeamidated [N7];1xTMT6plex [K/E]			NaN	5.53908e-05	0	1	1	7	4.57	NaN	0	7.483e-06	1945.01	0.397795	-0.256777	-0.888626	[K].EGHFYYNISEVK.[V]	P55058 1xDeamidated [N64];1xTMT6plex [K/E]	P55058	P55058	P55058 [58-69]	0	Unique
-0.538669	0.121529	-0.449307	0.0913744	-0.203872	-0.663723	-0.0785334	0.0103793	0.334207	0.286181	1xCarbamidomethyl [C21];1xDeamidated [N9];1xOxidation [M14];1xTMT6plex [K/S]			NaN	0.0014516	0	1	2	7	2.38	NaN	0	7.939e-05	2840.41	0.336504	-0.173491	-0.774728	[K].STGKPTLYNVSLVMSDTAGTCY.[-]	P01871 1xOxidation [M445];1xDeamidated [N440];1xTMT6plex [K/S];1xCarbamidomethyl [C452]	P01871	P0DOX6;P01871	P01871 [432-453]	0	Unique
-0.72482	0.427376	0.578173	0.823122	0.406625	-0.445543	0.875338	0.353584	0.773491	-0.829827	1xCarbamidomethyl [C21];1xDeamidated [N9];1xTMT6plex [K/S]			NaN	0.000107536	0	1	2	1	4.05	NaN	0	8.978e-06	2824.41	0.139617	0.156687	0.364299	[K].STGKPTLYNVSLVMSDTAGTCY.[-]	P01871 1xDeamidated [N440];1xTMT6plex [K/S];1xCarbamidomethyl [C452]	P01871	P0DOX6;P01871	P01871 [432-453]	0	Unique
0.363151	1.68666	-0.267104	0.424715	0.590544	0.93102	0.594485	1.00004	0.482782	1.60747	1xCarbamidomethyl [C11];1xDeamidated [N5];1xTMT6plex [K/F]			NaN	2.532e-06	0	1	1	5	4.95	NaN	0	5.026e-07	2520.3	0.44531	-0.363567	-0.973824	[K].FVQGNSTEVACHPGYGLPK.[A]	Q02985 1xDeamidated [N108];1xTMT6plex [K/F];1xCarbamidomethyl [C114]	Q02985	Q02985	Q02985 [104-122]	0	Unique
-3.58496	-2.71746	-1.47732	-1.91384	-2.72582	-4.27843	-1.77897	-3.48664	-1.70044	-2.7043	1xDeamidated [N17];1xOxidation [M18];1xTMT6plex [N-Term]			NaN	0.183388	0.00545805	1	1	1	1.65	NaN	0.00116	0.01588	2428.15	0.198814	0.305873	0.496814	[R].LLHGDPGEEDGAELDLNMTR.[S]	P01127 1xOxidation [M64];1xDeamidated [N63];1xTMT6plex [N-Term]	P01127	P01127	P01127 [47-66]	0	Unique
-1.01049	-0.729949	-0.882961	-1.16439	-1.12248	-1.37154	-1.38042	-0.833501	-1.03747	-0.775634	1xDeamidated [N5];1xTMT6plex [N-Term]			NaN	0.0013196	0	1	1	3	2.69	NaN	0	7.326e-05	2031.03	0.270357	0.0976607	0.645635	[R].DTFVNASRTLYSSSPR.[V]	P05155 1xDeamidated [N238];1xTMT6plex [N-Term]	P05155	P05155	P05155 [234-249]	1	Unique
0.924899	0.716883	0.571352	0.566347	0.110306	0.476455	0.795018	0.495806	0.382301	1.77002	1xDeamidated [N2];1xTMT6plex [K/G]			NaN	0.00104211	0	1	1	3	3.58	NaN	0	6.023e-05	1854.96	0.304307	-0.205962	-0.712783	[R].GNETLHYETFGK.[A]	P13598 1xDeamidated [N153];1xTMT6plex [K/G]	P13598	P13598	P13598 [152-163]	0	Unique
-1.47917	-2.21789	-2.75743	-2.43741	-2.58496	-2.49707	-2.38042	-2.01457	-2.96347	-1.59467	1xDeamidated [N3];1xTMT6plex [K/Q]			NaN	0.131685	0.00495373	1	1	1	1.41	NaN	0.001047	0.008692	1921.04	0.0056213	-0.00532866	-0.0166289	[K].QINSSISGNLWDK.[D]	Q01459 1xDeamidated [N299];1xTMT6plex [K/Q]	Q01459	Q01459	Q01459 [297-309]	0	Unique
0.391322	0.396105	0.24257	0.177304	-0.104337	0.217422	0.0469975	0.401519	0.0896373	0.612561	1xDeamidated [N6];1xTMT6plex [N-Term]			NaN	0.000266799	0	1	1	5	3.8	NaN	0	8.871e-05	1489.78	0.146843	-0.0530346	-0.381015	[R].LHEITNETFR.[G]	Q6EMK4 1xDeamidated [N117];1xTMT6plex [N-Term]	Q6EMK4	Q6EMK4	Q6EMK4 [112-121]	0	Unique
1.3261	1.03189	1.13102	0.969154	0.385377	0.82223	0.588144	0.734094	0.500323	1.94057	1xDeamidated [N6];1xOxidation [M5];1xTMT6plex [K/L]			NaN	0.000172493	0	1	1	5	4.21	NaN	0	1.334e-05	1799.01	0.0604322	0.0516374	0.168861	[R].LVPHMNVSAVEK.[Q]	Q96KN2 1xOxidation [M381];1xDeamidated [N382];1xTMT6plex [K/L]	Q96KN2	Q96KN2	Q96KN2 [377-388]	0	Unique
1.13465	1.46896	0.792767	1.07039	1.03862	0.945569	0.575377	1.00211	0.633461	1.89536	1xDeamidated [N6];1xTMT6plex [K/L]			NaN	6.17732e-05	0	1	1	2	4.3	NaN	0	5.642e-06	1783.02	0.132832	0.0907017	0.348453	[R].LVPHMNVSAVEK.[Q]	Q96KN2 1xDeamidated [N382];1xTMT6plex [K/L]	Q96KN2	Q96KN2	Q96KN2 [377-388]	0	Unique
-3.3762	-3.99048	-2.34239	-3.85244	-4.15325	-3.57799	-2.69516	-3.04851	-2.4441	-3.28926	1xDeamidated [N4];1xTMT6plex [N-Term]			NaN	0.137885	0.00495373	1	1	1	1.39	NaN	0.001047	0.009366	1468.8	0.690251	-0.531947	-1.38294	[R].EQINITLDHR.[C]	Q02809 1xDeamidated [N197];1xTMT6plex [N-Term]	Q02809	Q02809	Q02809 [194-203]	0	Unique
-1.60073	-1.46691	-0.626185	-0.934905	-1.70745	-1.27843	-2.28421	-1.1189	-1.21215	-0.982597	1xDeamidated [N10];1xTMT6plex [K/E]			NaN	0.00230626	0.000812789	1	1	1	2.6	NaN	0.0001374	0.0001165	2781.34	0.131829	0.108023	0.346098	[K].EHEGAIYPDNTTDFQRADDK.[V]	P00450 1xDeamidated [N138];1xTMT6plex [K/E]	P00450	P00450	P00450 [129-148]	1	Unique
-3.58496	-2.96073	-2.29177	-3.22337	-4.31079	-3.37154	-2.10119	-2.15543	-2.7829	-2.7043	1xCarbamidomethyl [C7];1xDeamidated [N6];1xTMT6plex [N-Term]			NaN	0.166183	0.00495373	1	1	1	1.36	NaN	0.001106	0.01314	1797.88	0.827861	-0.651251	-1.59831	[R].AQHELNCSLQDPR.[S]	Q86YD3 1xDeamidated [N106];1xTMT6plex [N-Term];1xCarbamidomethyl [C107]	Q86YD3	Q86YD3	Q86YD3 [101-113]	0	Unique
0.498806	0.819024	0.900101	1.38702	0.832694	0.619413	-0.0584958	1.29218	0.787847	1.10667	1xCarbamidomethyl [C7];1xDeamidated [N4];1xTMT6plex [K/Q]			NaN	0.00756943	0.000812789	1	1	1	2.89	NaN	0.0001374	0.0003174	1704.85	0.201974	0.138006	0.503628	[R].QGNNHTCTWK.[A]	Q16610 1xDeamidated [N354];1xTMT6plex [K/Q];1xCarbamidomethyl [C357]	Q16610	Q16610	Q16610 [351-360]	0	Unique
-3.06394	-3.82055	-2.02046	-3.02237	-3.28331	-3.14922	-2.71484	-3.35337	-3.64783	-3.53719	1xDeamidated [N12];1xTMT6plex [N-Term]			NaN	0.00282874	0.000812789	1	1	1	3.54	NaN	0.0001374	0.000138	2064.08	0.303047	0.238362	0.710325	[R].RDPGAAVPGAANASAQQPR.[T]	P28300 1xDeamidated [N81];1xTMT6plex [N-Term]	P28300	P28300	P28300 [70-88]	1	Unique
1.37932	0.169395	0.435215	1.1375	1.74199	0.16865	0.594485	0.753925	0.217098	1.04213	1xDeamidated [N7];TMT6plex [K]			NaN	0.0942561	0.00268917	1	1	12	2.54	NaN	0.000746	0.005015	1662.94	0.602882	0.417426	1.24167	[K].KKEDALNETR.[E]	P10909 1xDeamidated [N86];1xTMT6plex [K]	P10909	P10909	P10909 [80-89]	2	Unique
-1.15433	-1.32751	-0.674014	-1	-1.33175	-0.869042	-1.71484	-0.251007	-1.39463	-0.397635	1xDeamidated [N3];1xTMT6plex [N-Term]			NaN	0.000151888	0	1	1	2	3.81	NaN	0	1.2e-05	1373.73	0.229186	-0.172089	-0.561326	[R].RENVSSPQAR.[T]	P35590 1xDeamidated [N596];1xTMT6plex [N-Term]	P35590	P35590	P35590 [594-603]	1	Unique
1.23133	1.52391	1.19455	1.73752	1.22956	0.845689	0.331451	1.55494	1.08674	2.68742	1xTMT6plex [K/A];2xCarbamidomethyl [C4;2xDeamidated [N9;C13];N18]			NaN	2.23966e-06	0	1	1	7	6.14	NaN	0	3.505e-07	2827.42	0.0719881	0.0821273	0.198969	[K].AATCINPLNGSVCERPANHSAK.[Q]	O75882 2xDeamidated [N914;N923];1xTMT6plex [K/A];2xCarbamidomethyl [C909;C918]	O75882	O75882	O75882 [906-927]	0	Unique
-2.3579	-2.76808	-2.39486	-3.88476	-4.01123	-2.9565	-2.77897	-3.39644	-2.91617	-2.9826	1xDeamidated [N13];1xTMT6plex [N-Term]			NaN	0.00206826	0.000812789	1	1	1	2.65	NaN	0.0001374	0.0001065	2102.1	0.0746214	-0.0772292	-0.205745	[R].HDYILLPEDALTNTTR.[L]	P78509 1xDeamidated [N3015];1xTMT6plex [N-Term]	P78509	P78509	P78509 [3003-3018]	0	Unique
-2.58496	-2.57544	-3.27049	-3.32193	-2.8214	-3.37154	-2.91648	-2.94898	-2.84138	-2.7043	1xDeamidated [N16];TMT6plex [K]			NaN	0.0262396	0.000812789	1	1	2	2.77	NaN	0.0003507	0.001008	3411.88	0.07694	0.0416902	0.211687	[R].ADGTVNQIEGEATPVNLTEPAKLEVK.[F]	P05090 1xDeamidated [N98];2xTMT6plex [K]	P05090	P05090	P05090 [83-108]	1	Unique
-2.8606	-2.82055	-2.97982	-3.35957	-3.51937	-3.52355	-3.08973	-3.35337	-3.2854	-2.42866	1xTMT6plex [K/L];2xDeamidated [N3;N9]			NaN	0.0628007	0.00207467	1	1	1	1.49	NaN	0.0005836	0.002802	1873.1	0.0419084	0.0281584	0.119257	[K].LQNLTLPTNASIK.[F]	Q13201 2xDeamidated [N114;N120];1xTMT6plex [K/L]	Q13201	Q13201	Q13201 [112-124]	0	Unique
3.43837	3.30185	3.52091	3.22911	3.23581	3.09389	3.60865	3.55104	3.77169	4.51368	1xCarbamidomethyl [C21];1xDeamidated [N9];1xOxidation [M14];1xTMT6plex [K/L]			NaN	4.26984e-06	0	1	1	27	4.97	NaN	0	1.864e-06	2822.45	0.780016	-0.362581	-1.52425	[R].LAGKPTHVNVSVVMAEVDGTCY.[-]	P01876 1xOxidation [M345];1xDeamidated [N340];1xTMT6plex [K/L];1xCarbamidomethyl [C352]	P01876	P01876	P01876 [332-353]	0	Unique
0.962938	1.1163	1.85588	1.43501	0.966053	0.80903	1.76722	1.24216	1.51334	1.43866	1xCarbamidomethyl [C21];1xDeamidated [N9];1xTMT6plex [K/L]			NaN	0.00121055	0	1	1	6	3.28	NaN	0	6.812e-05	2806.45	0.142679	-0.0868458	-0.371403	[R].LAGKPTHVNVSVVMAEVDGTCY.[-]	P01876 1xDeamidated [N340];1xTMT6plex [K/L];1xCarbamidomethyl [C352]	P01876	P01876	P01876 [332-353]	0	Unique
-1.63279	-1.75526	-1.34239	-1.40766	-1.5766	-1.57799	-1.62369	-1.30128	-0.859138	-1.08597	1xCarbamidomethyl [C21];1xDeamidated [N9];1xOxidation [M14];1xTMT6plex [L/K]			NaN	0.0228287	0.000812789	1	1	5	2.52	NaN	0.0003507	0.0008781	2593.28	0.796337	-0.253324	-1.5496	[R].LAGKPTHVNVSVVMAEVDGTCY.[-]	P01876 1xOxidation [M345];1xDeamidated [N340];1xTMT6plex [L/K];1xCarbamidomethyl [C352]	P01876	P01876	P01876 [332-353]	0	Unique
2.04629	1.52785	1.52973	1.43911	1.52015	1.60574	1.86488	1.58292	1.65516	2.24007	1xDeamidated [N7];1xTMT6plex [K/Q]			NaN	3.23617e-06	0	1	1	2	5.85	NaN	0	4.767e-07	2178.16	0.502874	-0.177126	-1.07401	[K].QVHFFVNASDVDNVK.[A]	Q96IY4 1xDeamidated [N73];1xTMT6plex [K/Q]	Q96IY4	Q96IY4	Q96IY4 [67-81]	0	Unique
-0.538669	0.0648062	-0.535037	-0.882817	-0.276518	-0.377566	-0.551904	-0.0485144	0.0603724	0.00970888	1xDeamidated [N5];1xTMT6plex [N-Term]			NaN	1.91034e-06	0	1	1	1	5.51	NaN	0	3.068e-07	1864.06	0.621813	-0.252066	-1.27264	[R].QGGVNATQVLIQHLR.[G]	Q13790 1xDeamidated [N118];1xTMT6plex [N-Term]	Q13790	Q13790	Q13790 [114-128]	0	Unique
-1.04244	-1.56421	-1.72348	-1.61298	-1.78241	-2.03051	-1.59455	-1.29108	-1.46097	-1.17963	1xDeamidated [N12];1xTMT6plex [K/Y]			NaN	0.00318293	0.000812789	1	1	1	2.73	NaN	0.0001374	0.0001526	2366.26	0.0610768	-0.0337538	-0.170557	[R].YKPDTLAVAVENGTGTDR.[Q]	Q9H0X4 1xDeamidated [N389];1xTMT6plex [K/Y]	Q9H0X4	Q9H0X4	Q9H0X4 [378-395]	0	Unique
-0.600729	-0.656575	0.427682	-0.241008	-1.19105	-0.634577	-0.161589	-1.24116	-0.751424	-0.974943	1xDeamidated [N14];1xTMT6plex [N-Term]			NaN	0.00949533	0.000812789	1	1	1	3.17	NaN	0.0001374	0.0003867	2543.25	0.421555	0.300402	0.931537	[K].HGVIISSTVDTYENGSSVEYR.[C]	P05160 1xDeamidated [N545];1xTMT6plex [N-Term]	P05160	P05160	P05160 [532-552]	0	Unique
-1.27563	-2.46691	-2.29177	-1.89309	-2.01123	-1.83549	-1.953	-1.1929	-2.11548	-1.34736	1xDeamidated [N14];TMT6plex [K]			NaN	0.23568	0.00826658	1	1	1	1.49	NaN	0.001832	0.02637	3031.5	0.518524	-0.298879	-1.10074	[R].YKVDYESQSTDTQNFSSESK.[R]	P17936 1xDeamidated [N199];2xTMT6plex [K]	P17936	P17936	P17936 [186-205]	1	Unique
2.39729	2.05846	2.12405	2.38596	2.10966	2.71733	1.37631	1.79039	1.56009	1.48934	1xDeamidated [N7];1xTMT6plex [K/F]			NaN	1.41068e-05	0	1	1	5	4.44	NaN	0	1.638e-06	2066.12	0.889684	0.428393	1.69296	[K].FVEGSHNSTVSLTTK.[N]	P04114 1xDeamidated [N3411];1xTMT6plex [K/F]	P04114	P04114	P04114 [3405-3419]	0	Unique
-1.21371	-0.781023	-2.56478	-1.93491	-2.80177	-1.47108	-0.699246	-1.49832	-1.54844	-1.59467	1xTMT6plex [K/A];2xDeamidated [N4;N16]			NaN	0.00739976	0.000812789	1	1	1	1.93	NaN	0.0001374	0.0003109	3072.63	0.567261	-0.496889	-1.18277	[K].AFENVTDLQWLILDHNLLENSK.[I]	P51884 2xDeamidated [N88;N100];1xTMT6plex [K/A]	P51884	P51884	P51884 [85-106]	0	Unique
0.954871	0.471685	0.900101	0.816836	0.854506	0.449488	0.441075	1.19398	0.699491	1.95266	1xDeamidated [N5];TMT6plex [K]			NaN	0.000396113	0	1	1	2	3.69	NaN	0	2.68e-05	2039.14	0.19794	-0.147739	-0.494926	[R].DEKLNQSNFQK.[M]	Q13201 1xDeamidated [N816];2xTMT6plex [K]	Q13201	Q13201	Q13201 [812-822]	1	Unique
1.70686	2.03466	1.01516	1.7688	1.70302	1.78631	0.946471	1.61445	1.02142	1.51538	1xCarbamidomethyl [C4];1xDeamidated [N10];1xTMT6plex [K/V]			NaN	2.23227e-05	0	1	1	3	4.62	NaN	0	2.407e-06	2136.12	0.537736	0.268893	1.13329	[K].VTACHSSQPNATLYK.[M]	P05543 1xDeamidated [N36];1xTMT6plex [K/V];1xCarbamidomethyl [C30]	P05543	P05543	P05543 [27-41]	0	Unique
-2.75097	-2.38561	-1.31686	-1.51457	-3.12858	-2.42045	-1.43105	-2.82612	-2.41093	-4.53719	1xDeamidated [N22];1xTMT6plex [K/R];3xCarbamidomethyl [C7;C13;C20]			NaN	0.189477	0.00545805	1	1	1	1.62	NaN	0.00116	0.01704	3236.48	0.360615	0.505828	0.820124	[R].RPDGEGCVDENECQTKPGICENGR.[C]	P35555 1xDeamidated [N2304];1xTMT6plex [K/R];3xCarbamidomethyl [C2289;C2295;C2302]	P35555	P35555	P35555 [2283-2306]	0	Unique
1.33027	1.63645	1.27652	1.92454	1.78481	1.17895	0.482695	1.99275	1.50032	2.10034	1xDeamidated [N2];1xTMT6plex [N-Term];2xCarbamidomethyl [C5;C8]			NaN	1.58365e-07	0	1	1	6	6.13	NaN	0	3.804e-08	1957.95	0.171134	0.139504	0.436061	[R].RNHSCEPCQTLAVR.[S]	P00748 1xDeamidated [N433];1xTMT6plex [N-Term];2xCarbamidomethyl [C436;C439]	P00748	P00748	P00748 [432-445]	1	Unique
0.387331	-0.322773	-0.75743	0.505109	0.15368	-0.0257671	-0.580193	0.869781	0.0122786	0.387627	1xDeamidated [N2];1xTMT6plex [K/H];2xCarbamidomethyl [C6;C7]			NaN	0.00259507	0.000812789	1	1	2	3.61	NaN	0.0001374	0.0001285	1635.78	0.161724	-0.139562	-0.414939	[K].HNFSHCCSK.[V]	P43652 1xDeamidated [N109];1xTMT6plex [K/H];2xCarbamidomethyl [C113;C114]	P43652	P43652	P43652 [108-116]	0	Unique
-0.592824	-0.271658	-0.329568	0.551279	0.203092	0.156195	-1.35576	-0.23626	-0.70044	-0.455037	1xDeamidated [N2];1xTMT6plex [K9];2xCarbamidomethyl [C6;C7]			NaN	0.000664785	0	1	1	3	3.36	NaN	0	4.138e-05	1406.61	0.653369	0.430325	1.32381	[K].HNFSHCCSK.[V]	P43652 1xDeamidated [N109];1xTMT6plex [K116];2xCarbamidomethyl [C113;C114]	P43652	P43652	P43652 [108-116]	0	Unique
2.20095	2.01982	2.04993	1.61244	1.47158	1.78361	2.58655	1.70764	2.078	1.43436	1xCarbamidomethyl [C4];1xDeamidated [N5];1xOxidation [M12];1xTMT6plex [K/L]			NaN	2.82727e-05	0	1	1	5	4.63	NaN	0	2.939e-06	2342.21	0.070716	-0.0470906	-0.195685	[K].LGACNDTLQQLMEVFK.[F]	P01008 1xOxidation [M135];1xDeamidated [N128];1xTMT6plex [K/L];1xCarbamidomethyl [C127]	P01008	P01008	P01008 [124-139]	0	Unique
1.22463	0.992517	0.268105	0.884522	1.24616	1.01848	1.59449	0.894558	1.12116	0.0174031	1xCarbamidomethyl [C4];1xDeamidated [N5];1xTMT6plex [K/L]			NaN	1.04731e-07	0	1	1	2	4.56	NaN	0	2.689e-08	2326.22	0.00653406	-0.00603023	-0.0193092	[K].LGACNDTLQQLMEVFK.[F]	P01008 1xDeamidated [N128];1xTMT6plex [K/L];1xCarbamidomethyl [C127]	P01008	P01008	P01008 [124-139]	0	Unique
-1.02106	-1.09971	-1.39486	-0.882817	-1.03395	-1.13888	-1.02895	-1.10098	-0.670692	-1.2243	1xDeamidated [N4];1xTMT6plex [K/V]			NaN	0.00194093	0.000812789	1	1	2	3.14	NaN	0.0001374	0.000101	1857.11	0.163867	-0.0537162	-0.419771	[K].VPGNVTAVLGETLK.[V]	P01833 1xDeamidated [N469];1xTMT6plex [K/V]	P01833	P01833	P01833 [466-479]	0	Unique
1.75256	1.92739	1.28904	1.42058	1.59425	1.85856	1.89345	2.06795	2.19841	1.14229	1xDeamidated [N7];1xTMT6plex [K/I]			NaN	6.13406e-07	0	1	1	5	5.11	NaN	0	1.184e-07	1896.11	0.513292	-0.235369	-1.09183	[R].IYSGILNLSDITK.[D]	P03952 1xDeamidated [N453];1xTMT6plex [K/I]	P03952	P03952	P03952 [447-459]	0	Unique
-2.71621	-2.71746	-2.43386	-2.81291	-3.12858	-2.32424	-2.2384	-4.04851	-3.01238	-3.6792	1xDeamidated [N7];1xTMT6plex [K13]			NaN	0.0024024	0.000812789	1	1	2	2.52	NaN	0.0001374	0.0001207	1666.95	0.346939	0.298745	0.794474	[R].IYSGILNLSDITK.[D]	P03952 1xDeamidated [N453];1xTMT6plex [K459]	P03952	P03952	P03952 [447-459]	0	Unique
0.83399	0.946162	0.389412	0.614256	0.775043	0.625449	0.607085	0.510453	0.530515	0.021235	1xDeamidated [N6];1xTMT6plex [K/W]			NaN	0.0237715	0.000812789	1	1	2	2.27	NaN	0.0003507	0.0009141	1579.85	0.901993	0.252825	1.71168	[K].WSDIWNATK.[Y]	P06276 1xDeamidated [N85];1xTMT6plex [K/W]	P06276	P06276	P06276 [80-88]	0	Unique
-0.938599	-0.674572	-0.449307	-0.812915	-1.22987	-0.843805	-0.778973	-0.327089	-0.197939	-0.537186	1xDeamidated [N24];1xOxidation [M4];1xTMT6plex [N-Term]			NaN	4.23993e-08	0	1	1	6	5.9	NaN	0	1.258e-08	3359.62	0.811314	-0.284054	-1.57278	[R].NPPMGGNVVIFDTVITNQEEPYQNHSGR.[F]	P02745 1xOxidation [M126];1xDeamidated [N146];1xTMT6plex [N-Term]	P02745	P02745	P02745 [123-150]	0	Unique
-2.4361	-2.02085	-2.82782	-2.5961	-2.51937	-2.25606	-2.65344	-1.94898	-2.31578	-2.7043	1xCarbamidomethyl [C20];1xTMT6plex [N-Term];2xDeamidated [N4;N6]			NaN	3.50763e-07	0	1	1	1	4.75	NaN	0	7.4e-08	3644.76	0.221257	-0.104338	-0.544688	[K].SLGNVNFTVSAEALESQELCGTEVPSVPEHGR.[K]	P01023 2xDeamidated [N867;N869];1xTMT6plex [N-Term];1xCarbamidomethyl [C883]	P01023	P01023	P01023 [864-895]	0	Unique
1.70044	0.773289	0.745071	0.911323	0.607158	0.798383	0.674485	0.905682	0.691878	1.71193	1xDeamidated [N5];1xTMT6plex [K/E]			NaN	0.0149368	0.000812789	1	1	5	2.43	NaN	0.0005836	0.001775	1981.01	0.0111854	-0.00901494	-0.0328829	[K].EDALNETRESETK.[L]	P10909 1xDeamidated [N86];1xTMT6plex [K/E]	P10909	P10909	P10909 [82-94]	1	Unique
-0.501194	-0.50935	-1.02046	-1.18948	-0.527411	-0.886115	-0.762671	-0.601628	-0.603578	-0.05337	1xDeamidated [N4];1xTMT6plex [K/Y]			NaN	1.02633e-05	0	1	1	16	3.87	NaN	0	1.254e-06	2212.19	0.360415	-0.168107	-0.81975	[K].YTGNASALFILPDQDK.[M]	P01011 1xDeamidated [N271];1xTMT6plex [K/Y]	P01011	P01011	P01011 [268-283]	0	Unique
3.35959	3.37402	3.66403	3.53078	3.07159	3.04912	3.53143	3.3319	3.51927	3.84436	1xDeamidated [N10];1xTMT6plex [N-Term]			NaN	2.63443e-07	0	1	1	252	6.49	NaN	0	5.831e-08	2122.99	0.127752	-0.0552113	-0.33649	[K].EHEGAIYPDNTTDFQR.[A]	P00450 1xDeamidated [N138];1xTMT6plex [N-Term]	P00450	P00450	P00450 [129-144]	0	Unique
-0.56163	-0.692796	0	-0.393012	-1.14086	-1.00231	-0.0584958	-0.672647	-1.03747	-1.17086	1xTMT6plex [N-Term];2xDeamidated [N7;3xCarbamidomethyl [C3;C18];C9;N]			NaN	0.0255427	0.000812789	1	1	8	2.5	NaN	0.0003507	0.0009813	2600.06	0.373095	0.230698	0.843311	[R].LLCNGDNDCGDQSDEANCRR.[I]	P07358 2xDeamidated [N144;N];1xTMT6plex [N-Term];3xCarbamidomethyl [C140;C146;C155]	P07358	P07358	P07358 [138-157]	1	Unique
-1.52356	-1.94608	-1.69032	-1.49881	-2.21681	-1.60601	-2.02895	-1.37474	-1.33121	-2.01362	1xDeamidated [N17];1xTMT6plex [N-Term];3xCarbamidomethyl [C3;C18];C9			NaN	0.00510176	0.000812789	1	1	1	3.08	NaN	0.0001374	0.0002261	2599.08	0.206511	-0.104209	-0.513366	[R].LLCNGDNDCGDQSDEANCRR.[I]	P07358 1xDeamidated [N154];1xTMT6plex [N-Term];3xCarbamidomethyl [C140;C146;C155]	P07358	P07358	P07358 [138-157]	1	Unique
-0.632791	-0.982982	-0.641953	-0.530515	-1.19745	-0.827222	-1.04858	-0.510095	-0.815082	-0.907829	1xDeamidated [N3];1xTMT6plex [K/G];2xCarbamidomethyl [C5;C9]			NaN	0.00817593	0.000812789	1	1	4	2.47	NaN	0.0003507	0.000575	1754.88	0.0571201	0.0246244	0.160117	[K].GVNVCQETCTK.[M]	P03952 1xDeamidated [N316];1xTMT6plex [K/G];2xCarbamidomethyl [C318;C322]	P03952	P03952	P03952 [314-324]	0	Unique
3.72318	4.47764	3.37185	3.74664	4.04997	4.14074	3.49546	4.442	3.87615	3.90938	1xDeamidated [N3];1xTMT6plex [N-Term]			NaN	0.000121572	0	1	2	34	4.26	NaN	0	1.874e-05	1334.75	0.158568	-0.0988879	-0.4078	[R].GLNVTLSSTGR.[N]	P0C0L4 1xDeamidated [N1328];1xTMT6plex [N-Term]	P0C0L4	P0C0L4;P0C0L5	P0C0L4 [1326-1336]	0	Unique
1.67938	1.45385	2.07184	1.60881	1.95311	-0.439229	-0.183122	1.63732	2	2.15717	1xDeamidated [N4];1xTMT6plex [N-Term]			NaN	0.0441935	0.00207467	1	2	8	2.32	NaN	0.0005836	0.001805	1004.59	0.616693	0.71897	1.26429	[R].TLLNASR.[S]	P01880 1xDeamidated [N367];1xTMT6plex [N-Term]	P01880	P01880;P0DOX3	P01880 [364-370]	0	Unique
0.476438	0.504046	1.12638	1.05445	0.494584	0.713089	0.153913	1.12902	0.891187	1.08303	1xDeamidated [N3];1xTMT6plex [K/L]			NaN	0.0214347	0.000812789	1	1	2	2.4	NaN	0.0003507	0.000824	1177.72	0.101722	-0.0628707	-0.273788	[K].LANATTK.[D]	P07333 1xDeamidated [N353];1xTMT6plex [K/L]	P07333	P07333	P07333 [351-357]	0	Unique
1.64469	1.95302	1.89191	1.66763	1.63982	1.07692	1.74459	1.66377	2.06921	2.38465	1xDeamidated [N2];1xTMT6plex [N-Term]			NaN	0.00186324	0.000812789	1	1	4	3.5	NaN	0.0001374	0.0001639	1458.76	0.0436778	-0.028414	-0.12407	[R].ENISDPTSPLR.[T]	P01591 1xDeamidated [N71];1xTMT6plex [N-Term]	P01591	P01591	P01591 [70-80]	0	Unique
0.542527	1.27005	0.683143	1.52066	0.714991	0.803716	0.136635	1.39522	1.12681	0.664938	1xDeamidated [N6];1xTMT6plex [N-Term]			NaN	0.000294841	0	1	1	5	3.7	NaN	0	2.143e-05	1548.81	0.164999	0.120811	0.42232	[K].IDSTGNVTNELR.[V]	O75882 1xDeamidated [N416];1xTMT6plex [N-Term]	O75882	O75882	O75882 [411-422]	0	Unique
1.8957	1.49468	0.365953	1.25376	1.32528	1.63146	0.885716	1.30568	0.79852	1.3239	1xCarbamidomethyl [C9];1xDeamidated [N4];1xTMT6plex [N-Term]			NaN	0.0001626	0	1	1	5	3.59	NaN	0	1.27e-05	1541.67	0.0981207	0.0780172	0.264915	[K].EWDNTTTECR.[L]	P20851 1xDeamidated [N71];1xTMT6plex [N-Term];1xCarbamidomethyl [C76]	P20851	P20851	P20851 [68-77]	0	Unique
1.73068	1.32844	0.932402	1.02748	1.13088	1.18509	1.25345	1.29726	0.946619	1.59338	1xCarbamidomethyl [C7];1xTMT6plex [K/F];2xDeamidated [N3;N4]			NaN	0.000345651	0	1	1	18	3.63	NaN	0	2.394e-05	1771.89	0.0508786	-0.0251839	-0.143493	[K].FLNNGTCTAEGK.[F]	P05156 2xDeamidated [N102;N103];1xTMT6plex [K/F];1xCarbamidomethyl [C106]	P05156	P05156	P05156 [100-111]	0	Unique
3.34629	2.99915	2.78247	2.79621	2.9863	2.74046	2.81552	3.05752	2.66296	3.17017	1xCarbamidomethyl [C7];1xDeamidated [N];1xTMT6plex [K/F]			NaN	6.03106e-06	0	1	1	33	4.56	NaN	0	1.268e-06	1770.91	0.278242	0.0927577	0.661409	[K].FLNNGTCTAEGK.[F]	P05156 1xDeamidated [N];1xTMT6plex [K/F];1xCarbamidomethyl [C106]	P05156	P05156	P05156 [100-111]	0	Unique
-0.0751014	-0.356271	-1.50589	-0.664816	-0.811555	0.143632	-1.26112	-1.55819	-1.62244	-1.46037	1xCarbamidomethyl [C7];1xDeamidated [N];1xTMT6plex [K12]			NaN	0.00188023	0.000812789	1	1	7	2.93	NaN	0.0001374	9.846e-05	1541.75	0.546	0.468971	1.1472	[K].FLNNGTCTAEGK.[F]	P05156 1xDeamidated [N];1xTMT6plex [K111];1xCarbamidomethyl [C106]	P05156	P05156	P05156 [100-111]	0	Unique
0.997384	0.790883	1.12638	1.23973	1.16868	0.541746	0.733139	1.93963	1.49158	1.40092	1xDeamidated [N2];1xTMT6plex [K/N]			NaN	0.00600658	0.000812789	1	1	3	2.94	NaN	0.0001374	0.0002599	1312.75	0.239653	-0.156793	-0.583085	[R].NNLTTYK.[S]	P48740 1xDeamidated [N385];1xTMT6plex [K/N]	P48740	P48740	P48740 [384-390]	0	Unique
-0.346973	-0.446156	-1.39486	-0.621489	-0.535494	-0.503646	-1.26112	-0.457838	-1.01238	-1.26106	1xDeamidated [N];1xTMT6plex [K7]			NaN	0.11855	0.00392171	1	1	4	2.26	NaN	0.00116	0.01451	1083.59	0.400739	0.230217	0.893978	[R].NNLTTYK.[S]	P48740 1xDeamidated [N];1xTMT6plex [K390]	P48740	P48740	P48740 [384-390]	0	Unique
0.495102	-0.262556	-0.127379	0.127379	-0.279908	-0.497073	-0.380424	0.159081	-0.419154	0.366696	1xDeamidated [N8];1xOxidation [M6];1xTMT6plex [N-Term];2xCarbamidomethyl [C9;C11]			NaN	6.85787e-05	0	1	1	12	5.08	NaN	0	4.794e-05	2178.93	0.265946	0.144702	0.63676	[R].HEEGHMLNCTCFGQGR.[G]	P02751 1xOxidation [M540];1xDeamidated [N542];1xTMT6plex [N-Term];2xCarbamidomethyl [C543;C545]	P02751	P02751	P02751 [535-550]	0	Unique
1.21791	1.07202	1.63816	1.68499	1.1786	0.906443	0.985597	1.33231	1.15477	1.55028	1xDeamidated [N8];1xTMT6plex [N-Term];2xCarbamidomethyl [C9;C11]			NaN	5.81575e-06	0	1	1	6	5.2	NaN	0	2.012e-05	2162.94	0.461338	0.172454	1.00203	[R].HEEGHMLNCTCFGQGR.[G]	P02751 1xDeamidated [N542];1xTMT6plex [N-Term];2xCarbamidomethyl [C543;C545]	P02751	P02751	P02751 [535-550]	0	Unique
-0.0424352	-0.308652	-0.368387	-0.903427	-0.593375	-0.794617	0.136635	-0.241159	-0.452512	-0.588819	1xDeamidated [N2];1xTMT6plex [N-Term];4xCarbamidomethyl [C1;C16;C24];C7			NaN	1.55513e-07	0	1	1	3	5.72	NaN	0	3.751e-08	3233.2	0.0947035	-0.0551608	-0.25645	[R].CNGDNDCGDFSDEDDCESEPRPPCR.[D]	P02748 1xDeamidated [N120];1xTMT6plex [N-Term];4xCarbamidomethyl [C119;C125;C134;C142]	P02748	P02748	P02748 [119-143]	0	Unique
6.10693	6.96054	6.85491	7.19517	6.81475	6.49424	5.94461	6.98067	7.04131	6.91894	1xDeamidated [N5];1xTMT6plex [N-Term]			NaN	0.000198581	0	1	1	427	3.91	NaN	0	7.177e-05	1387.67	0.15563	0.110505	0.401126	[R].EEQFNSTFR.[V]	P01859 1xDeamidated [N176];1xTMT6plex [N-Term]	P01859	P01859	P01859 [172-180]	0	Unique
1.86014	1.69135	1.63489	1.77529	1.17365	1.45797	1.40905	1.96537	1.38938	1.55689	1xCarbamidomethyl [C3];1xDeamidated [N5];1xTMT6plex [N-Term]			NaN	0.000164831	0	1	1	2	3.42	NaN	0	2.145e-05	1363.72	0.175394	0.0713306	0.445542	[R].GLCVNASAVSR.[L]	P17936 1xDeamidated [N116];1xTMT6plex [N-Term];1xCarbamidomethyl [C114]	P17936	P17936	P17936 [112-122]	0	Unique
2.11909	1.42878	1.16314	1.44524	1.44923	1.28762	1.55276	1.74528	1.33665	1.79037	1xCarbamidomethyl [C9];1xDeamidated [N5];1xOxidation [M11];1xTMT6plex [K/I]			NaN	8.07666e-05	0	1	1	11	4.51	NaN	0	1.183e-05	2036.96	0.0397571	-0.0214406	-0.113383	[R].ISEENETTCYMGK.[W]	P08603 1xOxidation [M917];1xDeamidated [N911];1xTMT6plex [K/I];1xCarbamidomethyl [C915]	P08603	P08603	P08603 [907-919]	0	Unique
0.962938	0.829703	0.821796	0.688438	0.922463	0.493057	0.619576	0.993796	0.52624	0.934489	1xCarbamidomethyl [C9];1xDeamidated [N5];1xTMT6plex [K/I]			NaN	3.79875e-05	0	1	1	13	3.96	NaN	0	3.752e-06	2020.96	0.543742	0.131636	1.14341	[R].ISEENETTCYMGK.[W]	P08603 1xDeamidated [N911];1xTMT6plex [K/I];1xCarbamidomethyl [C915]	P08603	P08603	P08603 [907-919]	0	Unique
-1.11984	-1.94608	-1	-0.967086	-0.572435	-1.88612	-1.71484	-1.53394	-1.27045	-1.33751	1xDeamidated [N7];1xTMT6plex [K10]			NaN	0.117554	0.00392171	1	1	3	2.15	NaN	0.001047	0.008833	1278.69	0.885993	0.427484	1.68734	[R].AFGSNPNLTK.[V]	P22792 1xDeamidated [N74];1xTMT6plex [K77]	P22792	P22792	P22792 [68-77]	0	Unique
-0.879706	-1.84752	-2.82782	-1.46778	-0.535494	-1.51025	-1.26112	-1.54601	-3.22651	-1.93727	1xCarbamidomethyl [C9];1xDeamidated [N5];1xOxidation [M11];1xTMT6plex [K13]			NaN	0.0697138	0.00207467	1	1	2	1.74	NaN	0.0005836	0.00323	1807.79	0.309988	0.384571	0.72383	[R].ISEENETTCYMGK.[W]	P08603 1xOxidation [M917];1xDeamidated [N911];1xTMT6plex [K919];1xCarbamidomethyl [C915]	P08603	P08603	P08603 [907-919]	0	Unique
3.52265	3.03097	2.58157	2.62059	2.9184	2.9942	2.498	3.38611	2.78606	3.41118	1xDeamidated [N];1xTMT6plex [K/A]			NaN	4.7032e-05	0	1	1	25	4.14	NaN	0	2.745e-05	1507.85	0.12443	-0.0802742	-0.328622	[R].AFGSNPNLTK.[V]	P22792 1xDeamidated [N];1xTMT6plex [K/A]	P22792	P22792	P22792 [68-77]	0	Unique
1.48393	2.2527	1.33407	2.20284	2.32081	2.17072	0.619576	2.8411	2.47282	2.31768	1xCarbamidomethyl [C4];1xDeamidated [N5];1xTMT6plex [K/T]			NaN	0.00133164	0	1	1	16	3.15	NaN	0.0001374	0.0002414	1399.77	0.145931	-0.165509	-0.378916	[K].TLFCNASK.[E]	P20851 1xDeamidated [N64];1xTMT6plex [K/T];1xCarbamidomethyl [C63]	P20851	P20851	P20851 [60-67]	0	Unique
3.67078	2.56603	1.79277	2.31079	2.53277	2.60726	2.53473	2.97544	2.36565	3.052	1xDeamidated [N6];1xTMT6plex [K/D]			NaN	5.58965e-05	0	1	1	16	4.3	NaN	0	7.241e-06	1654.87	0.153527	-0.132388	-0.396336	[R].DIENFNSTQK.[F]	P43652 1xDeamidated [N33];1xTMT6plex [K/D]	P43652	P43652	P43652 [28-37]	0	Unique
1.3953	0.790883	1.01012	0.797811	0.751985	0.743935	0.733139	1.16279	0.699491	1.19413	1xCarbamidomethyl [C2];1xDeamidated [N4];1xTMT6plex [K/L]			NaN	0.00463824	0.000812789	1	1	3	3.21	NaN	0.0001374	0.0002541	1409.77	0.0959006	0.0425224	0.259421	[K].LCDNLSTK.[N]	P02774 1xDeamidated [N288];1xTMT6plex [K/L];1xCarbamidomethyl [C286]	P02774	P02774	P02774 [285-292]	0	Unique
2.83032	3.74084	2.97954	3.19801	3.74324	3.28286	2.39641	3.69103	3.53265	3.37907	1xCarbamidomethyl [C8];1xDeamidated [N7];1xTMT6plex [N-Term]			NaN	3.91666e-06	0	1	1	65	4.35	NaN	0	4.439e-06	1634.82	0.050379	0.0419899	0.142154	[R].SWPAVGNCSSALR.[W]	P02790 1xDeamidated [N187];1xTMT6plex [N-Term];1xCarbamidomethyl [C188]	P02790	P02790	P02790 [181-193]	0	Unique
-3.46467	-2.14917	-2.97982	-2.37851	-2.98886	-2.819	-1.51048	-2.39644	-2.3468	-3.25178	1xDeamidated [N13];1xTMT6plex [K/D];3xCarbamidomethyl [C5;C11;C16]			NaN	0.0164249	0.000812789	1	1	1	1.77	NaN	0.0003507	0.0006371	2497.15	0.391496	-0.327305	-0.87714	[R].DIDECQQGNLCVNGQCK.[N]	Q14766 1xDeamidated [N1091];1xTMT6plex [K/D];3xCarbamidomethyl [C1083;C1089;C1094]	Q14766	Q14766	Q14766 [1079-1095]	0	Unique
-2.9386	-2.875	-2.10535	-3.21999	-4.01123	-3.27843	-2.48352	-3.68594	-3.2854	-2.60645	1xDeamidated [N8];1xTMT6plex [N-Term]			NaN	0.0354006	0.00154044	1	1	1	2.28	NaN	0.0004452	0.001393	1739.79	0.0346454	0.0379145	0.0993237	[K].DGEAFEINGTEDGR.[I]	O00533 1xDeamidated [N562];1xTMT6plex [N-Term]	O00533	O00533	O00533 [555-568]	0	Unique
1.61258	1.40755	1.01516	1.33078	1.25907	1.27424	1.07901	1.40466	1.48719	1.32855	1xTMT6plex [N-Term];2xDeamidated [N2;N10]			NaN	7.03868e-06	0	1	1	38	4.4	NaN	0	7.154e-06	1916.96	0.0299432	0.0102998	0.0862642	[R].FNSSYLQGTNQITGR.[Y]	P04114 2xDeamidated [N1523;N1531];1xTMT6plex [N-Term]	P04114	P04114	P04114 [1522-1536]	0	Unique
1.78022	1.86647	1.30968	1.79302	1.92394	1.75911	0.906253	2.02881	2.21842	1.97358	1xDeamidated [N2];1xTMT6plex [N-Term]			NaN	1.62742e-07	0	1	1	44	5.05	NaN	0	1.575e-07	1915.97	0.059846	-0.0425708	-0.167317	[R].FNSSYLQGTNQITGR.[Y]	P04114 1xDeamidated [N1523];1xTMT6plex [N-Term]	P04114	P04114	P04114 [1522-1536]	0	Unique
-2.06413	-2.14917	-2.24286	-1.57942	-2.9027	-2.57799	-1.99048	-2.68594	-3.54844	-1.85069	1xDeamidated [N13];1xTMT6plex [N-Term]			NaN	0.00795652	0.000812789	1	1	1	2.4	NaN	0.0001374	0.0003306	2049.01	0.42107	0.34305	0.930667	[K].AAPAPQEATATFNSTADR.[E]	P13598 1xDeamidated [N176];1xTMT6plex [N-Term]	P13598	P13598	P13598 [164-181]	0	Unique
2.99673	3.11848	2.85447	2.8785	2.69958	2.75843	2.57056	3.02167	2.63842	3.39207	1xCarbamidomethyl [C10];1xDeamidated [N9];1xTMT6plex [K/I]			NaN	1.6001e-06	0	1	1	40	4.72	NaN	0	6.533e-07	1873.01	0.0727219	0.0333226	0.20086	[R].ITYSIVQTNCSK.[E]	P01042 1xDeamidated [N205];1xTMT6plex [K/I];1xCarbamidomethyl [C206]	P01042	P01042	P01042 [197-208]	0	Unique
-1.40808	-0.34662	-0.304257	-0.842459	-0.693815	-0.656381	0.638112	-1.3428	0.279382	-1.4079	1xCarbamidomethyl [C20];1xDeamidated [N6];1xTMT6plex [N-Term]			NaN	6.09866e-08	0	1	1	2	6.26	NaN	0	1.707e-08	3643.77	0.190583	-0.221129	-0.478956	[K].SLGNVNFTVSAEALESQELCGTEVPSVPEHGR.[K]	P01023 1xDeamidated [N869];1xTMT6plex [N-Term];1xCarbamidomethyl [C883]	P01023	P01023	P01023 [864-895]	0	Unique
0.874469	1.00952	1.86984	1.61244	0.312953	0.903961	1.80051	0.894558	1.62749	0.669828	1xTMT6plex [N-Term];2xDeamidated [N]			NaN	2.00163e-05	0	1	1	35	4.99	NaN	0	2.194e-06	2106.01	0.0429439	-0.0434233	-0.122076	[K].YNSQNQSNNQFVLYR.[I]	P01042 2xDeamidated [N];1xTMT6plex [N-Term]	P01042	P01042	P01042 [44-58]	0	Unique
2.41111	2.78596	3.92172	3.51921	2.17921	2.46472	3.41354	2.60014	3.16855	2.18049	1xDeamidated [N];1xTMT6plex [N-Term]			NaN	3.37821e-08	0	1	1	80	5.93	NaN	0	4.465e-07	2105.02	0.197164	0.197952	0.493249	[K].YNSQNQSNNQFVLYR.[I]	P01042 1xDeamidated [N];1xTMT6plex [N-Term]	P01042	P01042	P01042 [44-58]	0	Unique
0.570956	1.59323	0.86148	1.07829	1.26606	0.658205	0.885716	1.18488	1.49158	1.06273	1xCarbamidomethyl [C12];1xDeamidated [N7];1xOxidation [M11];1xTMT6plex [N-Term]			NaN	3.72107e-07	0	1	2	52	5.76	NaN	0	6.094e-07	2585.22	0.0269219	0.0173838	0.0778072	[R].GLTFQQNASSMCVPDQDTAIR.[V]	P01871 1xOxidation [M213];1xDeamidated [N209];1xTMT6plex [N-Term];1xCarbamidomethyl [C214]	P01871	P0DOX6;P01871	P01871 [203-223]	0	Unique
-1.45031	-0.621243	-0.706804	-1.07985	-0.782409	-1.52355	-1.19401	-0.948978	-0.916168	-1.10256	1xCarbamidomethyl [C12];1xDeamidated [N7];1xTMT6plex [N-Term]			NaN	1.93415e-07	0	1	2	21	5.78	NaN	0	6.902e-08	2569.22	0.528873	0.208928	1.11831	[R].GLTFQQNASSMCVPDQDTAIR.[V]	P01871 1xDeamidated [N209];1xTMT6plex [N-Term];1xCarbamidomethyl [C214]	P01871	P0DOX6;P01871	P01871 [203-223]	0	Unique
2.9041	2.03743	1.72984	2.00968	1.97746	2.00234	1.95635	2.38333	2.07654	2.16845	1xDeamidated [N2];1xTMT6plex [K/E]			NaN	0.00343814	0.000812789	1	1	4	3.07	NaN	0.0001374	0.0001831	1434.81	0.0229727	0.0142985	0.066673	[R].ENETEIIK.[C]	P06276 1xDeamidated [N284];1xTMT6plex [K/E]	P06276	P06276	P06276 [283-290]	0	Unique
-0.131245	0.0170181	0.268105	0.162508	-0.527411	-0.35362	-0.172316	-0.0485144	-0.197939	-0.197336	1xDeamidated [N5];1xTMT6plex [N-Term]			NaN	0.0517949	0.00207467	1	1	2	2.8	NaN	0.0005836	0.002193	1204.67	0.478649	0.15174	1.03222	[R].LVSGNLTDR.[G]	Q6UY14 1xDeamidated [N490];1xTMT6plex [N-Term]	Q6UY14	Q6UY14	Q6UY14 [486-494]	0	Unique
1.81777	3.3711	2.58157	3.41382	3.01426	2.90954	1.33145	3.80799	4.12293	4.10667	1xDeamidated [N6];1xTMT6plex [K/T]			NaN	0.00150528	0	1	2	22	3.45	NaN	0.0001374	0.0001091	1417.87	0.290594	-0.416009	-0.685898	[K].TPLTANITK.[S]	P0DOX2 1xDeamidated [N320];1xTMT6plex [K/T]	P0DOX2	P01877;P0DOX2	P0DOX2 [315-323]	0	Unique
3.44559	2.92191	2.44644	2.79941	2.75861	2.95818	2.89987	3.47505	2.74894	2.96415	1xDeamidated [N4];1xTMT6plex [K/D]			NaN	0.00519517	0.000812789	1	1	9	3.33	NaN	0.0005471	0.001558	1326.73	0.2781	-0.134846	-0.661126	[K].DFVNASSK.[Y]	P05546 1xDeamidated [N188];1xTMT6plex [K/D]	P05546	P05546	P05546 [185-192]	0	Unique
-1.60073	-1.46691	-0.304257	-0.67364	-2.15325	-1.51025	-0.27262	-1.57047	-0.893085	-1.7823	1xDeamidated [N14];1xTMT6plex [K/D];2xCarbamidomethyl [C4;C16]			NaN	0.000122126	0	1	1	2	3.77	NaN	0	9.986e-06	2382.05	0.0272294	-0.0340137	-0.0786703	[R].DSSCGTGYELTEDNSCK.[D]	P23142 1xDeamidated [N258];1xTMT6plex [K/D];2xCarbamidomethyl [C248;C260]	P23142	P23142	P23142 [245-261]	0	Unique
-1.76867	-1.6928	-0.535037	-1.63005	-2.29698	-1.48402	-0.43105	-1.36402	-1.37851	-1.02149	1xDeamidated [N6];1xTMT6plex [K/A]			NaN	0.00412224	0.000812789	1	1	1	2.86	NaN	0.0001374	0.0001887	1973.02	0.636292	-0.448892	-1.29619	[R].AEPPLNASASDQGEK.[V]	Q9Y4L1 1xDeamidated [N931];1xTMT6plex [K/A]	Q9Y4L1	Q9Y4L1	Q9Y4L1 [926-940]	0	Unique
-0.0641303	0.298005	1.28488	0.810522	1.44718	1.90148	0.529779	1.90568	0.688056	0.907829	1xCarbamidomethyl [C5];1xDeamidated [N2];1xTMT6plex [K/V]			NaN	0.0971169	0.00268917	1	1	1	2.21	NaN	0.000746	0.005262	1179.68	0.484073	-0.431273	-1.04162	[K].VNISCK.[A]	P06315 1xDeamidated [N40];1xTMT6plex [K/V];1xCarbamidomethyl [C43]	P06315	P06315	P06315 [39-44]	0	Unique
-0.56163	-0.0518768	0.144874	0.0650949	-0.363769	0.554457	-1.10912	-1.08328	-1.24101	-1.50376	1xCarbamidomethyl [C4];1xDeamidated [N5];1xTMT6plex [K8]			NaN	0.113168	0.00392171	1	1	2	2.29	NaN	0.00116	0.01754	1170.6	0.999037	0.723082	1.8581	[K].TLFCNASK.[E]	P20851 1xDeamidated [N64];1xTMT6plex [K67];1xCarbamidomethyl [C63]	P20851	P20851	P20851 [60-67]	0	Unique
0.581473	-0.0170181	2.93772	1.33958	0.13852	0.209408	1.01898	0.622563	0.5559	-0.206269	1xTMT6plex [N-Term];2xDeamidated [N2;N3]			NaN	0.0565462	0.00207467	1	1	1	2.39	NaN	0.0005836	0.002439	1163.61	0.438832	0.555936	0.962349	[K].DNNSIITR.[K]	P06276 2xDeamidated [N369;N370];1xTMT6plex [N-Term]	P06276	P06276	P06276 [368-375]	0	Unique
0.418952	-1.36599	1.14027	0.162508	-1.3388	-0.770638	-1.08866	-1.22166	-0.870365	-1.15348	1xDeamidated [N10];1xTMT6plex [N-Term];2xOxidation [M2;M6]			NaN	0.00417872	0.000812789	1	1	1	2.35	NaN	0.0001374	0.0001908	2063.9	0.848526	0.82435	1.63007	[K].SMVDFMNTDNFTSHR.[L]	Q99784 2xOxidation [M280;M284];1xDeamidated [N288];1xTMT6plex [N-Term]	Q99784	Q99784	Q99784 [279-293]	0	Unique
-0.968973	0.325428	0.0301619	0.27684	0.605321	0.011586	-0.594549	-0.712911	-0.495325	-0.481903	1xTMT6plex [Y/K];2xDeamidated [N3;N4]			NaN	0.00433315	0.000812789	1	1	18	4.09	NaN	0.0003507	0.0006959	1515.75	0.896876	0.508376	1.7039	[K].YKNNSDISSTR.[G]	P01871 2xDeamidated [N46;N47];1xTMT6plex [K/Y]	P01871	P01871	P01871 [44-54]	1	Unique
-0.171886	1.37876	-0.161062	1.25376	1.6044	1.02535	-0.668549	-0.160061	0	-0.318017	1xDeamidated [N];1xTMT6plex [K/Y]			NaN	0.00175648	0	1	1	25	3.76	NaN	0	9.307e-05	1514.76	0.871268	0.805049	1.66488	[K].YKNNSDISSTR.[G]	P01871 1xDeamidated [N];1xTMT6plex [K/Y]	P01871	P01871	P01871 [44-54]	1	Unique
2.90759	2.48593	1.92172	2.21484	2.38698	2.30371	2.25745	2.83646	2.21178	2.67166	1xDeamidated [N5];1xTMT6plex [N-Term]			NaN	0.00218402	0.000812789	1	1	25	3.25	NaN	0.0002659	0.0005105	1139.59	0.13569	-0.0727996	-0.355147	[R].DTFVNASR.[T]	P05155 1xDeamidated [N238];1xTMT6plex [N-Term]	P05155	P05155	P05155 [234-241]	0	Unique
-0.0424352	-0.861193	-0.230884	-0.579424	-1.31774	-1.04003	-0.443989	-0.552088	-0.566584	-0.697982	1xTMT6plex [N-Term];2xDeamidated [N4;3xCarbamidomethyl [C2;C11];C3;N7]			NaN	0.00538713	0.000812789	1	1	3	3.43	NaN	0.0001374	0.0002372	1872.75	0.0785298	0.0537988	0.215747	[R].NCCNTENPPGCYR.[Y]	P43652 2xDeamidated [N386;N389];1xTMT6plex [N-Term];3xCarbamidomethyl [C384;C385;C393]	P43652	P43652	P43652 [383-395]	0	Unique
3.21453	2.43928	1.83039	2.47449	2.40821	2.03332	1.57858	2.78919	2.05445	2.84652	1xDeamidated [N4];1xTMT6plex [N-Term];3xCarbamidomethyl [C2;C11];C3			NaN	0.000539453	0	1	1	12	3.7	NaN	0.0001374	0.0003324	1871.77	0.272296	0.212969	0.649524	[R].NCCNTENPPGCYR.[Y]	P43652 1xDeamidated [N386];1xTMT6plex [N-Term];3xCarbamidomethyl [C384;C385;C393]	P43652	P43652	P43652 [383-395]	0	Unique
-3.74441	-3.36599	-2.76326	-3.93491	-3.03395	-3.88612	-2.83235	-2.94898	-3.22651	-4.09252	1xTMT6plex [K];2xCarbamidomethyl [C4;3xDeamidated [N5;C10];N13];N8			NaN	0.038865	0.00154044	1	1	4	2.27	NaN	0.0005471	0.001547	2243.89	0.0300558	0.0287928	0.0865783	[R].KLECNGENDCGDNSDER.[D]	P13671 3xDeamidated [N159;N162;N167];1xTMT6plex [K];2xCarbamidomethyl [C158;C164]	P13671	P13671	P13671 [155-171]	1	Unique
-1.22588	-2.30865	-2.50589	-0.429911	0.0894351	-1.52355	-2.91648	-1.55819	-1.21215	-1.41824	1xDeamidated [N];1xTMT6plex [K];2xCarbamidomethyl [C4;C10]			NaN	0.00017486	0	1	1	22	3.34	NaN	0	3.71e-05	2241.92	0.328506	0.449542	0.759488	[R].KLECNGENDCGDNSDER.[D]	P13671 1xDeamidated [N];1xTMT6plex [K];2xCarbamidomethyl [C158;C164]	P13671	P13671	P13671 [155-171]	1	Unique
-0.657313	-1.19173	-1.39486	-0.664816	-0.945138	-0.920881	-0.880853	-0.706122	-0.90458	-0.0254331	1xDeamidated [N3];1xTMT6plex [N-Term]			NaN	0.0160578	0.000812789	1	1	1	2.74	NaN	0.0003507	0.0006226	1178.59	0.618495	-0.283198	-1.26723	[K].SENESNIR.[Y]	P10721 1xDeamidated [N367];1xTMT6plex [N-Term]	P10721	P10721	P10721 [365-372]	0	Unique
1.47079	1.89522	1.37381	2.12484	2.17427	2.19121	0.961267	2.70637	2.12681	2.0812	1xDeamidated [N3];1xTMT6plex [K/S]			NaN	0.0682162	0.00207467	1	1	13	2.58	NaN	0.0005836	0.003135	1200.65	0.258951	-0.205587	-0.622612	[K].SYNETK.[I]	P04114 1xDeamidated [N3224];1xTMT6plex [K/S]	P04114	P04114	P04114 [3222-3227]	0	Unique
0.148863	-0.294668	0.0597062	0.239727	-0.31774	-0.420451	-0.496938	0.495806	0.0425248	0.63774	1xCarbamidomethyl [C6];1xDeamidated [N3];1xTMT6plex [N-Term]			NaN	8.00359e-05	0	1	1	4	3.57	NaN	0	7.022e-06	1523.77	0.124114	-0.0845587	-0.32787	[K].VSNVSCQASVSR.[M]	P55058 1xDeamidated [N143];1xTMT6plex [N-Term];1xCarbamidomethyl [C146]	P55058	P55058	P55058 [141-152]	0	Unique
0.885829	1.3133	0.905535	1.69531	2.06959	1.50784	0.562495	2.79458	2.08092	1.98245	1xDeamidated [N4];1xTMT6plex [N-Term]			NaN	0.0375081	0.00154044	1	1	3	2.72	NaN	0.0004452	0.001486	1021.55	0.431268	-0.411744	-0.948899	[R].TNINSSR.[D]	P12259 1xDeamidated [N1559];1xTMT6plex [N-Term]	P12259	P12259	P12259 [1556-1562]	0	Unique
4.95639	5.59769	5.12899	5.98203	5.18699	5.3349	4.22256	5.85644	6.03521	5.7493	1xDeamidated [N5];1xTMT6plex [N-Term]			NaN	0.000218461	0	1	2	257	3.92	NaN	0.0001374	0.0001562	1419.66	0.0665711	-0.0692649	-0.184932	[R].EEQYNSTYR.[V]	P0DOX5 1xDeamidated [N299];1xTMT6plex [N-Term]	P0DOX5	P01857;P0DOX5	P0DOX5 [295-303]	0	Unique
1.3051	1.08099	0.638155	0.960626	0.84986	1.01619	1.11474	1.37135	0.884523	1.89953	1xDeamidated [N5];1xTMT6plex [N-Term]			NaN	0.00281593	0.000812789	1	1	9	2.83	NaN	0.0001374	0.0001378	1177.59	0.685045	-0.290319	-1.37463	[K].EDALNETR.[E]	P10909 1xDeamidated [N86];1xTMT6plex [N-Term]	P10909	P10909	P10909 [82-89]	0	Unique
0.472676	0.328443	0.72677	0.558833	0.552922	0.16865	0.761595	1.03084	0.123989	0.672267	1xDeamidated [N5];1xTMT6plex [K/Y]			NaN	0.00770796	0.000812789	1	1	6	2.64	NaN	0.0003507	0.0007215	1428.74	0.0442656	-0.0235402	-0.125666	[K].YNNENTSK.[Q]	Q9UGM5 1xDeamidated [N182];1xTMT6plex [K/Y]	Q9UGM5	Q9UGM5	Q9UGM5 [178-185]	0	Unique
-1.08616	-1.55307	-1.53504	-2.11548	-1.14086	-1.03051	-0.971618	-0.699365	-2.06301	-0.347361	1xDeamidated [N3];1xTMT6plex [N-Term];2xCarbamidomethyl [C8;C9]			NaN	0.00204957	0.000812789	1	1	1	2.84	NaN	0.0001374	0.0001057	1555.63	0.675497	-0.463749	-1.35937	[K].EENNTGECCGR.[C]	P04275 1xDeamidated [N2635];1xTMT6plex [N-Term];2xCarbamidomethyl [C2640;C2641]	P04275	P04275	P04275 [2633-2643]	0	Unique
2.61172	3.36818	2.98211	3.34177	3.37598	3.47854	2.95018	3.85465	3.33115	3.03362	1xDeamidated [N4];1xTMT6plex [K/L]			NaN	0.0242027	0.000812789	1	1	19	3.09	NaN	0.0004452	0.001212	1195.69	0.389853	-0.193677	-0.874136	[R].LSSNSTK.[K]	P13671 1xDeamidated [N855];1xTMT6plex [K/L]	P13671	P13671	P13671 [852-858]	0	Unique
-1.25054	-0.603895	-1.7922	-0.202189	0.940057	0.0747139	-1.68382	-0.754331	-1.30051	-1.92248	1xDeamidated [N4];1xTMT6plex [K7]			NaN	0.18565	0.00545805	1	1	5	2.2	NaN	0.00116	0.01627	966.531	0.409519	0.53553	0.909879	[R].LSSNSTK.[K]	P13671 1xDeamidated [N855];1xTMT6plex [K858]	P13671	P13671	P13671 [852-858]	0	Unique
1.39132	1.69836	1.39328	1.08092	1.3714	1.12245	0.916413	1.91011	1.11548	1.96266	1xDeamidated [N5];1xTMT6plex [N-Term]			NaN	0.0101175	0.000812789	1	1	8	3.02	NaN	0.0001374	0.0004102	1228.58	0.0263768	-0.018365	-0.0762756	[K].MFSQNDTR.[C]	P02750 1xDeamidated [N325];1xTMT6plex [N-Term]	P02750	P02750	P02750 [321-328]	0	Unique
1.23799	2.86387	2.25752	2.71741	2.76972	2.02877	1.4963	2.9079	2.98528	2.29886	1xDeamidated [N2];1xTMT6plex [N-Term]			NaN	0.00281593	0.000812789	1	1	7	2.83	NaN	0.0005836	0.003301	1223.61	0.0217012	0.0258801	0.0630688	[K].NNSDISSTR.[G]	P01871 1xDeamidated [N47];1xTMT6plex [N-Term]	P01871	P01871	P01871 [46-54]	0	Unique
3.08931	2.9008	3.01138	3.24734	3.01633	3.06142	3.27335	3.84832	2.96647	4.08051	1xDeamidated [N2];1xTMT6plex [N-Term]			NaN	0.0254283	0.000812789	1	1	35	2.7	NaN	0.00497	0.0724	992.521	0.911061	-0.392981	-1.72545	[R].ENGTVSR.[Y]	P19652 1xDeamidated [N103];1xTMT6plex [N-Term]	P19652	P19652	P19652 [102-108]	0	Unique
3.07573	4.8653	3.81098	4.79021	4.69732	3.90675	2.50475	4.86537	4.92405	4.69404	1xDeamidated [N3];1xTMT6plex [K/Y]			NaN	0.00059885	0	1	1	23	3.75	NaN	0	5.975e-05	1743.93	0.0421331	0.0689162	0.119869	[K].YKNNSDISSTR.[G]	P01871 1xDeamidated [N46];1xTMT6plex [K/Y]	P01871	P01871	P01871 [44-54]	1	Unique
3.54745	5.07763	4.18117	5.04406	5.03052	4.26894	3.14314	5.15675	5.17999	5.00935	1xTMT6plex [K/Y];2xDeamidated [N3;N4]			NaN	0.00167093	0	1	1	36	3.72	NaN	0.0005836	0.002467	1744.91	0.0169206	0.02453	0.0494303	[K].YKNNSDISSTR.[G]	P01871 2xDeamidated [N46;N47];1xTMT6plex [K/Y]	P01871	P01871	P01871 [44-54]	1	Unique
0.100929	0.189433	0.618437	0.335184	0.35946	-0.330065	-0.0095861	0.513364	-0.0565834	0.163254	1xCarbamidomethyl [C9];1xDeamidated [N6];1xTMT6plex [N-Term]			NaN	3.70881e-06	0	1	1	4	3.94	NaN	0	5.35e-07	1654.77	0.833192	0.264612	1.60652	[K].MDGASNVTCINSR.[W]	P08603 1xDeamidated [N1029];1xTMT6plex [N-Term];1xCarbamidomethyl [C1032]	P08603	P08603	P08603 [1024-1036]	0	Unique
-0.436099	-0.840729	-0.39486	-0.709485	-0.698344	-0.956505	-0.483517	-0.706122	-0.70044	-0.836746	1xCarbamidomethyl [C9];1xTMT6plex [N-Term];2xDeamidated [N6;N11]			NaN	0.00170155	0	1	1	3	2.89	NaN	0	9.038e-05	1655.76	0.480596	0.120763	1.0356	[K].MDGASNVTCINSR.[W]	P08603 2xDeamidated [N1029;N1034];1xTMT6plex [N-Term];1xCarbamidomethyl [C1032]	P08603	P08603	P08603 [1024-1036]	0	Unique
-2.10852	-2.03628	-1.44931	-1.77444	-2.20387	-2.23404	-1.99048	-2.41846	-2.70044	-1.50376	1xDeamidated [N10];1xOxidation [M2];1xTMT6plex [N-Term]			NaN	0.0370112	0.00154044	1	1	2	1.79	NaN	0.0004452	0.001467	2047.91	0.484742	0.254952	1.04278	[K].SMVDFMNTDNFTSHR.[L]	Q99784 1xOxidation [M280];1xDeamidated [N288];1xTMT6plex [N-Term]	Q99784	Q99784	Q99784 [279-293]	0	Unique
-0.979241	-1.36599	-1.36839	-1.06817	-1.50343	-0.827222	-1.40551	-1.16471	-1.21215	-1.5485	1xDeamidated [N3];1xTMT6plex [N-Term]			NaN	0.18565	0.00545805	1	1	1	1.94	NaN	0.00116	0.01637	1191.61	0.0575678	-0.025424	-0.161302	[K].EDNDTLVR.[C]	P10721 1xDeamidated [N130];1xTMT6plex [N-Term]	P10721	P10721	P10721 [128-135]	0	Unique
-0.879706	-0.575439	-0.827819	-0.774441	0.0575509	-0.471078	-2.33151	-0.761352	-0.584962	-0.630295	1xDeamidated [N3];1xTMT6plex [N-Term]			NaN	0.0121834	0.000812789	1	1	1	2.42	NaN	0.0002659	0.0004833	1282.61	0.414293	0.35587	0.918488	[R].SYNDSVDPR.[I]	P05164 1xDeamidated [N483];1xTMT6plex [N-Term]	P05164	P05164	P05164 [481-489]	0	Unique
-0.14274	0.0170181	0.350099	0.573822	-0.452806	0.276156	0.0283816	0.578759	0.589067	0.589519	1xCarbamidomethyl [C6];1xDeamidated [N8];1xTMT6plex [N-Term]			NaN	0.0026667	0.000812789	1	1	2	3.19	NaN	0.0001374	0.0001315	1451.7	0.835089	-0.343298	-1.60943	[R].DAGVVCTNETR.[S]	Q08380 1xDeamidated [N125];1xTMT6plex [N-Term];1xCarbamidomethyl [C123]	Q08380	Q08380	Q08380 [118-128]	0	Unique
-0.0532417	-0.982982	-0.491536	-0.260817	-1.09236	-0.49053	0	-0.0571275	-0.548437	-0.136306	1xDeamidated [N3];1xTMT6plex [K/E]			NaN	0.191028	0.00545805	1	1	1	1.78	NaN	0.00116	0.01723	1178.67	0.716398	-0.329708	-1.42445	[K].EVNETK.[W]	P10912 1xDeamidated [N200];1xTMT6plex [K/E]	P10912	P10912	P10912 [198-203]	0	Unique
3.6426	3.16223	2.90554	3.07171	2.88359	2.84892	2.97348	3.88138	4.31358	3.87512	1xDeamidated [N5];1xTMT6plex [N-Term]			NaN	0.000201307	0	1	1	20	3.76	NaN	0	1.52e-05	1403.66	0.706983	-0.445362	-1.40954	[R].EEQYNSTFR.[V]	P01860 1xDeamidated [N227];1xTMT6plex [N-Term]	P01860	P01860	P01860 [223-231]	0	Unique
0.888655	0.877832	0.0886576	0.441156	0.7013	0.473111	0.101445	1.21022	0.401098	0.351558	1xCarbamidomethyl [C12];1xDeamidated [N4];1xTMT6plex [N-Term]			NaN	5.0059e-06	0	1	1	3	4.5	NaN	0	1.531e-06	1663.83	0.14784	0.0920336	0.383308	[R].GTANTTTAGVPCQR.[W]	P26927 1xDeamidated [N296];1xTMT6plex [N-Term];1xCarbamidomethyl [C304]	P26927	P26927	P26927 [293-306]	0	Unique
-2.9386	-3.25351	-2.82782	-3.21501	-3.72582	-2.9565	-3.06848	-2.76841	-3.22651	-3.49404	1xDeamidated [N4];1xTMT6plex [N-Term];2xCarbamidomethyl [C3;C9]			NaN	0.0306915	0.00154044	1	1	1	1.69	NaN	0.0004452	0.001192	2113.82	0.177388	-0.0893657	-0.449963	[K].LECNGENDCGDNSDER.[D]	P13671 1xDeamidated [N159];1xTMT6plex [N-Term];2xCarbamidomethyl [C158;C164]	P13671	P13671	P13671 [156-171]	0	Unique
-0.989583	-0.924387	-0.183963	-0.460125	-0.653675	-1.30115	-0.863365	-0.0103793	-0.135655	-0.50928	1xCarbamidomethyl [C1];1xDeamidated [N3];1xTMT6plex [K/C]			NaN	0.0196759	0.000812789	1	1	1	2.23	NaN	0.0003507	0.0007571	1381.74	0.104171	-0.0783803	-0.279791	[K].CENLTTGK.[H]	O75882 1xDeamidated [N1082];1xTMT6plex [K/C];1xCarbamidomethyl [C1080]	O75882	O75882	O75882 [1080-1087]	0	Unique
-0.948653	-1.02854	-0.610588	-0.893085	-1.6625	-1.00231	-1.21604	-1.47505	-1.14244	-2.2704	1xCarbamidomethyl [C1];1xDeamidated [N3];1xTMT6plex [K8]			NaN	0.178207	0.00545805	1	1	1	1.91	NaN	0.00116	0.01503	1152.58	0.687844	0.392573	1.3791	[K].CENLTTGK.[H]	O75882 1xDeamidated [N1082];1xTMT6plex [K1087];1xCarbamidomethyl [C1080]	O75882	O75882	O75882 [1080-1087]	0	Unique
0.902703	1.07202	0.94301	0.800999	0.545279	0.878914	1.21281	1.07684	0.63743	1.3682	1xCarbamidomethyl [C10];1xTMT6plex [N-Term];3xDeamidated [N4;N];N6			NaN	0.00289365	0.000812789	1	2	4	2.67	NaN	0.0005836	0.002033	1821.85	0.560612	-0.182036	-1.17168	[R].LQNNENNISCVER.[G]	Q03591 3xDeamidated [N123;N125;N];1xTMT6plex [N-Term];1xCarbamidomethyl [C129]	Q03591	P36980;Q03591	Q03591 [120-132]	0	Unique
2.89077	1.71112	1.47961	1.68326	1.61904	1.66993	2.00715	1.94395	1.5952	2.05059	1xTMT6plex [K/D];2xDeamidated [N4;N6]			NaN	0.00241333	0.000812789	1	1	9	3.18	NaN	0.0001374	0.000121	1655.85	0.0297633	0.0233951	0.0857622	[R].DIENFNSTQK.[F]	P43652 2xDeamidated [N31;N33];1xTMT6plex [K/D]	P43652	P43652	P43652 [28-37]	0	Unique
2.60744	2.37803	2.63652	2.24793	2.04338	2.51354	2.76441	2.58154	1.86773	2.77399	1xCarbamidomethyl [C10];1xTMT6plex [N-Term];2xDeamidated [N6;N]			NaN	5.711e-06	0	1	2	5	4.25	NaN	0	7.686e-07	1820.86	0.242022	-0.117584	-0.587976	[R].LQNNENNISCVER.[G]	Q03591 2xDeamidated [N125;N];1xTMT6plex [N-Term];1xCarbamidomethyl [C129]	Q03591	P36980;Q03591	Q03591 [120-132]	0	Unique
1.05135	0.779912	1.47961	0.829381	0.352908	0.784962	0.961267	1.44639	0.672667	1.18903	1xCarbamidomethyl [C3];1xDeamidated [N4];1xTMT6plex [N-Term]			NaN	0.0103494	0.000812789	1	1	6	3.17	NaN	0.0001374	0.0004174	1237.6	0.193791	-0.112232	-0.485937	[R].GICNSSDVR.[G]	O75882 1xDeamidated [N300];1xTMT6plex [N-Term];1xCarbamidomethyl [C299]	O75882	O75882	O75882 [297-305]	0	Unique
-2.06413	-2.55307	-1.69032	-1.51457	-2.12858	-2.14915	-0.916477	-2.01457	-2.06301	-1.5485	1xDeamidated [N7];1xTMT6plex [K/T]			NaN	0.0237715	0.000812789	1	1	2	1.64	NaN	0.0003507	0.0009116	1935.97	0.381448	-0.251794	-0.858719	[R].TPEQGSNGTDGASQK.[T]	Q12913 1xDeamidated [N104];1xTMT6plex [K/T]	Q12913	Q12913	Q12913 [98-112]	0	Unique
-0.851136	-1.11601	-1.08366	-0.977974	-1.28331	-0.938583	-0.238405	-0.614283	-0.825971	-1.37731	1xTMT6plex [N-Term];2xDeamidated [N7;3xCarbamidomethyl [C3;C18];C9;N]			NaN	3.90375e-05	0	1	1	7	4.07	NaN	0	8.846e-06	2443.96	0.645967	-0.263505	-1.31186	[R].LLCNGDNDCGDQSDEANCR.[R]	P07358 2xDeamidated [N144;N];1xTMT6plex [N-Term];3xCarbamidomethyl [C140;C146;C155]	P07358	P07358	P07358 [138-156]	0	Unique
1	0.982982	0.937716	0.902444	0.566202	0.863674	1.62887	0.890085	1.35364	0.53963	1xDeamidated [N];1xTMT6plex [N-Term];3xCarbamidomethyl [C3;C18];C9			NaN	3.92961e-07	0	1	1	10	5.88	NaN	0	8.152e-08	2442.98	0.375419	-0.177311	-0.847608	[R].LLCNGDNDCGDQSDEANCR.[R]	P07358 1xDeamidated [N];1xTMT6plex [N-Term];3xCarbamidomethyl [C140;C146;C155]	P07358	P07358	P07358 [138-156]	0	Unique
1.33649	0.584432	1.05482	1.02476	0.802554	0.824855	1.23733	1.3487	1.07508	1.54762	1xDeamidated [N2];1xTMT6plex [K/F]			NaN	0.0408086	0.00154044	1	1	5	2.34	NaN	0.0005471	0.001641	1327.71	0.698712	-0.246106	-1.39641	[K].FNETTEK.[S]	P43652 1xDeamidated [N402];1xTMT6plex [K/F]	P43652	P43652	P43652 [401-407]	0	Unique
-0.968973	-0.953387	-0.329568	-1.05658	-0.91847	-0.289748	-0.762671	-1.41846	-1.31578	-1.39763	1xDeamidated [N2];1xTMT6plex [K7]			NaN	0.0958809	0.00268917	1	1	1	1.97	NaN	0.000746	0.005141	1098.55	0.319646	0.191462	0.742492	[K].FNETTEK.[S]	P43652 1xDeamidated [N402];1xTMT6plex [K407]	P43652	P43652	P43652 [401-407]	0	Unique
3.19868	3.05756	2.90282	3.50364	3.08153	3.64229	2.5625	3.54074	3.56113	3.54795	1xDeamidated [N5];1xTMT6plex [N-Term]			NaN	0.000281747	0	1	1	44	3.67	NaN	0.000746	0.003974	1403.66	0.449274	-0.222077	-0.980824	[R].EEQFNSTYR.[V]	P01861 1xDeamidated [N177];1xTMT6plex [N-Term]	P01861	P01861	P01861 [173-181]	0	Unique
2.5692	3.09078	3.10174	3.08485	3.15431	3.0435	2.56411	3.46906	2.91509	3.15717	1xCarbamidomethyl [C5];1xDeamidated [N4];1xTMT6plex [K/L]			NaN	0.043227	0.00207467	1	1	19	2.53	NaN	0.0005836	0.00176	1280.73	0.057542	-0.0296113	-0.161233	[K].LISNCSK.[F]	P05156 1xDeamidated [N494];1xTMT6plex [K/L];1xCarbamidomethyl [C495]	P05156	P05156	P05156 [491-497]	0	Unique
-2.68226	-3.21789	-2.34239	-1.91384	-0.589162	-3.14915	-4.2384	-2.37474	-2.70044	-3.25178	1xCarbamidomethyl [C5];1xDeamidated [N4];1xTMT6plex [K7]			NaN	0.231006	0.00826658	1	1	2	1.45	NaN	0.001758	0.02527	1051.57	0.974951	0.993795	1.82194	[K].LISNCSK.[F]	P05156 1xDeamidated [N494];1xTMT6plex [K497];1xCarbamidomethyl [C495]	P05156	P05156	P05156 [491-497]	0	Unique
0.902703	1.4175	0.618437	0.758992	1.17983	0.92124	1.69529	1.40936	0.920798	1.51674	1xDeamidated [N2];1xTMT6plex [N-Term]			NaN	0.152367	0.00495373	1	1	3	2.6	NaN	0.001106	0.01126	933.52	0.751521	-0.317191	-1.47975	[K].ENLTAR.[A]	Q06033 1xDeamidated [N580];1xTMT6plex [N-Term]	Q06033	Q06033	Q06033 [579-584]	0	Unique
-1.06413	-0.290036	-0.242857	-0.145851	-0.606086	-0.00696969	-0.73061	0.0590143	0.129635	-0.308367	1xDeamidated [N3];1xTMT6plex [N-Term]			NaN	0.102648	0.00330946	1	1	1	1.92	NaN	0.0008233	0.005746	1061.58	0.635049	-0.298333	-1.29417	[K].AINDTAAR.[L]	Q02487 1xDeamidated [N629];1xTMT6plex [N-Term]	Q02487	Q02487	Q02487 [627-634]	0	Unique
2.28915	2.25428	2.35805	2.12356	1.7294	2.30559	2.96372	2.32653	1.59724	2.17534	1xCarbamidomethyl [C10];1xDeamidated [N];1xTMT6plex [N-Term]			NaN	5.76314e-06	0	1	2	24	4.59	NaN	0	3.517e-06	1819.88	0.201059	-0.122795	-0.501657	[R].LQNNENNISCVER.[G]	Q03591 1xDeamidated [N];1xTMT6plex [N-Term];1xCarbamidomethyl [C129]	Q03591	P36980;Q03591	Q03591 [120-132]	0	Unique
0.270854	-0.794079	-0.845966	-0.924336	-1.13471	-0.414247	-0.183122	-0.601628	-0.741082	-0.170864	1xDeamidated [N12];1xTMT6plex [K/V]			NaN	6.14932e-05	0	1	1	1	3.51	NaN	0	5.635e-06	2511.18	0.445045	-0.263459	-0.973355	[K].VDYESQSTDTQNFSSESK.[R]	P17936 1xDeamidated [N199];1xTMT6plex [K/V]	P17936	P17936	P17936 [188-205]	0	Unique
-0.813904	-0.827246	-0.435502	-0.415038	-1.35302	-0.778587	-0.36804	-0.886243	-0.825971	-0.691696	1xTMT6plex [N-Term];3xDeamidated [N5;N];N8			NaN	0.000244736	0	1	1	7	3.83	NaN	0	1.792e-05	2106.99	0.114106	-0.0588337	-0.303921	[K].YNSQNQSNNQFVLYR.[I]	P01042 3xDeamidated [N48;N51;N];1xTMT6plex [N-Term]	P01042	P01042	P01042 [44-58]	0	Unique
3.63673	3.42491	3.07425	3.14191	3.06224	3.26073	3.05966	2.99796	2.81087	3.72256	1xDeamidated [N2];1xTMT6plex [K/N]			NaN	2.27976e-10	0	1	1	48	7.55	NaN	0	1.302e-09	2840.48	0.203759	0.0976554	0.507464	[K].NNATVHEQVGGPSLTSDLQAQSK.[G]	P04004 1xDeamidated [N86];1xTMT6plex [K/N]	P04004	P04004	P04004 [85-107]	0	Unique
-3.52356	-3.99048	-2.56478	-2.43741	-3.17834	-3.37154	-2.73747	-3.15543	-2.82597	-3.32773	1xDeamidated [N6];1xTMT6plex [N-Term]			NaN	0.00181318	0.000812789	1	1	2	2.69	NaN	0.0001374	9.535e-05	1904.01	0.0622039	-0.0552845	-0.173517	[R].SLEAINGSGLQMGLQR.[V]	P09172 1xDeamidated [N184];1xTMT6plex [N-Term]	P09172	P09172	P09172 [179-194]	0	Unique
1.34269	1.29029	0.60514	0.99444	0.645197	1.16451	1.03772	1.05102	1.29454	1.26048	1xTMT6plex [K/A];2xDeamidated [N6;N16]			NaN	3.00923e-06	0	1	1	9	4.69	NaN	0	4.481e-07	2714.41	0.540083	-0.186102	-1.13725	[R].ADGTVNQIEGEATPVNLTEPAK.[L]	P05090 2xDeamidated [N88;N98];1xTMT6plex [K/A]	P05090	P05090	P05090 [83-104]	0	Unique
0.767992	0.416083	-0.329568	-0.139725	-0.00841236	0.415055	0.0377195	0.242163	0.211784	0.515382	1xDeamidated [N];1xTMT6plex [K/A]			NaN	5.88094e-08	0	1	1	8	5.93	NaN	0	1.654e-08	2713.43	0.279511	-0.143147	-0.663938	[R].ADGTVNQIEGEATPVNLTEPAK.[L]	P05090 1xDeamidated [N];1xTMT6plex [K/A]	P05090	P05090	P05090 [83-104]	0	Unique
3.25397	3.1694	1.88368	2.41642	2.86414	2.65821	2.69823	2.89846	2.82138	4.0459	1xTMT6plex [K/E];2xDeamidated [N9;N12]			NaN	3.30232e-08	0	1	1	36	6.35	NaN	0	1.02e-08	2482.3	0.373838	-0.306915	-0.844686	[K].ELHHLQEQNVSNAFLDK.[G]	P00450 2xDeamidated [N762;N765];1xTMT6plex [K/E]	P00450	P00450	P00450 [754-770]	0	Unique
3.58627	3.52654	2.16767	2.73918	3.33944	3.04631	3.07788	3.32653	3.26214	4.4304	1xDeamidated [N];1xTMT6plex [K/E]			NaN	4.25395e-09	0	1	1	76	7.61	NaN	0	1.83e-09	2481.31	0.435674	-0.356832	-0.956741	[K].ELHHLQEQNVSNAFLDK.[G]	P00450 1xDeamidated [N];1xTMT6plex [K/E]	P00450	P00450	P00450 [754-770]	0	Unique
0.930395	0.535697	0.144874	0.588657	1.4574	0.113885	0.39822	0.195793	-0.10218	1.07384	1xTMT6plex [K/E];2xDeamidated [N9;N12]			NaN	0.00082295	0	1	1	8	3.69	NaN	0	6.261e-05	2253.13	0.654855	0.395493	1.3262	[K].ELHHLQEQNVSNAFLDK.[G]	P00450 2xDeamidated [N762;N765];1xTMT6plex [K/E]	P00450	P00450	P00450 [754-770]	0	Unique
1.75721	1.43159	0.953541	1.52066	2.47912	0.950386	1.34656	1.15163	1.03352	2.09399	1xDeamidated [N9];1xTMT6plex [K/E]			NaN	4.02992e-05	0	1	1	16	4.46	NaN	0	3.675e-05	2252.15	0.44216	0.313209	0.968249	[K].ELHHLQEQNVSNAFLDK.[G]	P00450 1xDeamidated [N762];1xTMT6plex [K/E]	P00450	P00450	P00450 [754-770]	0	Unique
-0.777607	-0.425692	-0.75743	-0.956279	-0.527411	-0.613097	-1.00959	-0.358683	-0.370519	-0.907829	1xDeamidated [N2];1xTMT6plex [N-Term]			NaN	0.0688115	0.00207467	1	1	3	2.19	NaN	0.0005836	0.003166	1063.54	0.0821368	-0.0369411	-0.224919	[K].YNFSFR.[Y]	P01031 1xDeamidated [N1630];1xTMT6plex [N-Term]	P01031	P01031	P01031 [1629-1634]	0	Unique
0.115477	0.741974	1.52973	2.06244	1.25204	1.11388	-0.307667	0.0550232	1.11263	0.493481	1xCarbamidomethyl [C4];1xDeamidated [N5];1xTMT6plex [N-Term]			NaN	0.00945238	0.000812789	1	2	5	2.31	NaN	0.0001374	0.0003853	1371.66	0.751045	0.646863	1.479	[R].WEYCNLTR.[C]	P08519 1xDeamidated [N3521];1xTMT6plex [N-Term];1xCarbamidomethyl [C3520];1xDeamidated [N7485];1xTMT6plex [N-Term];1xCarbamidomethyl [C7484];1xDeamidated [N11677];1xTMT6plex [N-Term];1xCarbamidomethyl [C11676]	P08519	Q16609;P08519	P08519 [3517-3524];[3965-3972];[4193-4200]	0	Unique
1.62449	1.56027	0.389412	0.739183	1.5347	1.47478	1.56573	1.304	1.39642	2.31534	1xDeamidated [N6];1xTMT6plex [N-Term]			NaN	6.36906e-06	0	1	1	17	4.41	NaN	0	3.455e-06	1577.85	0.711467	-0.441644	-1.41665	[R].ALGFENATQALGR.[A]	Q08380 1xDeamidated [N69];1xTMT6plex [N-Term]	Q08380	Q08380	Q08380 [64-76]	0	Unique
-3.58496	-2.875	-2.16957	-3.43741	-3.65368	-3.47108	-3.11912	-3.39644	-3.8112	-2.80927	1xTMT6plex [N-Term];2xDeamidated [N7;N13]			NaN	0.00501004	0.000812789	1	1	2	2.4	NaN	0.0001374	0.0002229	2007	0.220392	0.177298	0.542864	[K].SLPNFPNTSATANATGGR.[A]	Q6UXB8 2xDeamidated [N403;N409];1xTMT6plex [N-Term]	Q6UXB8	Q6UXB8	Q6UXB8 [397-414]	0	Unique
-2.25054	-1.94608	-1.82782	-2.21501	-2.14086	-2.49707	-2.06848	-1.91727	-2.01238	-1.769	1xDeamidated [N6];1xOxidation [M12];1xTMT6plex [N-Term]			NaN	5.78939e-06	0	1	1	4	4.66	NaN	0	7.774e-07	1920.01	0.0564191	-0.0232225	-0.158259	[R].SLEAINGSGLQMGLQR.[V]	P09172 1xOxidation [M190];1xDeamidated [N184];1xTMT6plex [N-Term]	P09172	P09172	P09172 [179-194]	0	Unique
1.92352	1.72606	0.984679	1.75242	1.8374	1.96949	0.906253	1.94071	2.19976	1.63274	1xDeamidated [N4];1xOxidation [M7];1xTMT6plex [K/Y]			NaN	0.000245851	0	1	1	22	4.07	NaN	0	4.816e-05	2001.99	0.11348	-0.0849763	-0.302412	[K].YDFNSSMLYSTAK.[G]	P04114 1xOxidation [M3468];1xDeamidated [N3465];1xTMT6plex [K/Y]	P04114	P04114	P04114 [3462-3474]	0	Unique
-0.464668	-0.49329	-0.674014	-0.755582	-0.392842	0.105272	-1.88085	-1.54601	-1.2854	-1.30837	1xDeamidated [N4];1xOxidation [M7];1xTMT6plex [K13]			NaN	0.0459862	0.00207467	1	1	3	2.17	NaN	0.0005836	0.001888	1772.83	0.967682	0.626994	1.811	[K].YDFNSSMLYSTAK.[G]	P04114 1xOxidation [M3468];1xDeamidated [N3465];1xTMT6plex [K3474]	P04114	P04114	P04114 [3462-3474]	0	Unique
-0.632791	-0.303976	-0.809897	-0.467779	-0.675837	-0.708577	-1.84609	-0.141623	-0.315776	-0.413064	1xDeamidated [N7];1xTMT6plex [N-Term]			NaN	0.0140834	0.000812789	1	1	1	2.74	NaN	0.0002659	0.0005514	1339.74	0.128226	0.10697	0.33761	[K].GSLSYLNVTR.[K]	P07339 1xDeamidated [N263];1xTMT6plex [N-Term]	P07339	P07339	P07339 [257-266]	0	Unique
-3.06002	-2.96073	-2.34239	-3.56294	-3.01123	-2.89253	-2.70581	-3.53394	-1.848	-2.6792	1xCarbamidomethyl [C15];1xDeamidated [N7];1xTMT6plex [N-Term]			NaN	0.000973502	0	1	1	2	2.88	NaN	0	5.679e-05	2301.12	0.333608	-0.255564	-0.76922	[R].SEGSSVNLSPPLEQCVPDR.[G]	P00734 1xDeamidated [N205];1xTMT6plex [N-Term];1xCarbamidomethyl [C213]	P00734	P00734	P00734 [199-217]	0	Unique
2.31354	1.97338	1.87262	1.78176	1.85296	1.57799	1.97105	1.94934	1.85756	3.03646	1xDeamidated [N10];1xTMT6plex [K/N]			NaN	8.92934e-12	0	1	1	21	8.38	NaN	0	3.497e-11	2553.32	0.176839	-0.119626	-0.448748	[K].NPVGLIGAENATGETDPSHSK.[F]	P43251 1xDeamidated [N349];1xTMT6plex [K/N]	P43251	P43251	P43251 [340-360]	0	Unique
0.649699	0.553844	0.373815	0.321928	-0.259683	0.598084	0.170986	-0.36937	-0.660911	0.12815	1xDeamidated [N10];1xTMT6plex [K21]			NaN	4.57102e-06	0	1	1	4	5.76	NaN	0	6.374e-07	2324.16	0.642018	0.354533	1.30547	[K].NPVGLIGAENATGETDPSHSK.[F]	P43251 1xDeamidated [N349];1xTMT6plex [K360]	P43251	P43251	P43251 [340-360]	0	Unique
2.41602	2.43998	1.80154	2.03427	1.66473	2.50538	2.06538	1.59397	1.58702	2.14317	1xDeamidated [N];1xTMT6plex [K23]			NaN	1.71509e-05	0	1	1	22	5.31	NaN	0	3.051e-05	2611.32	0.151767	0.0923228	0.392314	[K].NNATVHEQVGGPSLTSDLQAQSK.[G]	P04004 1xDeamidated [N];1xTMT6plex [K107]	P04004	P04004	P04004 [85-107]	0	Unique
0.828114	1.39035	0.529733	0.772048	0.916551	0.881438	0.656413	0.91672	0.605369	0.63774	1xCarbamidomethyl [C10];1xDeamidated [N3];1xTMT6plex [K/L]			NaN	0.000401548	0	1	1	7	2.81	NaN	0	2.706e-05	1709.88	0.431274	0.147822	0.948909	[K].LGNWSAMPSCK.[A]	P02749 1xDeamidated [N253];1xTMT6plex [K/L];1xCarbamidomethyl [C260]	P02749	P02749	P02749 [251-261]	0	Unique
0.577976	1.61932	0.389412	1.24442	1.43275	1.36	0.419806	1.73035	1.46726	1.32855	1xDeamidated [N8];1xTMT6plex [K/F]			NaN	4.5503e-06	0	1	2	21	4.87	NaN	0	6.344e-07	2234.12	0.26523	-0.208417	-0.635315	[R].FSDGLESNSSTQFEVK.[K]	P0C0L4 1xDeamidated [N226];1xTMT6plex [K/F]	P0C0L4	P0C0L4;P0C0L5	P0C0L4 [219-234]	0	Unique
-2.17779	-1.00558	-2.24286	-1.93491	-1.36737	-0.827222	-2.71484	-2.01457	-2.25565	-2.44972	1xDeamidated [N8];1xTMT6plex [K16]			NaN	0.0361972	0.00154044	1	2	4	1.37	NaN	0.0004452	0.001426	2004.96	0.326121	0.306701	0.754924	[R].FSDGLESNSSTQFEVK.[K]	P0C0L4 1xDeamidated [N226];1xTMT6plex [K234]	P0C0L4	P0C0L4;P0C0L5	P0C0L4 [219-234]	0	Unique
0.249028	0.179449	0.450166	-0.121501	-0.23644	-0.201617	0.00952268	0.109915	0.0603724	-0.00970888	1xDeamidated [N5];1xTMT6plex [K/V]			NaN	0.0151409	0.000812789	1	1	6	2.68	NaN	0.0003507	0.0005901	1576.91	0.356461	0.110443	0.812359	[R].VQPFNVTQGK.[Y]	P13473 1xDeamidated [N356];1xTMT6plex [K/V]	P13473	P13473	P13473 [352-361]	0	Unique
-1.9386	-1.71746	-2.10535	-1.91384	-1.86148	-1.40807	-1.81214	-2.25101	-1.53051	-2.14487	1xDeamidated [N4];1xOxidation [M2];1xTMT6plex [N-Term]			NaN	0.0056627	0.000812789	1	1	2	3.08	NaN	0.0001374	0.000247	1803.96	0.173873	-0.0780272	-0.442163	[R].NMSNQLGLLAVNQR.[F]	P05164 1xOxidation [M356];1xDeamidated [N358];1xTMT6plex [N-Term]	P05164	P05164	P05164 [355-368]	0	Unique
-1.42202	-0.968108	-1.34239	-0.882817	-0.721209	-1.15949	-2.2384	-1.07451	-0.90458	-1.35728	1xDeamidated [N4];1xTMT6plex [K/Y]			NaN	0.000189761	0	1	1	5	3.68	NaN	0	1.448e-05	1985.99	0.47902	0.279543	1.03286	[K].YDFNSSMLYSTAK.[G]	P04114 1xDeamidated [N3465];1xTMT6plex [K/Y]	P04114	P04114	P04114 [3462-3474]	0	Unique
0.666263	0.606955	0.412495	0.35701	0.2367	0.727192	0.462035	0.36974	0.174029	0.768876	1xDeamidated [N];1xTMT6plex [N-Term]			NaN	8.64273e-09	0	1	1	22	6.19	NaN	0	3.321e-09	2296.1	0.122802	-0.0444896	-0.324752	[K].DIVEYYNDSNGSHVLQGR.[F]	P25311 1xDeamidated [N];1xTMT6plex [N-Term]	P25311	P25311	P25311 [103-120]	0	Unique
2.03103	1.87989	1.36595	1.7275	1.28109	1.87512	2.31234	1.43569	1.64534	1.93042	1xTMT6plex [N-Term];2xDeamidated [N7;N10]			NaN	3.37401e-09	0	1	1	41	7.28	NaN	0	1.508e-09	2297.09	0.395178	-0.182688	-0.88386	[K].DIVEYYNDSNGSHVLQGR.[F]	P25311 2xDeamidated [N109;N112];1xTMT6plex [N-Term]	P25311	P25311	P25311 [103-120]	0	Unique
-1.58496	-2.06764	-1.50589	-1.95628	-1.65368	-1.93858	-1.88085	-1.72659	-2.03747	-1.30837	1xDeamidated [N2];1xTMT6plex [K/V]			NaN	0.00611654	0.000812789	1	1	3	2.79	NaN	0.0001374	0.0002644	1832.05	0.0520671	0.0246824	0.146673	[K].VNESVVSIAAQQK.[F]	Q13201 1xDeamidated [N431];1xTMT6plex [K/V]	Q13201	Q13201	Q13201 [430-442]	0	Unique
2.35908	2.46554	2.82323	2.78579	3.03964	3.1562	3.59132	2.14507	3.25956	3.41082	1xTMT6plex [N-Term];2xCarbamidomethyl [C13;2xDeamidated [N9;C18];N16]			NaN	2.11554e-08	0	1	1	22	6.4	NaN	0	1.542e-08	2746.26	0.754116	-0.417936	-1.48382	[R].QQQHLFGSNVTDCSGNFCLFR.[S]	P02787 2xDeamidated [N630;N637];1xTMT6plex [N-Term];2xCarbamidomethyl [C634;C639]	P02787	P02787	P02787 [622-642]	0	Unique
2.27194	1.36708	1.87539	0.617877	1.08153	1.02306	2.40905	2.20753	2.22503	2.17706	1xDeamidated [N];1xTMT6plex [N-Term];2xCarbamidomethyl [C13;C18]			NaN	2.30917e-07	0	1	1	11	5.69	NaN	0	5.221e-08	2745.27	0.748946	-0.565585	-1.47571	[R].QQQHLFGSNVTDCSGNFCLFR.[S]	P02787 1xDeamidated [N];1xTMT6plex [N-Term];2xCarbamidomethyl [C634;C639]	P02787	P02787	P02787 [622-642]	0	Unique
1.52083	1.24474	0.18117	0.592342	0.971766	1.09661	0.800514	0.823611	1.2011	1.34546	1xDeamidated [N5];1xTMT6plex [K/E]			NaN	0.00174061	0	1	1	9	3.63	NaN	0.0001374	0.0001409	1444.81	0.239641	-0.151287	-0.58306	[K].ETFFNLSK.[R]	Q9UK55 1xDeamidated [N180];1xTMT6plex [K/E]	Q9UK55	Q9UK55	Q9UK55 [176-183]	0	Unique
-2.3806	-3.29004	-2.50589	-2.40766	-3.31079	-3.52355	-2.2384	-2.58285	-2.47136	-3.14487	1xCarbamidomethyl [C13];1xDeamidated [N5];1xTMT6plex [N-Term]			NaN	0.000213554	0	1	1	2	3.07	NaN	0	1.599e-05	2071.02	0.0141591	0.0132109	0.0414885	[R].YLPVNSSLLTSDCSER.[C]	Q9Y6R7 1xDeamidated [N5186];1xTMT6plex [N-Term];1xCarbamidomethyl [C5194]	Q9Y6R7	Q9Y6R7	Q9Y6R7 [5182-5197]	0	Unique
-2.75097	-2.93158	-2.90182	-2.24101	-3.28331	-2.75487	-2.84609	-2.85587	-2.11548	-3.49279	1xCarbamidomethyl [C6];1xTMT6plex [K/V];2xDeamidated [N5;N17]			NaN	0.19655	0.00601412	1	1	3	1.32	NaN	0.00278	0.03849	2475.27	0.0107215	-0.00871873	-0.0315356	[R].VIDFNCTTSSVSSALANTK.[D]	P04196 2xDeamidated [N125;N137];1xTMT6plex [K/V];1xCarbamidomethyl [C126]	P04196	P04196	P04196 [121-139]	0	Unique
0.110644	0.313305	0.0981803	0.152558	0.0440555	-0.0836761	0.204539	0.333955	0.0484986	-0.224303	1xCarbamidomethyl [C6];1xDeamidated [N5];1xTMT6plex [K/V]			NaN	8.21464e-06	0	1	1	22	4.54	NaN	0	3.243e-06	2474.28	0.351918	0.0879457	0.803842	[R].VIDFNCTTSSVSSALANTK.[D]	P04196 1xDeamidated [N125];1xTMT6plex [K/V];1xCarbamidomethyl [C126]	P04196	P04196	P04196 [121-139]	0	Unique
-1.76867	-2.66855	-2.29177	-1.83254	-2.20387	-2.60601	-1.68382	-2.39644	-2.4441	-2.80927	1xCarbamidomethyl [C6];1xDeamidated [N5];1xTMT6plex [K19]			NaN	0.00294665	0.000812789	1	1	3	2.15	NaN	0.0001374	0.000143	2245.12	0.423408	0.234844	0.934857	[R].VIDFNCTTSSVSSALANTK.[D]	P04196 1xDeamidated [N125];1xTMT6plex [K139];1xCarbamidomethyl [C126]	P04196	P04196	P04196 [121-139]	0	Unique
0.89429	0.574308	0.62504	0.211252	0.312953	0.476455	0.800514	0.307361	0.487187	0.482405	1xDeamidated [N3];1xOxidation [M6];1xTMT6plex [K/F]			NaN	0.000834237	0	1	1	19	3.35	NaN	0.0001374	0.0001254	1876.98	0.0306415	0.0127841	0.0882115	[K].FLNDTMAVYEAK.[L]	P29622 1xOxidation [M160];1xDeamidated [N157];1xTMT6plex [K/F]	P29622	P29622	P29622 [155-166]	0	Unique
-1.71621	-1.57544	-2.56478	-2.06817	-1.75384	-1.92088	-1.2384	-1.90167	-2.03747	-1.90783	1xDeamidated [N3];1xTMT6plex [K/F]			NaN	0.0211471	0.000812789	1	1	5	2.21	NaN	0.0003507	0.0008122	1860.98	0.243791	-0.134436	-0.591623	[K].FLNDTMAVYEAK.[L]	P29622 1xDeamidated [N157];1xTMT6plex [K/F]	P29622	P29622	P29622 [155-166]	0	Unique
1.63294	1.35678	0.631613	0.657112	1.39498	1.29332	1.58814	1.42026	1.39408	1.38168	1xCarbamidomethyl [C14];1xDeamidated [N7];1xTMT6plex [N-Term]			NaN	7.86589e-08	0	1	1	39	5.32	NaN	0	1.106e-06	1966.03	0.656616	-0.280811	-1.32904	[K].ALPQPQNVTSLLGCTH.[-]	P02790 1xDeamidated [N453];1xTMT6plex [N-Term];1xCarbamidomethyl [C460]	P02790	P02790	P02790 [447-462]	0	Unique
-0.0806184	0.0575564	-0.40828	-0.483209	-0.26976	-0.123615	-0.0584958	0.129024	0.0244532	-0.28452	1xDeamidated [N7];1xTMT6plex [K/V]			NaN	0.000126072	0	1	1	12	3.9	NaN	0	1.027e-05	1810.04	0.715923	-0.174232	-1.4237	[R].VYSGILNQSEIK.[E]	P03951 1xDeamidated [N450];1xTMT6plex [K/V]	P03951	P03951	P03951 [444-455]	0	Unique
-2.27563	-2.48798	-2.69032	-2.66482	-2.6893	-2.52355	-1.91648	-2.71291	-1.82597	-2.12779	1xDeamidated [N2];1xTMT6plex [N-Term]			NaN	0.00241333	0.000812789	1	1	4	2.71	NaN	0.0001374	0.0001209	1859.97	0.954572	-0.340269	-1.79125	[R].LNDSIQTLVNDNQR.[Y]	Q13201 1xDeamidated [N783];1xTMT6plex [N-Term]	Q13201	Q13201	Q13201 [782-795]	0	Unique
1.28808	1.84136	0.494109	1.26072	1.53856	1.45966	0.686408	1.54785	1.4011	1.30044	1xDeamidated [N7];1xTMT6plex [N-Term]			NaN	0.000390752	0	1	1	10	3.38	NaN	0	3.475e-05	1502.82	0.00683033	0.00547299	0.0201779	[K].LNVEAANWTVR.[G]	P80108 1xDeamidated [N568];1xTMT6plex [N-Term]	P80108	P80108	P80108 [562-572]	0	Unique
2.57184	2.99868	2.00507	2.49235	2.7925	2.75499	2.46723	2.88447	2.74435	2.7137	1xDeamidated [N3];1xTMT6plex [K/V]			NaN	0.0209574	0.000812789	1	1	12	2.7	NaN	0.0005836	0.002061	1281.78	0.339687	-0.140861	-0.780767	[K].VLNFTTK.[A]	P13671 1xDeamidated [N324];1xTMT6plex [K/V]	P13671	P13671	P13671 [322-328]	0	Unique
2.32923	2.06932	1.07907	1.30855	1.88737	1.87131	1.86226	1.79877	1.79319	2.0534	1xDeamidated [N12];1xTMT6plex [N-Term];2xCarbamidomethyl [C2;C5]			NaN	4.2452e-07	0	1	1	44	5.79	NaN	0	1.998e-07	2001.99	0.242857	-0.141079	-0.589699	[K].VCQDCPLLAPLNDTR.[V]	P02765 1xDeamidated [N156];1xTMT6plex [N-Term];2xCarbamidomethyl [C146;C149]	P02765	P02765	P02765 [145-159]	0	Unique
2.01171	1.7887	0.844606	0.980447	1.60164	1.64935	1.88054	1.68458	1.61748	2.21854	1xTMT6plex [K/L];2xDeamidated [N5;N]			NaN	2.87555e-06	0	1	1	21	4.24	NaN	0	4.316e-07	1891.98	0.723435	-0.364674	-1.43557	[K].LNAENNATFYFK.[I]	P01042 2xDeamidated [N293;N];1xTMT6plex [K/L]	P01042	P01042	P01042 [289-300]	0	Unique
2.82738	2.65218	1.81892	1.85108	2.55578	2.53935	2.66397	2.64862	2.64238	2.97555	1xDeamidated [N];1xTMT6plex [K/L]			NaN	1.35247e-06	0	1	1	43	5.01	NaN	0	2.294e-07	1891	0.814379	-0.352908	-1.57752	[K].LNAENNATFYFK.[I]	P01042 1xDeamidated [N];1xTMT6plex [K/L]	P01042	P01042	P01042 [289-300]	0	Unique
-2.40808	-2.71746	-1.69032	-2.09163	-1.9132	-2.3477	-2.48352	-2.94898	-2.16992	-2.34736	1xTMT6plex [K12];2xDeamidated [N5;N6]			NaN	0.00517166	0.000812789	1	1	2	2.32	NaN	0.0001374	0.0002285	1662.82	0.648504	0.295359	1.31596	[K].LNAENNATFYFK.[I]	P01042 2xDeamidated [N293;N294];1xTMT6plex [K300]	P01042	P01042	P01042 [289-300]	0	Unique
-1.46467	-2.29004	-2.50589	-2.02237	-1.31079	-1.77064	-1.40551	-2.21201	-2.06301	-1.82294	1xDeamidated [N];1xTMT6plex [K/L]			NaN	0.0248638	0.000812789	1	1	14	2.19	NaN	0.0005836	0.001678	1661.84	0.0870868	-0.0639271	-0.237416	[K].LNAENNATFYFK.[I]	P01042 1xDeamidated [N];1xTMT6plex [K/L]	P01042	P01042	P01042 [289-300]	0	Unique
1.80287	1.43299	0.578173	0.946299	1.10121	1.52408	1.46895	1.17755	1.35605	1.09399	1xDeamidated [N5];1xTMT6plex [N-Term]			NaN	0.0392116	0.00154044	1	1	5	2.38	NaN	0.0005471	0.001624	1450.77	0.285185	-0.151818	-0.675208	[K].NFTENDLLVR.[I]	P00734 1xDeamidated [N420];1xTMT6plex [N-Term]	P00734	P00734	P00734 [416-425]	0	Unique
0.666263	0.641307	-0.0622842	-0.145851	0.458415	0.339953	0.692332	0.353584	0.580846	1.07568	1xDeamidated [N2];1xTMT6plex [N-Term]			NaN	5.81327e-10	0	1	1	27	6.21	NaN	0	3.451e-10	2357.15	0.66929	-0.29691	-1.34942	[K].ENLTAPGSDSAVFFEQGTTR.[I]	P00450 1xDeamidated [N397];1xTMT6plex [N-Term]	P00450	P00450	P00450 [396-415]	0	Unique
-0.68226	-1.02085	-1.39486	-1.34994	-1.3746	-1.25606	-0.623695	-1.10098	-0.893085	-0.775634	1xDeamidated [N8];1xTMT6plex [N-Term]			NaN	0.000497106	0	1	1	4	3.28	NaN	0	3.237e-05	1983.04	0.646164	-0.234611	-1.31217	[K].FVGTPEVNQTTLYQR.[Y]	P01033 1xDeamidated [N53];1xTMT6plex [N-Term]	P01033	P01033	P01033 [46-60]	0	Unique
-1.64909	-1.82055	-1.12738	-1.49881	-1.5518	-1.66372	-1.65344	-0.9814	-1.06301	-1.58299	1xCarbamidomethyl [C8];1xDeamidated [N15];1xOxidation [M13];1xTMT6plex [N-Term]			NaN	6.051e-07	0	1	1	11	5.04	NaN	0	1.169e-07	2778.29	0.319563	-0.140612	-0.742332	[K].TELFSSSCPGGIMLNETGQGYQR.[F]	O95445 1xOxidation [M133];1xDeamidated [N135];1xTMT6plex [N-Term];1xCarbamidomethyl [C128]	O95445	O95445	O95445 [121-143]	0	Unique
-2.3806	-2.53104	-1.72348	-1.91384	-3.48767	-2.44554	-1.48352	-2.46355	-2.14244	-2.06145	1xDeamidated [N12];1xTMT6plex [N-Term]			NaN	3.46444e-06	0	1	1	4	4.09	NaN	0	5.054e-07	2314.14	0.355329	-0.288026	-0.810239	[R].AYLLPAPPAPGNASESEEDR.[S]	P17936 1xDeamidated [N136];1xTMT6plex [N-Term]	P17936	P17936	P17936 [125-144]	0	Unique
-2.7866	-3.08359	-2.34239	-2.19389	-3.8923	-3.26548	-2.83122	-3.63348	-2.96347	-3.6792	1xDeamidated [N2];1xTMT6plex [N-Term]			NaN	0.00439252	0.000812789	1	1	1	2.64	NaN	0.0001374	0.0001993	2030.06	0.573328	0.414818	1.19286	[K].VNSTVIPETQLQAEDR.[D]	Q9HBB8 1xDeamidated [N140];1xTMT6plex [N-Term]	Q9HBB8	Q9HBB8	Q9HBB8 [139-154]	0	Unique
1.60744	1.49468	0.216575	0.437064	1.32081	1.21542	1.30849	1.1665	1.12399	1.61637	1xDeamidated [N3];1xTMT6plex [N-Term]			NaN	6.90331e-07	0	1	1	36	4.34	NaN	0	2.727e-07	1913.98	0.405431	-0.27084	-0.902487	[R].LANLTQGEDQYYLR.[V]	P10909 1xDeamidated [N374];1xTMT6plex [N-Term]	P10909	P10909	P10909 [372-385]	0	Unique
2.42966	2.69076	1.93772	1.79462	2.0769	2.53535	2.07221	2.43569	1.90442	2.40386	1xCarbamidomethyl [C10];1xDeamidated [N3];1xOxidation [M7];1xTMT6plex [K/L]			NaN	0.000618194	0	1	1	28	3.68	NaN	0	3.895e-05	1725.87	0.161447	-0.0843738	-0.414316	[K].LGNWSAMPSCK.[A]	P02749 1xOxidation [M257];1xDeamidated [N253];1xTMT6plex [K/L];1xCarbamidomethyl [C260]	P02749	P02749	P02749 [251-261]	0	Unique
-1.4361	-0.931583	-1.19555	-2.13972	-1.10434	-0.484017	-0.319541	-0.719732	-0.916168	-1.92248	1xDeamidated [N3];1xTMT6plex [N-Term]			NaN	1.02972e-06	0	1	1	2	5.19	NaN	0	1.824e-07	2201.22	0.695021	-0.489072	-1.39053	[R].AVNITSENLIDDVVSLIR.[G]	P02748 1xDeamidated [N415];1xTMT6plex [N-Term]	P02748	P02748	P02748 [413-430]	0	Unique
-2.52356	-2.03628	-0.706804	-1.91384	-2.44137	-2.03051	-2.15094	-2.37474	-1.87036	-2.65454	1xDeamidated [N12];1xTMT6plex [N-Term];3xCarbamidomethyl [C7;C11;C15]			NaN	0.0003734	0	1	1	4	2.74	NaN	0	2.55e-05	2157.01	0.363744	0.291847	0.825957	[K].GQVYLQCGTPCNLTCR.[S]	P04275 1xDeamidated [N666];1xTMT6plex [N-Term];3xCarbamidomethyl [C661;C665;C669]	P04275	P04275	P04275 [655-670]	0	Unique
-0.225881	-0.0440571	0.317858	-0.0798535	-0.0339475	-0.20697	-0.0886576	0.360068	-0.0955777	-0.05337	1xDeamidated [N6];1xTMT6plex [K/S]			NaN	0.000897102	0	1	1	8	3.83	NaN	0	5.314e-05	1801.01	0.00954038	0.00372534	0.0280984	[K].SPDVINGSPISQK.[I]	P08603 1xDeamidated [N217];1xTMT6plex [K/S]	P08603	P08603	P08603 [212-224]	0	Unique
-1.0973	-1.16605	-0.740356	-0.630051	-1.33175	-0.96555	-0.343587	-1.07451	-1.05019	-1.52596	1xCarbamidomethyl [C6];1xDeamidated [N];1xTMT6plex [K/W]			NaN	4.25576e-05	0	1	1	7	3.91	NaN	0	4.141e-06	2448.19	0.00166289	-0.00114164	-0.00494135	[K].WNNTGCQALPSQDEGPSK.[A]	P01833 1xDeamidated [N];1xTMT6plex [K/W];1xCarbamidomethyl [C503]	P01833	P01833	P01833 [498-515]	0	Unique
-0.189661	-0.425692	-0.40828	-0.774441	-0.31426	-0.770638	-0.355762	-0.141623	-0.460974	-0.127795	1xCarbamidomethyl [C4];1xDeamidated [N8];1xTMT6plex [N-Term]			NaN	8.62495e-07	0	1	1	1	6.29	NaN	0	1.572e-07	2470.14	0.126472	-0.0511083	-0.333463	[K].YEFCPFHNVTQHEQTFR.[W]	Q9UJJ9 1xDeamidated [N88];1xTMT6plex [N-Term];1xCarbamidomethyl [C84]	Q9UJJ9	Q9UJJ9	Q9UJJ9 [81-97]	0	Unique
0.253419	0.349374	0	0	0.31969	0.376203	0.18786	0.256136	0.253757	1.01932	1xDeamidated [N10];1xTMT6plex [K/A]			NaN	0.000301615	0	1	1	8	3.4	NaN	0	2.543e-05	1733.97	0.679593	-0.234159	-1.36592	[K].AAIPSALDTNSSK.[S]	Q08380 1xDeamidated [N551];1xTMT6plex [K/A]	Q08380	Q08380	Q08380 [542-554]	0	Unique
5.05229	4.24693	3.20009	4.03054	3.88586	3.85214	3.74815	4.42683	3.84688	4.62473	1xDeamidated [N7];TMT6plex [K]			NaN	0.00124398	0	1	1	26	3.07	NaN	0.0001374	0.0002391	2163.14	0.0163327	-0.0166043	-0.0477437	[R].YAEDKFNETTEK.[S]	P43652 1xDeamidated [N402];2xTMT6plex [K]	P43652	P43652	P43652 [396-407]	1	Unique
1.21115	1.15078	0.657608	0.742504	1.10771	0.704561	0.916413	0.912315	0.725825	1.76659	1xCarbamidomethyl [C4];1xDeamidated [N];1xTMT6plex [N-Term]			NaN	7.34761e-08	0	1	1	30	5.61	NaN	0	8.211e-07	2146.04	0.0487822	-0.0311913	-0.137865	[R].QDQCIYNTTYLNVQR.[E]	P02763 1xDeamidated [N];1xTMT6plex [N-Term];1xCarbamidomethyl [C90]	P02763	P02763	P02763 [87-101]	0	Unique
1.52447	1.17611	0.144874	0.509014	0.751985	0.90892	1.16247	0.953631	0.787847	1.29095	1xDeamidated [N7];1xTMT6plex [N-Term]			NaN	5.17411e-05	0	1	1	6	3.68	NaN	0	4.949e-06	1588.77	0.333665	-0.199475	-0.769329	[K].DFYVDENTTVR.[V]	P29622 1xDeamidated [N238];1xTMT6plex [N-Term]	P29622	P29622	P29622 [232-242]	0	Unique
1.18149	0.934336	0.325986	0.671119	0.610825	0.678669	0.901146	0.744044	0.773491	0.954668	1xDeamidated [N2];1xTMT6plex [N-Term]			NaN	0.00046648	0	1	1	6	3.56	NaN	0	4.257e-05	1351.71	0.166127	-0.0656516	-0.424853	[R].FNDTEVLQR.[L]	P43251 1xDeamidated [N150];1xTMT6plex [N-Term]	P43251	P43251	P43251 [149-157]	0	Unique
-1.47917	-1.47741	-1.59516	-1.57942	-2.24304	-1.819	-1.33151	-1.93304	-2.06301	-1.55991	1xDeamidated [N3];1xTMT6plex [K/I];2xCarbamidomethyl [C10;C12]			NaN	0.00118876	0	1	1	3	2.66	NaN	0	6.711e-05	2504.13	0.129363	0.0664534	0.340295	[K].ISNSSDTVECECSENWK.[G]	O75882 1xDeamidated [N264];1xTMT6plex [K/I];2xCarbamidomethyl [C271;C273]	O75882	O75882	O75882 [262-278]	0	Unique
-0.508612	-0.774539	-0.491536	-1.01114	-1.02254	-0.886115	-1.99048	-0.36937	-0.893085	-0.673	1xDeamidated [N6];1xTMT6plex [K/A]			NaN	0.00103739	0	1	1	2	3.12	NaN	0	6e-05	1722.94	0.284916	0.200735	0.674675	[K].ANQQLNFTEAK.[E]	Q9Y5Y7 1xDeamidated [N53];1xTMT6plex [K/A]	Q9Y5Y7	Q9Y5Y7	Q9Y5Y7 [48-58]	0	Unique
2.96227	3.21491	2.28279	2.82782	2.91914	3.15932	2.10145	3.68426	3.18492	3.02792	1xDeamidated [N5];1xTMT6plex [K/G]			NaN	0.00188878	0.000812789	1	1	17	3.47	NaN	0.0001374	0.0003247	1323.77	0.26426	-0.190185	-0.633358	[R].GVNFNVSK.[V]	P03952 1xDeamidated [N127];1xTMT6plex [K/G]	P03952	P03952	P03952 [123-130]	0	Unique
1.47079	1.30108	0.921715	1.04103	0.85141	1.21142	1.13663	1.6266	1.22767	1.13524	1xTMT6plex [K/G];2xDeamidated [N3;N5]			NaN	0.00478787	0.000812789	1	1	7	2.8	NaN	0.0002659	0.0004959	1324.75	0.466638	-0.150308	-1.0113	[R].GVNFNVSK.[V]	P03952 2xDeamidated [N125;N127];1xTMT6plex [K/G]	P03952	P03952	P03952 [123-130]	0	Unique
-3.02106	-2.96073	-2.02046	-2.53051	-2.89011	-3.69347	-2.19401	-2.9814	-2.74108	-2.72983	1xCarbamidomethyl [C14];1xDeamidated [N5];1xTMT6plex [N-Term];2xOxidation [M8;M17]			NaN	0.0987882	0.00268917	1	1	2	2.2	NaN	0.000746	0.005398	2340.07	0.246938	0.183383	0.598093	[K].EPGSNVTMSVDAECVPMVR.[D]	Q08380 2xOxidation [M195;M204];1xDeamidated [N192];1xTMT6plex [N-Term];1xCarbamidomethyl [C201]	Q08380	Q08380	Q08380 [188-206]	0	Unique
-0.415037	-0.446156	-0.90182	-0.638664	-0.983321	-1.04961	-0.934624	-0.546014	-0.804276	-0.392528	1xDeamidated [N5];1xTMT6plex [N-Term]			NaN	0.181893	0.00545805	1	1	3	1.9	NaN	0.00116	0.01569	1435.77	0.158408	0.0684114	0.407438	[R].IIPSNNSGTFR.[I]	O00533 1xDeamidated [N87];1xTMT6plex [N-Term]	O00533	O00533	O00533 [83-93]	0	Unique
0	-0.0997055	-0.0517151	-0.514573	-0.210327	-0.564187	-0.194011	-0.424024	-0.690456	0.501733	1xCarbamidomethyl [C4];1xTMT6plex [N-Term];2xDeamidated [N7;N12]			NaN	6.6955e-06	0	1	1	14	4.93	NaN	0	8.778e-07	2147.03	0.168619	0.0989246	0.43044	[R].QDQCIYNTTYLNVQR.[E]	P02763 2xDeamidated [N93;N98];1xTMT6plex [N-Term];1xCarbamidomethyl [C90]	P02763	P02763	P02763 [87-101]	0	Unique
-1.63279	-1.65658	-0.979822	-0.718587	-1.5518	-1.22315	-1.10912	-1.46355	-1.19794	-1.43915	1xCarbamidomethyl [C6];1xTMT6plex [K/W];2xDeamidated [N2;N3]			NaN	0.114129	0.00392171	1	1	1	1.97	NaN	0.0008996	0.006794	2449.17	0.0363815	-0.0213309	-0.104115	[K].WNNTGCQALPSQDEGPSK.[A]	P01833 2xDeamidated [N499;N500];1xTMT6plex [K/W];1xCarbamidomethyl [C503]	P01833	P01833	P01833 [498-515]	0	Unique
0.662965	0.504046	0.855877	0.501194	0.408733	0.185092	0.316184	0.536448	0.487187	1.2556	1xCarbamidomethyl [C4];1xTMT6plex [N-Term];2xDeamidated [N7;N]			NaN	9.89691e-06	0	1	1	22	5.23	NaN	0	2.855e-06	2152	0.0536916	0.0304599	0.151009	[R].QNQCFYNSSYLNVQR.[E]	P19652 2xDeamidated [N93;N];1xTMT6plex [N-Term];1xCarbamidomethyl [C90]	P19652	P19652	P19652 [87-101]	0	Unique
2.19183	2.5448	4.77247	3.97446	1.38216	2.13942	3.33713	2.15443	2.72582	1.44009	1xDeamidated [N];1xOxidation [M3];1xTMT6plex [K/L];2xCarbamidomethyl [C2;C10]			NaN	1.54489e-05	0	1	1	76	4.89	NaN	0	2.96e-06	2182.07	0.396518	0.613763	0.886302	[K].LCMGSGLNLCEPNNK.[E]	P02787 1xOxidation [M518];1xDeamidated [N];1xTMT6plex [K/L];2xCarbamidomethyl [C517;C525]	P02787	P02787	P02787 [516-530]	0	Unique
-0.649093	-0.0401633	1.48325	0.778532	-0.902703	-0.458254	0.0925121	-0.380136	-0.0824623	-1.01362	1xTMT6plex [K/L];2xCarbamidomethyl [C2;2xDeamidated [N8;C10];N13]			NaN	0.000114079	0	1	1	8	3.39	NaN	0	9.462e-06	2167.06	0.482721	0.502357	1.03928	[K].LCMGSGLNLCEPNNK.[E]	P02787 2xDeamidated [N523;N528];1xTMT6plex [K/L];2xCarbamidomethyl [C517;C525]	P02787	P02787	P02787 [516-530]	0	Unique
0.733826	0.948123	3.15517	2.38702	0.361638	0.619413	1.66548	0.513364	1.28951	-0.210756	1xDeamidated [N];1xTMT6plex [K/L];2xCarbamidomethyl [C2;C10]			NaN	2.9018e-06	0	1	1	34	4.85	NaN	0	5.222e-07	2166.08	0.568688	0.741756	1.18515	[K].LCMGSGLNLCEPNNK.[E]	P02787 1xDeamidated [N];1xTMT6plex [K/L];2xCarbamidomethyl [C517;C525]	P02787	P02787	P02787 [516-530]	0	Unique
-3.40808	-2.1325	-3.24286	-2.89309	-3.42626	-2.01165	-3.2384	-3.79698	-2.51281	-2.42866	1xTMT6plex [K/T];2xDeamidated [N3;N15]			NaN	0.090307	0.00268917	1	1	1	1.86	NaN	0.000746	0.004704	2673.35	0.227307	-0.222857	-0.557395	[R].TLNQSSDELQLSMGNAMFVK.[E]	P01011 2xDeamidated [N127;N139];1xTMT6plex [K/T]	P01011	P01011	P01011 [125-144]	0	Unique
0.708459	0.998208	2.19455	2.11334	-0.0425606	0.888985	1.45856	0.51917	0.487187	-0.337513	1xDeamidated [N];1xOxidation [M3];1xTMT6plex [K15];2xCarbamidomethyl [C2;C10]			NaN	0.0233479	0.000812789	1	1	5	2.57	NaN	0.0003507	0.0008982	1952.91	0.542295	0.591121	1.14097	[K].LCMGSGLNLCEPNNK.[E]	P02787 1xOxidation [M518];1xDeamidated [N];1xTMT6plex [K530];2xCarbamidomethyl [C517;C525]	P02787	P02787	P02787 [516-530]	0	Unique
0.813316	0.838189	1.04501	0.940528	0.991588	0.522467	0.721597	1.13092	0.971986	1.85835	1xCarbamidomethyl [C4];1xDeamidated [N];1xTMT6plex [N-Term]			NaN	4.40784e-06	0	1	1	33	4.83	NaN	0	5.388e-06	2151.01	0.197443	-0.115338	-0.493853	[R].QNQCFYNSSYLNVQR.[E]	P19652 1xDeamidated [N];1xTMT6plex [N-Term];1xCarbamidomethyl [C90]	P19652	P19652	P19652 [87-101]	0	Unique
-1.53867	-0.903013	0.457583	0.27684	-1.33175	-1.05926	-1.19401	-1.64642	-1.2854	-1.50376	1xDeamidated [N];1xTMT6plex [K15];2xCarbamidomethyl [C2;C10]			NaN	0.125219	0.00453751	1	1	4	2.39	NaN	0.0009833	0.00793	1936.91	0.904828	0.72997	1.71599	[K].LCMGSGLNLCEPNNK.[E]	P02787 1xDeamidated [N];1xTMT6plex [K530];2xCarbamidomethyl [C517;C525]	P02787	P02787	P02787 [516-530]	0	Unique
-1.71621	-1.88894	-1.29177	-1.26748	-2.17834	-1.92088	-0.714843	-1.63348	-1.41093	-1.6917	1xCarbamidomethyl [C7];1xDeamidated [N6];1xTMT6plex [K/E]			NaN	0.0244211	0.000812789	1	1	1	2.3	NaN	0.0003507	0.000937	2009.03	0.306539	-0.19418	-0.71713	[K].EDAAVNCTDISVQK.[T]	Q86VB7 1xDeamidated [N1027];1xTMT6plex [K/E];1xCarbamidomethyl [C1028]	Q86VB7	Q86VB7	Q86VB7 [1022-1035]	0	Unique
0.0563827	-0.50935	-0.435502	-0.490986	-0.816471	-0.383615	-0.172316	-0.332307	-0.504043	-0.157807	1xDeamidated [N4];1xTMT6plex [N-Term]			NaN	0.0130993	0.000812789	1	1	2	2.58	NaN	0.0002659	0.0005171	1275.71	0.367369	-0.129168	-0.832698	[K].LTVNLTNDR.[Y]	P40189 1xDeamidated [N390];1xTMT6plex [N-Term]	P40189	P40189	P40189 [387-395]	0	Unique
-1.13124	-0.650626	-0.641953	-0.8032	-0.568284	-0.983812	-1.33151	-0.997888	-0.548437	-0.990291	1xDeamidated [N5];1xTMT6plex [N-Term]			NaN	0.0534125	0.00207467	1	1	3	2.15	NaN	0.0008233	0.006549	1423.75	0.651401	0.211327	1.32063	[K].TMFPNLTDVR.[E]	P06681 1xDeamidated [N651];1xTMT6plex [N-Term]	P06681	P06681	P06681 [647-656]	0	Unique
-0.201634	0.407555	-0.0412228	0.101753	0.496568	0.180999	-0.580193	0.395219	0.59316	0.393551	1xDeamidated [N5];1xOxidation [M2];1xTMT6plex [N-Term]			NaN	0.0731195	0.00207467	1	1	6	2.06	NaN	0.0005836	0.00345	1439.74	0.0647925	-0.0439433	-0.180294	[K].TMFPNLTDVR.[E]	P06681 1xOxidation [M648];1xDeamidated [N651];1xTMT6plex [N-Term]	P06681	P06681	P06681 [647-656]	0	Unique
-1.50861	-1.82055	-1.10535	-1.48321	-1.3388	-0.947516	-1.30767	-1.29108	-1.47805	-1.6792	1xDeamidated [N6];1xTMT6plex [K24]			NaN	0.00663674	0.000812789	2	2	1	2.37	NaN	0.0001374	0.000283	2909.54	0.276675	-0.110601	-0.658283	[K].MVSHHNLTTGATLINEQWLLTTAK.[N]	P00739 1xDeamidated [N126];1xTMT6plex [K144];P00738 1xDeamidated [N184];1xTMT6plex [K202]	P00739;P00738	P00739;P00738	P00739 [121-144];P00738 [179-202]	0	Not Unique
2.1964	2.54609	1.401	1.98466	2.36	1.81828	1.62887	2.45095	2.10835	2.33241	1xDeamidated [N];1xTMT6plex [K/N]			NaN	5.14426e-06	0	2	2	16	5.28	NaN	0	1.436e-06	1918.04	0.0419536	0.0298588	0.11938	[K].NLFLNHSENATAK.[D]	P00739 1xDeamidated [N];1xTMT6plex [K/N];P00738 1xDeamidated [N];1xTMT6plex [K/N]	P00739;P00738	P00739;P00738	P00739 [145-157];P00738 [203-215]	0	Not Unique
-0.553936	0.485257	-1.19555	-0.506668	-0.519374	0.718747	-0.934624	-0.546014	-1.36257	-1.04533	1xOxidation [M1];1xTMT6plex [K24];2xDeamidated [N6;N15]			NaN	0.00445271	0.000812789	2	2	2	3.65	NaN	0.0001374	0.0002015	2926.52	0.15058	0.175904	0.389597	[K].MVSHHNLTTGATLINEQWLLTTAK.[N]	P00739 1xOxidation [M121];2xDeamidated [N126;N135];1xTMT6plex [K144];P00738 1xOxidation [M179];2xDeamidated [N184;N193];1xTMT6plex [K202]	P00739;P00738	P00739;P00738	P00739 [121-144];P00738 [179-202]	0	Not Unique
5.4031	5.6302	5.04685	5.5285	5.5906	4.96325	4.91134	5.88749	5.00903	6.80326	1xTMT6plex [K/N];2xDeamidated [N5;N9]			NaN	1.02845e-07	0	2	2	182	5.91	NaN	0	3.685e-05	1919.03	0.070636	-0.0750213	-0.195478	[K].NLFLNHSENATAK.[D]	P00739 2xDeamidated [N149;N153];1xTMT6plex [K/N];P00738 2xDeamidated [N207;N211];1xTMT6plex [K/N]	P00739;P00738	P00739;P00738	P00739 [145-157];P00738 [203-215]	0	Not Unique
2.48767	3.03835	1.52621	2.03427	2.13534	2.62695	1.60709	2.03389	1.84044	2.11566	1xDeamidated [N];1xTMT6plex [K13]			NaN	4.31418e-05	0	2	2	8	4.17	NaN	0	4.179e-06	1688.88	0.27661	0.199562	0.658154	[K].NLFLNHSENATAK.[D]	P00739 1xDeamidated [N];1xTMT6plex [K157];P00738 1xDeamidated [N];1xTMT6plex [K215]	P00739;P00738	P00739;P00738	P00739 [145-157];P00738 [203-215]	0	Not Unique
3.58714	4.07516	2.8261	3.47748	3.26344	3.53254	2.43048	3.14366	2.46167	3.79177	1xTMT6plex [K/N];2xDeamidated [N5;N]			NaN	0.00010512	0	2	2	55	3.99	NaN	0.0001374	0.0003736	1689.86	0.512071	0.37384	1.08974	[K].NLFLNHSENATAK.[D]	P00739 2xDeamidated [N149;N];1xTMT6plex [K/N];P00738 2xDeamidated [N207;N];1xTMT6plex [K/N]	P00739;P00738	P00739;P00738	P00739 [145-157];P00738 [203-215]	0	Not Unique
1.15826	1.72033	-0.304257	0.577545	0.994397	2.03104	0.619576	0.775914	-0.0311608	-0.215258	1xDeamidated [N6];1xOxidation [M1];1xTMT6plex [K24]			NaN	4.02992e-05	0	2	2	1	5.26	NaN	0	3.948e-06	2925.53	0.142683	0.193232	0.371412	[K].MVSHHNLTTGATLINEQWLLTTAK.[N]	P00739 1xOxidation [M121];1xDeamidated [N126];1xTMT6plex [K144];P00738 1xOxidation [M179];1xDeamidated [N184];1xTMT6plex [K202]	P00739;P00738	P00739;P00738	P00739 [121-144];P00738 [179-202]	0	Not Unique

## Sheet: TMT-B
Reporter intensity corrected 0 2D	Reporter intensity corrected 1 2D	Reporter intensity corrected 2 2D	Reporter intensity corrected 3 2D	Reporter intensity corrected 4 2D	Reporter intensity corrected 5 2D	Reporter intensity corrected 6 2D	Reporter intensity corrected 7 2D	Reporter intensity corrected 8 2D	Reporter intensity corrected 9 2D	C: Modifications	C: Raw file	C: Reverse	C: Potential contaminant	C: Student's T-test Significant P_I	C: Student's T-test significant	N: Mass	N: Mass Fractional Part	N: Retention time	N: Calibrated retention time	N: PEP	N: Score	N: Delta score	N: Intensity	N: MS/MS Count	N: Deamidation (N)	N: Missed cleavages	N: -Log Student's T-test p-value P_I	N: Student's T-test Difference P_I	N: Student's T-test Test statistic P_I	T: Sequence	T: Proteins	M: Protein group IDs
-0.324397	-0.106911	-0.275585	0.149615	-0.0720692	-0.286173	-0.0733771	-0.382781	0.172305	-0.139914	2 Deamidation (N)	DirectTMT-HighpHC18-Fr5		+			2171.05	0.049476	60.283	60.283	1.3399e-115	197.17	6.713	442910000	3	2	0	0.0446794	0.0161184	0.0492724	LISVDTEHSNIYLQNGPNR	CON__ENSEMBL:ENSBTAP00000031900	0
-2.20568	-2.3678	-2.20489	-2.05058	-2.27934	-2.32241	-2.14743	-2.31684	-1.99687	-2.22774	Deamidation (N)	DirectTMT-HighpHC18-Fr6		+			2170.07	0.0654604	60.402	60.402	2.5417e-22	127.05	12.471	38358000	1	1	0	0.0891453	-0.0193983	-0.0692882	LISVDTEHSNIYLQNGPNR	CON__ENSEMBL:ENSBTAP00000031900	0
-2.58744	-2.3159	-2.6545	-2.5669	-2.43951	-2.25738	-2.46513	-2.3701	-2.36693	-2.32091	2 Deamidation (N)	DirectTMT-HighpHC18-Fr6		+	+	P_I	2036.98	0.980334	55.112	55.112	9.9689e-05	71.594	48.032	23107000	1	2	0	1.27243	-0.156764	-0.582229	ELHHLQEQNLSNAFLDK	CON__ENSEMBL:ENSBTAP00000031900	0
1.44026	1.36018	1.29161	1.18555	1.41752	1.48545	1.36084	1.35493	1.38172	1.37157	2 Deamidation (N);2 Oxidation (M)	DirectTMT-HighpHC18-Fr8		+			3365.33	0.329751	77.48	77.48	5.7681e-15	75.529	73.056	363320000	8	2	0	0.457882	-0.051874	-0.205781	YFYNGTSMACETFLYGGCMGNGNNFLSEK	CON__P00978	2
2.24934	2.23135	2.16644	2.59245	2.20306	1.95846	2.41522	2.11279	2.1083	2.00806	Deamidation (N)	DirectTMT-HighpHC18-Fr7		+			2650.24	0.240724	71.956	71.956	2.1345e-65	167.73	153.57	1058300000	10	1	0	0.775001	0.16796	0.540483	LVRPEVDVMCTAFHDNEETFLK	sp|P02768|ALBU_HUMAN;CON__P02768-1;tr|A0A0C4DGB6|A0A0C4DGB6_HUMAN;tr|A0A087WWT3|A0A087WWT3_HUMAN;tr|H7C013|H7C013_HUMAN	3
4.3809	4.41284	4.35946	4.57216	4.22706	4.12697	4.41286	4.21823	4.22788	4.20532	Deamidation (N)	DirectTMT-HighpHC18-Fr4		+	+	P_I	1443.62	0.618774	46.185	46.185	3.1829e-236	251.34	133.64	18974000000	33	1	0	1.1573	0.15223	0.558216	YICENQDSISSK	sp|P02768|ALBU_HUMAN;CON__P02768-1;tr|A0A0C4DGB6|A0A0C4DGB6_HUMAN;tr|B7WNR0|B7WNR0_HUMAN;tr|H0YA55|H0YA55_HUMAN;tr|D6RHD5|D6RHD5_HUMAN;tr|C9JKR2|C9JKR2_HUMAN	3
1.28353	1.13674	1.30174	1.21457	1.1136	0.924987	1.04332	1.14063	1.12536	1.09245	Deamidation (N)	DirectTMT-HighpHC18-Fr5		+	+	P_I	1197.53	0.533588	40.336	40.336	3.3455e-08	117.98	94.6	115060000	3	1	1	1.54783	0.144688	0.569249	DVCKNYAEAK	sp|P02768|ALBU_HUMAN;CON__P02768-1;tr|A0A0C4DGB6|A0A0C4DGB6_HUMAN;tr|B7WNR0|B7WNR0_HUMAN;tr|H0YA55|H0YA55_HUMAN;tr|D6RHD5|D6RHD5_HUMAN;tr|C9JKR2|C9JKR2_HUMAN	3
0.177357	0.203328	0.0955467	0.217482	0.0561666	0.0340233	0.0595288	-0.0389991	0.0453877	0.0563517	Deamidation (N)	DirectTMT-HighpHC18-Fr2		+	+	P_I	1138.47	0.474693	32.535	32.535	1.8974e-32	157.91	128.76	196430000	2	1	0	1.93967	0.118718	0.502205	CCTESLVNR	sp|P02768|ALBU_HUMAN;CON__P02768-1;tr|A0A0C4DGB6|A0A0C4DGB6_HUMAN;tr|B7WNR0|B7WNR0_HUMAN;tr|H0YA55|H0YA55_HUMAN;tr|D6RHD5|D6RHD5_HUMAN;tr|C9JKR2|C9JKR2_HUMAN;tr|A0A087WWT3|A0A087WWT3_HUMAN;CON__P02769	3
0.286813	0.292404	0.230374	0.518828	0.244398	0.0953083	0.257348	0.217232	0.214956	0.219808	Deamidation (N)	DirectTMT-HighpHC18-Fr5		+	+	P_I	2260	0.999414	74.494	74.494	1.2022e-37	150.68	136.37	386740000	3	1	0	1.0395	0.113633	0.438356	EFNAETFTFHADICTLSEK	sp|P02768|ALBU_HUMAN;CON__P02768-1;tr|A0A0C4DGB6|A0A0C4DGB6_HUMAN;tr|B7WNR0|B7WNR0_HUMAN;tr|H0YA55|H0YA55_HUMAN;tr|D6RHD5|D6RHD5_HUMAN;tr|C9JKR2|C9JKR2_HUMAN;tr|A0A087WWT3|A0A087WWT3_HUMAN	3
0.876394	0.734596	0.890456	0.819366	0.766042	0.654503	0.761007	0.759226	0.82479	0.691123	Deamidation (N)	DirectTMT-HighpHC18-Fr5		+	+	P_I	2974.32	0.321219	88.92	88.92	8.7599e-40	130.15	122.87	528640000	12	1	0	1.00551	0.0792412	0.326869	SHCIAEVENDEMPADLPSLAADFVESK	sp|P02768|ALBU_HUMAN;CON__P02768-1;tr|A0A0C4DGB6|A0A0C4DGB6_HUMAN;tr|B7WNR0|B7WNR0_HUMAN;tr|H0YA55|H0YA55_HUMAN;tr|D6RHD5|D6RHD5_HUMAN;tr|C9JKR2|C9JKR2_HUMAN	3
1.82032	1.75421	1.79	1.83049	1.67374	1.5842	1.79436	1.78225	1.71829	1.66224	Deamidation (N)	DirectTMT-HighpHC18-Fr3		+			951.419	0.418542	51.26	51.26	6.2404e-06	119.29	50.869	152770000	5	1	0	0.674409	0.0654861	0.263806	DLGEENFK	sp|P02768|ALBU_HUMAN;CON__P02768-1;tr|A0A0C4DGB6|A0A0C4DGB6_HUMAN;tr|B7WNR0|B7WNR0_HUMAN;tr|C9JKR2|C9JKR2_HUMAN;tr|A0A087WWT3|A0A087WWT3_HUMAN;tr|H7C013|H7C013_HUMAN	3
0.699527	0.716035	0.700247	1.08507	0.785546	0.606776	0.878417	0.764534	0.759099	0.680243	Deamidation (N);Oxidation (M)	DirectTMT-HighpHC18-Fr7		+			2666.24	0.235639	63.981	63.981	1.749e-21	108.28	95.474	299960000	4	1	0	0.291063	0.0594719	0.207516	LVRPEVDVMCTAFHDNEETFLK	sp|P02768|ALBU_HUMAN;CON__P02768-1;tr|A0A0C4DGB6|A0A0C4DGB6_HUMAN;tr|A0A087WWT3|A0A087WWT3_HUMAN;tr|H7C013|H7C013_HUMAN	3
1.10804	1.11772	1.10655	1.23286	0.963074	1.03515	1.14725	1.05277	1.04678	0.959003	Deamidation (N)	DirectTMT-HighpHC18-Fr8		+			960.539	0.539266	59.367	59.367	2.4408e-52	170.73	119.15	4710100000	6	1	0	0.517777	0.0574593	0.227777	FQNALLVR	sp|P02768|ALBU_HUMAN;CON__P02768-1;tr|A0A0C4DGB6|A0A0C4DGB6_HUMAN;tr|B7WNR0|B7WNR0_HUMAN;tr|H0YA55|H0YA55_HUMAN;tr|D6RHD5|D6RHD5_HUMAN;tr|C9JKR2|C9JKR2_HUMAN;tr|A0A087WWT3|A0A087WWT3_HUMAN	3
1.69745	1.73159	1.9445	1.6634	1.69278	1.61944	1.71572	1.68217	1.74808	1.71455	Deamidation (N)	DirectTMT-HighpHC18-Fr5		+			1075.48	0.475679	44.5	44.5	0.0072119	76.827	50.708	589930000	8	1	0	0.406046	0.0499516	0.195673	NECFLQHK	sp|P02768|ALBU_HUMAN;CON__P02768-1;tr|A0A0C4DGB6|A0A0C4DGB6_HUMAN;tr|A0A087WWT3|A0A087WWT3_HUMAN;tr|H7C013|H7C013_HUMAN	3
3.42508	3.30887	3.33677	3.3461	3.22098	3.19254	3.25315	3.32137	3.35691	3.26987	Deamidation (N)	DirectTMT-HighpHC18-Fr1b		+			1498.56	0.555188	32.222	32.222	1.9324e-189	234.65	219.38	22082000000	29	1	0	0.531798	0.048793	0.200433	TCVADESAENCDK	sp|P02768|ALBU_HUMAN;CON__P02768-1;tr|A0A0C4DGB6|A0A0C4DGB6_HUMAN;tr|A0A087WWT3|A0A087WWT3_HUMAN;tr|H7C013|H7C013_HUMAN	3
1.28932	1.07995	1.17655	1.11481	0.992318	1.01928	1.03661	1.17788	1.11519	1.06256	Deamidation (N)	DirectTMT-HighpHC18-Fr8		+			1226.58	0.581919	57.455	57.455	0.0041933	85.522	59.007	256520000	2	1	1	0.371962	0.0482899	0.187603	FKDLGEENFK	sp|P02768|ALBU_HUMAN;CON__P02768-1;tr|A0A0C4DGB6|A0A0C4DGB6_HUMAN;tr|B7WNR0|B7WNR0_HUMAN;tr|C9JKR2|C9JKR2_HUMAN;tr|A0A087WWT3|A0A087WWT3_HUMAN;tr|H7C013|H7C013_HUMAN	3
4.00731	3.82873	4.00454	3.86076	3.79899	3.78911	3.80897	3.91461	3.92758	3.87643	Deamidation (N)	DirectTMT-HighpHC18-Fr5		+			1657.73	0.729387	72.787	72.787	2.2953e-144	219.92	193.32	15514000000	24	1	0	0.299043	0.0367249	0.145573	QNCELFEQLGEYK	sp|P02768|ALBU_HUMAN;CON__P02768-1;tr|A0A0C4DGB6|A0A0C4DGB6_HUMAN;tr|B7WNR0|B7WNR0_HUMAN;tr|H0YA55|H0YA55_HUMAN;tr|D6RHD5|D6RHD5_HUMAN;tr|C9JKR2|C9JKR2_HUMAN;tr|A0A087WWT3|A0A087WWT3_HUMAN	3
2.4047	2.40416	2.45223	2.41837	2.31944	2.33851	2.34198	2.38255	2.41857	2.42213	Deamidation (N);Oxidation (M)	DirectTMT-HighpHC18-Fr5		+			2990.32	0.316133	85.269	85.269	7.9448e-54	145.14	137.95	1720000000	28	1	0	0.283687	0.0190311	0.0833565	SHCIAEVENDEMPADLPSLAADFVESK	sp|P02768|ALBU_HUMAN;CON__P02768-1;tr|A0A0C4DGB6|A0A0C4DGB6_HUMAN;tr|B7WNR0|B7WNR0_HUMAN;tr|H0YA55|H0YA55_HUMAN;tr|D6RHD5|D6RHD5_HUMAN;tr|C9JKR2|C9JKR2_HUMAN	3
2.68463	2.5975	2.66952	2.60188	2.46577	2.53109	2.57928	2.63842	2.68088	2.61365	Deamidation (N)	DirectTMT-HighpHC18-Fr4		+			1714.77	0.773318	54.474	54.474	1.3792e-89	185.87	159.75	20304000000	26	1	1	0.0362002	-0.00480194	-0.0194928	QEPERNECFLQHK	sp|P02768|ALBU_HUMAN;CON__P02768-1;tr|A0A0C4DGB6|A0A0C4DGB6_HUMAN;tr|A0A087WWT3|A0A087WWT3_HUMAN;tr|H7C013|H7C013_HUMAN	3
-1.56183	-1.68286	-1.36857	-1.58458	-1.74321	-1.49721	-1.64955	-1.57308	-1.59739	-1.57667	Deamidation (N)	DirectTMT-HighpHC18-Fr9		+			2518.19	0.190603	81.641	81.641	1.77e-21	110.77	91.391	104310000	1	1	0	0.0486801	-0.00943184	-0.0351214	MPCAEDYLSVVLNQLCVLHEK	sp|P02768|ALBU_HUMAN;CON__P02768-1;tr|A0A0C4DGB6|A0A0C4DGB6_HUMAN;tr|B7WNR0|B7WNR0_HUMAN;tr|H0YA55|H0YA55_HUMAN;tr|D6RHD5|D6RHD5_HUMAN;tr|C9JKR2|C9JKR2_HUMAN;tr|A0A087WWT3|A0A087WWT3_HUMAN	3
0.34937	0.313275	0.365691	0.369656	0.354816	0.317323	0.365782	0.479953	0.302886	0.38168	Deamidation (N);Oxidation (M)	DirectTMT-HighpHC18-Fr9		+			2534.19	0.185517	91.816	91.816	7.7719e-11	79.293	57.282	300860000	3	1	0	0.237211	-0.0189631	-0.0814542	MPCAEDYLSVVLNQLCVLHEK	sp|P02768|ALBU_HUMAN;CON__P02768-1;tr|A0A0C4DGB6|A0A0C4DGB6_HUMAN;tr|B7WNR0|B7WNR0_HUMAN;tr|H0YA55|H0YA55_HUMAN;tr|D6RHD5|D6RHD5_HUMAN;tr|C9JKR2|C9JKR2_HUMAN;tr|A0A087WWT3|A0A087WWT3_HUMAN	3
3.37166	3.33716	3.47628	3.39982	3.23114	3.30923	3.35585	3.44398	3.45253	3.40547	Deamidation (N)	DirectTMT-HighpHC18-Fr5		+			1149.59	0.591755	69.387	69.387	3.7373e-71	180.36	140.36	17862000000	14	1	0	0.259072	-0.0301983	-0.12153	LVNEVTEFAK	sp|P02768|ALBU_HUMAN;CON__P02768-1;tr|A0A0C4DGB6|A0A0C4DGB6_HUMAN;tr|A0A087WWT3|A0A087WWT3_HUMAN;tr|H7C013|H7C013_HUMAN	3
0.324245	0.00608826	0.494244	0.499156	0.483967	-0.0165529	0.0143981	0.524524	0.2542	0.305841	Deamidation (N)	DirectTMT-HighpHC18-Fr2		+			1586.74	0.742395	55.638	55.638	9.4524e-20	134.21	109.03	90844000	4	1	0	0.491322	0.145058	0.429665	VQALEEANNDLENK	sp|P35527|K1C9_HUMAN;CON__P35527	6
1.21922	1.19626	1.19935	1.23751	1.13869	1.17084	1.00487	1.11703	1.04556	0.916944	Deamidation (N)	DirectTMT-HighpHC18-Fr1b		+	+	P_I	1086.51	0.5054	27.426	27.426	3.6714e-180	232.83	181.49	2023200000	8	1	0	1.84939	0.147159	0.595526	NNANGVDLNR	sp|P15169|CBPN_HUMAN;CON__Q2KJ83	8
-1.10005	-0.507782	-0.759693	0.18313	-0.524045	-0.731127	-2.33538	-1.64842	-0.999012	-0.439956	Deamidation (N)	DirectTMT-HighpHC18-Fr2					1243.59	0.590526	17.716	17.716	1.01e-26	144.89	110.08	339250000	4	1	0	0.907594	0.689091	1.14736	NNNRPSGISER	tr|A0A1W2PQ80|A0A1W2PQ80_HUMAN;sp|A0A075B6I4|LVX54_HUMAN	20
-0.419534	-0.673528	-0.674217	-0.471344	-0.734838	-0.567959	-0.557629	-0.853169	-0.698484	-0.567501	2 Deamidation (N)	DirectTMT-HighpHC18-Fr4					1613.75	0.753294	52.139	52.139	2.1501e-06	88.552	51.361	33933000	2	2	0	0.26752	0.0542561	0.190516	FSGSNSGNTATLTISR	sp|A0A075B6K5|LV39_HUMAN;sp|P80748|LV321_HUMAN	21
0.687945	0.559543	0.568295	0.829704	0.645952	0.45121	0.943973	0.409308	0.864804	0.938638	Deamidation (N)	DirectTMT-HighpHC18-Fr6					1612.77	0.769278	50.082	50.082	1.6159e-39	158.52	139.25	386150000	5	1	0	0.19492	-0.0632986	-0.192042	FSGSNSGNTATLTISR	sp|A0A075B6K5|LV39_HUMAN;sp|P80748|LV321_HUMAN	21
2.30746	1.65781	1.71258	1.80854	1.35324	1.71739	1.98626	1.44817	1.83761	2.26594	Deamidation (N)	DirectTMT-HighpHC18-Fr6					1120.52	0.518272	38.842	38.842	1.3967e-36	158.05	130.95	1027000000	16	1	0	0.156528	-0.0831482	-0.20468	ITCGGNNIGSK	sp|A0A075B6K5|LV39_HUMAN;sp|P80748|LV321_HUMAN;sp|A0A075B6K2|LV312_HUMAN	21
-0.963405	-0.391498	-0.216296	-0.181612	-0.485809	0.0492878	0.428786	-0.32942	-0.689942	0.165937	Deamidation (N)	DirectTMT-HighpHC18-Fr6					1064.55	0.550224	60.568	60.568	7.1064e-43	167.23	130.07	78541000	2	1	0	0.792709	-0.372654	-0.84433	LLIYDASNR	sp|P04433|KV311_HUMAN;sp|A0A0A0MRZ8|KVD11_HUMAN	23
-0.136884	-1.56452	-1.02618	-0.747628	-1.0611	-1.04367	-0.67791	-0.971328	-1.25602	-0.905535	Deamidation (N)	DirectTMT-HighpHC18-Fr9					1049.55	0.550559	54.254	54.254	3.9026e-13	130.66	94.099	131330000	1	1	0	0.0933004	0.0636305	0.140918	FSVLGSGLNR	sp|A0A0B4J1Y8|LV949_HUMAN	24
1.38934	1.78615	1.26123	2.4029	1.70697	1.34349	2.17761	1.35989	1.12765	1.26605	3 Deamidation (N)	DirectTMT-HighpHC18-Fr4					1330.59	0.588854	55.172	55.172	0.023877	54.608	14.899	266590000	3	3	0	0.424153	0.254382	0.539265	NSNPALNDNLEK	sp|O00299|CLIC1_HUMAN	27
0.465974	0.471247	0.550773	0.41817	0.326989	0.555003	0.367243	0.34527	0.460765	0.461337	Deamidation (N)	DirectTMT-HighpHC18-Fr5					1758.89	0.890062	62.691	62.691	3.6497e-09	95.073	72.156	531140000	5	1	0	0.0591836	0.00870686	0.0344707	NGSGAVFPVAGADVQTLR	sp|O00391|QSOX1_HUMAN	28
-2.65235	-2.15748	-2.21978	-2.24917	-2.47891	-2.30831	-2.42297	-2.20631	-2.52766	-2.13401	Deamidation (N)	DirectTMT-HighpHC18-Fr9					959.529	0.528761	45.383	45.383	0.0057887	74.173	38.735	25521000	1	1	0	0.100553	-0.0316854	-0.0999671	ISGVNLTQK	sp|O00533|NCHL1_HUMAN	29
-4.66586	-4.53615	-4.72938	-5.10339	-4.94219	-4.7461	-4.12624	-4.84819	-4.15275	-4.23359	Deamidation (N)	DirectTMT-HighpHC18-Fr10			+	P_I	1724.88	0.877372	86.47	86.47	0.00083484	63.128	44.295	7297000	1	1	0	1.10636	-0.374018	-0.970662	FQAFANGSLLIPDFGK	sp|O14498|ISLR_HUMAN	30
-1.44504	-1.67195	-1.55009	-1.69859	-1.62723	-1.62639	-1.57866	-1.52965	-1.39366	-1.38899	Deamidation (N)	DirectTMT-HighpHC18-Fr6					1893.89	0.889076	44.688	44.688	6.8639e-09	97.836	61.643	57221000	2	1	1	0.718501	-0.0951084	-0.356729	RGPECSQNYTTPSGVIK	tr|Q5JWQ4|Q5JWQ4_HUMAN;tr|E7EX60|E7EX60_HUMAN;tr|Q5T7F0|Q5T7F0_HUMAN;tr|E9PEP6|E9PEP6_HUMAN;sp|O14786|NRP1_HUMAN	31
-2.41656	-2.33776	-2.52549	-2.31977	-2.25957	-2.00952	-2.24964	-2.09034	-2.32979	-2.53255	Deamidation (N)	DirectTMT-HighpHC18-Fr6					2093.94	0.942945	79.412	79.412	1.6046e-06	71.073	50.684	51116000	1	1	0	0.61375	-0.129462	-0.427562	EGFSANYSVLQSSVSEDFK	tr|Q5JWQ4|Q5JWQ4_HUMAN;tr|E7EX60|E7EX60_HUMAN;tr|Q5T7F0|Q5T7F0_HUMAN;tr|E9PEP6|E9PEP6_HUMAN;sp|O14786|NRP1_HUMAN;tr|Q5JWQ6|Q5JWQ6_HUMAN;tr|H0Y4A0|H0Y4A0_HUMAN	31
0.822983	0.550032	0.513267	0.529529	0.586133	0.800064	0.722898	0.852191	0.719549	0.578878	Deamidation (N)	DirectTMT-HighpHC18-Fr7					1240.54	0.536031	55.158	55.158	6.7158e-89	190.96	156.14	115440000	3	1	0	0.981081	-0.134328	-0.4914	IGYSNNGSDWK	tr|Q5JWQ4|Q5JWQ4_HUMAN;tr|E7EX60|E7EX60_HUMAN;tr|Q5T7F0|Q5T7F0_HUMAN;tr|E9PEP6|E9PEP6_HUMAN;sp|O14786|NRP1_HUMAN;tr|Q5JWQ6|Q5JWQ6_HUMAN;tr|V9GYL7|V9GYL7_HUMAN	31
2.45481	1.98727	1.97286	2.12656	2.07981	2.07911	1.87006	2.40272	2.23695	1.97076	Deamidation (N)	DirectTMT-HighpHC18-Fr9					1105.58	0.576774	53.77	53.77	2.0639e-68	186.13	138.56	612130000	5	1	0	0.0333354	0.0123413	0.037516	LNILNNNYK	sp|O14791|APOL1_HUMAN	32
-0.868947	-1.04732	-0.955291	-0.978566	-0.799824	-0.760228	-0.747956	-0.923851	-0.764511	-0.560742	Deamidation (N)	DirectTMT-HighpHC18-Fr7			+	P_I	873.492	0.491981	54.167	54.167	0.010641	80.165	6.5491	33272000	1	1	0	1.41781	-0.178531	-0.656276	ALSNISLR	sp|O15031|PLXB2_HUMAN;tr|A6QRH1|A6QRH1_HUMAN;tr|E2PU09|E2PU09_HUMAN	33
-1.45826	-1.62353	-1.67042	-2.07984	-1.43968	-1.49042	-1.59431	-1.60608	-1.20872	-1.2082	Deamidation (N)	DirectTMT-HighpHC18-Fr8					1849.96	0.957413	60.893	60.893	2.2313e-15	126.48	107.66	55995000	1	1	0	0.825511	-0.232801	-0.672865	LSHDANETLPLHLYVK	sp|O15031|PLXB2_HUMAN	33
-0.839423	-0.322966	-0.544781	-0.605302	-0.384398	-0.357829	-0.352262	-0.43604	-0.631744	-0.490069	Deamidation (N)	DirectTMT-HighpHC18-Fr3					2498.08	0.0768297	39.248	39.248	1.7967e-24	118.52	111.08	131900000	2	1	0	0.361373	-0.0857849	-0.281798	EHAVFTSNQEEQDPANHTCGVK	sp|O15204|ADEC1_HUMAN	34
1.14478	1.44746	1.36321	1.00004	1.02864	1.3122	1.35756	1.35387	1.2131	1.3467	Deamidation (N)	DirectTMT-HighpHC18-Fr4					1103.55	0.545867	30.365	30.365	1.8912e-05	106.4	68.313	246610000	4	1	1	0.627325	-0.11986	-0.408351	EIKNNQTEK	sp|O15204|ADEC1_HUMAN	34
-1.2682	-0.851319	-1.09583	-1.18781	-1.29183	-1.02509	-0.997579	-0.941155	-1.09219	-0.992249	Deamidation (N)	DirectTMT-HighpHC18-Fr4					3058.32	0.321036	42.12	42.12	1.4991e-35	123.65	108.25	123360000	2	1	1	0.796677	-0.129344	-0.456336	STDEKEHAVFTSNQEEQDPANHTCGVK	sp|O15204|ADEC1_HUMAN	34
-2.81677	-2.75805	-3.15372	-2.71414	-3.0088	-2.71433	-2.3346	-3.14886	-3.00581	-2.96324	Deamidation (N)	DirectTMT-HighpHC18-Fr4					1407.62	0.620112	29.426	29.426	3.0002e-05	107.65	99.246	17928000	1	1	0	0.131107	-0.0569271	-0.15584	YNCTATNHIGTR	tr|H9KV31|H9KV31_HUMAN;sp|O15394|NCAM2_HUMAN	35
-0.808039	-0.294402	-1.06217	0.213483	-0.681434	-0.958931	-0.147106	-0.800582	-1.12743	-0.90248	Deamidation (N)	DirectTMT-HighpHC18-Fr6					1324.63	0.629931	64.502	64.502	0.009285	66.621	24.637	97646000	1	1	0	0.4228	0.260795	0.544124	FNQVLDQFGEK	sp|O43242|PSMD3_HUMAN	37
-4.07029	-3.41179	-3.91502	-3.71749	-4.0951	-3.74076	-3.57533	-4.11343	-3.96429	-3.5405	Deamidation (N)	DirectTMT-HighpHC18-Fr5					2834.39	0.390711	35.228	35.228	0.00032021	44.596	26.348	10883000	1	1	0	0.123696	-0.055076	-0.149464	QEEAGVRPSAGNVSTHPSLSQRPGGSTK	sp|O43493|TGON2_HUMAN	38
-0.481752	-0.550212	-0.489853	-0.549868	-0.518912	-0.538727	-0.5612	-0.573258	-0.557144	-0.39444	Deamidation (N)	DirectTMT-HighpHC18-Fr9					2374.23	0.228109	66.593	66.593	0.0055207	41.256	30.622	43524000	1	1	0	0.0682506	0.00683403	0.0289453	VAQPGINYALGTNVSYPNNLLR	sp|O43505|B4GA1_HUMAN	39
-1.27728	-0.997622	-0.881673	-1.07617	-0.997639	-1.28111	-0.942216	-0.955328	-0.917644	-1.00477	Deamidation (N)	DirectTMT-HighpHC18-Fr2					2551.99	0.985631	68.304	68.304	6.1636e-14	100.21	96.181	306280000	2	1	0	0.102749	-0.0258614	-0.0880848	NTCNHDEDTWVECEDPFDLR	sp|O43866|CD5L_HUMAN	40
2.28506	1.90841	2.25883	2.06998	2.07314	2.02549	2.05124	2.0002	1.99343	2.10455	Deamidation (N)	DirectTMT-HighpHC18-Fr5					1318.64	0.640496	61.99	61.99	2.2673e-26	143.96	105.87	510200000	6	1	0	0.557029	0.0841049	0.309039	LFNVTPQDEQK	sp|O75144|ICOSL_HUMAN;tr|K4DIA0|K4DIA0_HUMAN	42
-2.29201	-2.40625	-2.34456	-1.80386	-2.10029	-2.15809	-2.14478	-2.27941	-2.20674	-2.52422	Deamidation (N)	DirectTMT-HighpHC18-Fr4					2159.05	0.049476	55.232	55.232	1.0918e-22	130.77	120.71	199910000	1	1	0	0.231484	0.0732531	0.222387	TVVTYHIPQNSSLENVDSR	sp|O75144|ICOSL_HUMAN;tr|K4DIA0|K4DIA0_HUMAN	42
-4.60458	-5.01015	-5.3721	-5.21631	-5.73944	-5.5252	-4.82776	-4.54994	-5.18922	-5.01894	Deamidation (N)	DirectTMT-HighpHC18-Fr7					2308.1	0.100525	95.17	95.17	6.3303e-14	100.02	84.08	29602000	3	1	0	0.279815	-0.166304	-0.369357	TDNSLLDQALQNDTVFLNMR	sp|O75144|ICOSL_HUMAN;tr|K4DIA0|K4DIA0_HUMAN;tr|A0A087X1L8|A0A087X1L8_HUMAN	42
-2.01208	-1.59592	-1.37737	-1.9438	-1.99067	-1.83561	-1.71751	-1.92692	-1.52892	-1.54144	Deamidation (N)	DirectTMT-HighpHC18-Fr9					760.433	0.433069	40.519	40.519	0.011359	86.011	9.1118	12558000	1	1	0	0.198114	-0.073888	-0.211606	ITNAITK	sp|O75417|DPOLQ_HUMAN;tr|A0A087WXL3|A0A087WXL3_HUMAN	43
2.45018	2.06361	2.16744	2.41911	2.22317	2.18633	2.19648	2.08502	2.24473	1.91765	2 Deamidation (N)	DirectTMT-HighpHC18-Fr1b					1193.52	0.520047	55.878	55.878	5.7658e-137	214.93	160.96	10369000000	8	2	0	0.746086	0.138661	0.471238	VELEDFNGNR	sp|O75636|FCN3_HUMAN	44
0.463993	0.2806	0.309377	0.532467	0.406553	0.347036	0.452734	0.280329	0.377606	0.134516	Deamidation (N)	DirectTMT-HighpHC18-Fr3					1192.54	0.536031	54.146	54.146	2.2965e-58	175.91	149.81	4083000000	4	1	0	0.531995	0.0801537	0.295403	VELEDFNGNR	sp|O75636|FCN3_HUMAN	44
0.878934	0.846858	0.855319	1.10016	0.787508	0.774656	1.00366	0.892319	0.763334	0.698184	Deamidation (N)	DirectTMT-HighpHC18-Fr2					1318.64	0.636473	49.427	49.427	6.2883e-74	180.2	114.97	641990000	4	1	0	0.39391	0.0673243	0.243601	IDSTGNVTNELR	sp|O75882|ATRN_HUMAN	45
2.56153	2.38513	2.36511	2.46945	2.27791	2.34486	2.47842	2.41877	2.31134	2.2677	Deamidation (N)	DirectTMT-HighpHC18-Fr6					1151.5	0.495094	44.514	44.514	4.5151e-55	176.38	129.3	3861100000	7	1	0	0.33774	0.0476067	0.182217	CINQSICEK	sp|O75882|ATRN_HUMAN	45
-0.241123	-0.242884	-0.258408	0.0110049	-0.246439	-0.313119	0.0241599	-0.124716	-0.424449	-0.375086	2 Deamidation (N)	DirectTMT-HighpHC18-Fr1b					2045.78	0.783015	56.366	56.366	0.0068452	50.653	46.685	88669000	1	2	0	0.190022	0.0470724	0.157679	ISNSSDTVECECSENWK	sp|O75882|ATRN_HUMAN	45
0.857718	0.847095	0.784745	1.24144	0.826843	0.97755	1.12746	0.702732	0.775392	0.778876	Deamidation (N)	DirectTMT-HighpHC18-Fr5					1534.68	0.68344	45.627	45.627	5.8087e-61	171.36	141.42	2057200000	8	1	0	0.130122	0.0391676	0.12454	NHSCSEGQISIFR	sp|O75882|ATRN_HUMAN	45
2.84631	2.55411	2.68176	2.74748	2.61279	2.59102	2.74224	2.77675	2.72392	2.55096	Deamidation (N)	DirectTMT-HighpHC18-Fr2					2044.8	0.799	54.362	54.362	4.7885e-79	180.48	168.31	7670600000	13	1	0	0.0607859	0.0115101	0.0429819	ISNSSDTVECECSENWK	sp|O75882|ATRN_HUMAN	45
1.9333	1.54473	1.76022	1.69052	1.53657	1.70991	1.72125	1.72366	1.71203	1.5494	Deamidation (N)	DirectTMT-HighpHC18-Fr2					922.407	0.406597	36.301	36.301	8.8563e-15	138.98	94.528	1447800000	8	1	0	0.0426257	0.00981941	0.0349431	CENLTTGK	sp|O75882|ATRN_HUMAN	45
1.61826	1.21987	1.46445	1.28549	1.36405	1.37868	1.28556	1.53347	1.51357	1.32095	Deamidation (N)	DirectTMT-HighpHC18-Fr6					1153.53	0.532525	73.616	73.616	2.4125e-35	153.12	111.01	1039900000	5	1	0	0.0669575	-0.0160213	-0.0559864	DLDMFINASK	sp|O75882|ATRN_HUMAN	45
1.76656	1.36315	1.64631	1.47512	1.45852	1.54625	1.51602	1.65889	1.58074	1.50582	Deamidation (N);Oxidation (M)	DirectTMT-HighpHC18-Fr5					1169.53	0.52744	67.164	67.164	0.0027039	85.807	71.649	556400000	4	1	0	0.0933923	-0.0196115	-0.070683	DLDMFINASK	sp|O75882|ATRN_HUMAN	45
2.3918	2.11941	2.21021	2.24855	2.11079	2.198	2.31031	2.31087	2.24531	2.12873	2 Deamidation (N)	DirectTMT-HighpHC18-Fr7					2368.09	0.0899774	46.48	46.48	2.593e-77	170.14	152.77	2627300000	11	2	0	0.13931	-0.0224907	-0.0858889	AATCINPLNGSVCERPANHSAK	sp|O75882|ATRN_HUMAN	45
1.284	1.18144	1.23224	1.27368	1.24354	1.25959	1.31966	1.34332	1.30337	1.17782	Deamidation (N)	DirectTMT-HighpHC18-Fr1b					1007.43	0.434208	27.157	27.157	4.5187e-34	160.56	128.09	1431700000	6	1	0	0.519127	-0.0377752	-0.161236	GICNSSDVR	sp|O75882|ATRN_HUMAN	45
1.29074	1.26877	1.41992	1.40029	1.19489	1.33742	1.35361	1.3158	1.35382	1.43293	2 Deamidation (N)	DirectTMT-HighpHC18-Fr9					2266.9	0.898277	53.724	53.724	7.4445e-42	153.21	145.02	699050000	3	2	0	0.427041	-0.0437948	-0.17765	YNWSFIHCPACQCNGHSK	sp|O75882|ATRN_HUMAN	45
-2.03749	-2.50721	-2.50266	-2.06736	-2.57874	-2.09345	-2.32796	-2.02037	-2.30405	-2.72701	Deamidation (N)	DirectTMT-HighpHC18-Fr10					1819.96	0.962105	60.642	60.642	3.9481e-08	115.12	95.28	18783000	1	1	0	0.0956788	-0.0441257	-0.119112	VFHIHNESWVLLTPK	sp|O75882|ATRN_HUMAN	45
1.19359	1.13377	1.22915	1.2124	1.22434	1.29231	1.05872	1.29324	1.34625	1.24628	Deamidation (N)	DirectTMT-HighpHC18-Fr8					2987.24	0.242532	71.408	71.408	1.4202e-37	128.29	121.78	1159500000	7	1	0	0.4177	-0.0487091	-0.19277	GCSCFSDWQGPGCSVPVPANQSFWTR	sp|O75882|ATRN_HUMAN	45
1.4408	1.21743	1.39929	1.22431	1.08772	1.29368	1.3674	1.37988	1.29344	1.34344	Deamidation (N)	DirectTMT-HighpHC18-Fr7					927.481	0.481417	63.392	63.392	2.1406e-08	124.89	10.104	2040000000	4	1	0	0.413346	-0.0616554	-0.230702	EWLPLNR	sp|O75882|ATRN_HUMAN	45
0.319392	0.262963	0.39779	0.695522	0.338397	0.557373	0.427135	0.473962	0.479768	0.483178	3 Deamidation (N)	DirectTMT-HighpHC18-Fr4					2369.07	0.0739929	49.26	49.26	5.8736e-13	81.665	68.238	79703000	2	3	0	0.477424	-0.0814705	-0.291914	AATCINPLNGSVCERPANHSAK	sp|O75882|ATRN_HUMAN	45
-0.343893	-0.588689	-0.444827	-0.529138	-0.529656	-0.355893	-0.454795	-0.524657	-0.3341	-0.256609	Deamidation (N)	DirectTMT-HighpHC18-Fr8					2940.31	0.309214	74.235	74.235	2.4144e-28	103.36	92.813	502670000	2	1	0	0.834354	-0.10203	-0.387299	MPSQAPTGNFYPQPLLNSSMCLEDSR	sp|O75882|ATRN_HUMAN	45
0.408172	0.17421	0.150611	0.264573	0.251925	0.390917	0.393048	0.388731	0.285031	0.309535	Deamidation (N);Oxidation (M)	DirectTMT-HighpHC18-Fr7			+	P_I	2956.3	0.304129	72.069	72.069	4.7599e-18	87.098	81.132	498000000	7	1	0	1.11909	-0.103554	-0.412839	MPSQAPTGNFYPQPLLNSSMCLEDSR	sp|O75882|ATRN_HUMAN	45
-4.25625	-3.79652	-3.97084	-4.08287	-4.0684	-4.39421	-3.50663	-3.73708	-4.49544	-4.47072	Deamidation (N)	DirectTMT-HighpHC18-Fr7					4040.78	0.77612	92.191	92.191	8.3809e-46	103.5	98.392	9695200	2	1	0	0.150193	0.0858397	0.203976	LSLQNTAEIQHCLVNAGDVGCGVFECFENNSCEIR	sp|O76061|STC2_HUMAN	46
1.0216	0.842271	0.972589	1.12753	0.889501	0.737759	0.884408	0.850688	0.88152	0.928656	Deamidation (N)	DirectTMT-HighpHC18-Fr2			+	P_I	1178.45	0.450981	27.146	27.146	7.2476e-19	135.83	131.38	1499900000	10	1	0	1.03679	0.114093	0.439509	NQEACELSNN	sp|O95445|APOM_HUMAN	47
2.03015	1.87081	2.07769	2.09194	2.00231	1.94286	1.86025	1.93903	2.01697	2.01901	Deamidation (N);Oxidation (M)	DirectTMT-HighpHC18-Fr6					2548.12	0.121003	65.706	65.706	1.0225e-53	156.08	150.41	3911000000	13	1	0	0.577089	0.058955	0.23661	TELFSSSCPGGIMLNETGQGYQR	sp|O95445|APOM_HUMAN;tr|Q5SRP5|Q5SRP5_HUMAN	47
1.54465	1.17142	1.47192	1.27138	1.26181	1.36489	1.12425	1.36634	1.44218	1.1935	Deamidation (N)	DirectTMT-HighpHC18-Fr7					2532.13	0.126088	69.891	69.891	1.1042e-288	266.42	262.17	10877000000	9	1	0	0.200173	0.0460037	0.157518	TELFSSSCPGGIMLNETGQGYQR	sp|O95445|APOM_HUMAN;tr|Q5SRP5|Q5SRP5_HUMAN	47
0.0599327	0.221704	0.236111	0.427572	0.205004	-0.258069	0.408038	0.316809	-0.178074	-0.23662	Deamidation (N)	DirectTMT-HighpHC18-Fr5					1340.6	0.603065	43.119	43.119	2.7892e-36	151.98	132.71	77231000	2	1	0	0.703662	0.219648	0.616271	MTGSGIYAPNSSR	sp|O95497|VNN1_HUMAN	48
0.592586	0.704437	0.74245	0.387261	0.784657	0.234417	0.844486	0.964668	0.561835	0.501607	Deamidation (N)	DirectTMT-HighpHC18-Fr8					1410.68	0.681315	49.201	49.201	1.1935e-60	171.05	136.52	561270000	5	1	0	0.0500373	0.0208755	0.0600208	LTGVAGNYTVCQK	sp|O95497|VNN1_HUMAN	48
-2.16475	-2.62669	-2.46625	-2.07134	-2.0369	-2.24131	-2.18043	-2.58946	-2.10331	-2.07807	Deamidation (N)	DirectTMT-HighpHC18-Fr7					1395.69	0.692883	42.965	42.965	2.1135e-08	119.32	102.1	51037000	2	1	0	0.0855173	-0.0346731	-0.099488	VNLSCGGVSHPIR	tr|F8WDG3|F8WDG3_HUMAN;tr|A0A140T9V1|A0A140T9V1_HUMAN;tr|B7ZLJ5|B7ZLJ5_HUMAN;tr|A0A140T9L8|A0A140T9L8_HUMAN;tr|A0A0G2JJG8|A0A0G2JJG8_HUMAN;sp|O95866|G6B_HUMAN	49
-1.84155	-2.71275	-2.34865	-2.56302	-2.45032	-2.80658	-2.76017	-2.7314	-2.623	-2.0987	Deamidation (N)	DirectTMT-HighpHC18-Fr5					1631.82	0.818871	70.293	70.293	2.9278e-14	132.08	104.98	18279000	1	1	0	0.529589	0.220714	0.555745	VQNVSQSMEVLELR	tr|K7EKW2|K7EKW2_HUMAN;sp|O95897|NOE2_HUMAN	50
-1.42273	-0.358114	-1.40785	0.145663	-0.781599	-1.35547	-0.207761	-1.42751	-1.47406	-1.23172	Deamidation (N)	DirectTMT-HighpHC18-Fr2					940.407	0.407265	27.375	27.375	0.014789	81.613	32.023	86112000	2	1	0	0.445007	0.374378	0.640342	YTVNQCR	tr|E9PFZ2|E9PFZ2_HUMAN;sp|P00450|CERU_HUMAN;tr|H7C5R1|H7C5R1_HUMAN	51
-3.73497	-4.50631	-4.13092	-4.17465	-3.87435	-5.32453	-4.08294	-3.91133	-4.1262	-4.29893	Deamidation (N)	DirectTMT-HighpHC18-Fr4					3264.42	0.422724	81.532	81.532	4.2769e-35	100.41	97.958	178030000	2	1	0	0.420326	0.264549	0.545838	VYPGEQYTYMLLATEEQSPGEGDGNCVTR	tr|E9PFZ2|E9PFZ2_HUMAN;sp|P00450|CERU_HUMAN	51
2.4559	2.54713	2.51984	2.4765	2.52765	2.41767	2.51738	2.43734	2.59355	2.70651	Deamidation (N)	DirectTMT-HighpHC18-Fr1b					1595.67	0.669958	34.781	34.781	1.8662e-12	127.07	100.48	844660000	6	1	1	0.210366	-0.0290859	-0.113722	VDKDNEDFQESNR	tr|E9PFZ2|E9PFZ2_HUMAN;sp|P00450|CERU_HUMAN;tr|H7C5R1|H7C5R1_HUMAN	51
3.74335	3.94757	3.84266	3.91343	3.86804	3.76053	3.95347	3.83523	3.9402	3.98458	Deamidation (N)	DirectTMT-HighpHC18-Fr4					2126.98	0.975642	79.816	79.816	9.9883e-253	258.14	226.08	85564000000	108	1	0	0.239312	-0.0317894	-0.124867	ENLTAPGSDSAVFFEQGTTR	tr|E9PFZ2|E9PFZ2_HUMAN;sp|P00450|CERU_HUMAN;tr|H7C5R1|H7C5R1_HUMAN	51
3.42141	3.59366	3.46515	3.48256	3.54919	3.35119	3.5868	3.42297	3.65943	3.69269	Deamidation (N)	DirectTMT-HighpHC18-Fr1b					1892.82	0.817685	77.719	77.719	0	353.96	333.53	64009000000	107	1	0	0.22259	-0.0402206	-0.147079	EHEGAIYPDNTTDFQR	tr|E9PFZ2|E9PFZ2_HUMAN;sp|P00450|CERU_HUMAN	51
4.14083	4.25918	4.21149	4.17051	4.28539	4.1381	4.26786	4.26283	4.35825	4.41269	2 Deamidation (N)	DirectTMT-HighpHC18-Fr4					2022.96	0.964684	57.632	57.632	3.9263e-55	169.61	158.34	31765000000	40	2	0	0.687334	-0.0744652	-0.293138	ELHHLQEQNVSNAFLDK	tr|E9PFZ2|E9PFZ2_HUMAN;sp|P00450|CERU_HUMAN;tr|H7C5R1|H7C5R1_HUMAN	51
1.85394	2.14791	2.07429	1.91635	2.03219	1.8812	2.0431	2.05792	2.19683	2.24832	Deamidation (N)	DirectTMT-HighpHC18-Fr2					1903.8	0.797284	39.737	39.737	1.4712e-273	257.2	242.63	1883700000	12	1	0	0.439294	-0.0805389	-0.283969	NNEGTYYSPNYNPQSR	tr|E9PFZ2|E9PFZ2_HUMAN;sp|P00450|CERU_HUMAN;tr|H7C5R1|H7C5R1_HUMAN	51
3.15886	3.35492	3.31575	2.87538	3.29147	3.05202	3.11758	3.24148	3.41541	3.60825	Deamidation (N)	DirectTMT-HighpHC18-Fr9					2903.41	0.408987	66.935	66.935	2.5522e-149	206.46	181.31	14597000000	18	1	1	0.27494	-0.0876713	-0.262578	ELHHLQEQNVSNAFLDKGEFYIGSK	tr|E9PFZ2|E9PFZ2_HUMAN;sp|P00450|CERU_HUMAN;tr|H7C5R1|H7C5R1_HUMAN	51
3.45006	3.62089	3.65587	3.26948	3.52682	3.3589	3.4271	3.58367	3.69671	3.89634	2 Deamidation (N)	DirectTMT-HighpHC18-Fr8					2904.39	0.393002	65.251	65.251	1.6017e-149	208.97	191.07	3504100000	12	2	1	0.319703	-0.0879196	-0.276135	ELHHLQEQNVSNAFLDKGEFYIGSK	tr|E9PFZ2|E9PFZ2_HUMAN;sp|P00450|CERU_HUMAN;tr|H7C5R1|H7C5R1_HUMAN	51
-4.8947	-5.21535	-4.74049	-4.71643	-4.98981	-4.47899	-4.19842	-5.35692	-5.10238	-4.93997	Deamidation (N);Oxidation (M)	DirectTMT-HighpHC18-Fr3					3280.42	0.417638	74.743	74.743	0.00013298	47.429	41.588	75754000	2	1	0	0.163469	-0.096022	-0.223704	VYPGEQYTYMLLATEEQSPGEGDGNCVTR	tr|E9PFZ2|E9PFZ2_HUMAN;sp|P00450|CERU_HUMAN	51
-2.17978	-2.27284	-2.50226	-2.36673	-2.36611	-2.4525	-2.41427	-2.29699	-2.09739	-1.9192	Deamidation (N)	DirectTMT-HighpHC18-Fr10					2028.96	0.95749	57.483	57.483	1.8309e-05	74.786	66.426	25028000	1	1	1	0.398703	-0.101472	-0.323182	AGLQAFFQVQECNKSSSK	tr|E9PFZ2|E9PFZ2_HUMAN;sp|P00450|CERU_HUMAN;tr|H7C5R1|H7C5R1_HUMAN	51
4.70118	4.83802	4.80897	4.69074	4.85288	4.70238	4.8569	4.85047	4.98703	5.02084	Deamidation (N)	DirectTMT-HighpHC18-Fr6					2021.98	0.980668	75.963	75.963	2.0344e-149	218.12	194.08	113920000000	174	1	0	0.820302	-0.105167	-0.394947	ELHHLQEQNVSNAFLDK	tr|E9PFZ2|E9PFZ2_HUMAN;sp|P00450|CERU_HUMAN;tr|H7C5R1|H7C5R1_HUMAN	51
3.55054	3.77666	3.73827	3.5975	3.70801	3.5793	3.71615	3.74882	3.87837	4.00262	Deamidation (N)	DirectTMT-HighpHC18-Fr9					1639.77	0.766442	92.306	92.306	4.8061e-90	191.79	152	29078000000	57	1	0	0.650117	-0.110854	-0.390231	AGLQAFFQVQECNK	tr|E9PFZ2|E9PFZ2_HUMAN;sp|P00450|CERU_HUMAN;tr|H7C5R1|H7C5R1_HUMAN	51
-4.31687	-3.8716	-4.05252	-4.28515	-4.41047	-4.11459	-4.08191	-3.94589	-3.69479	-3.79477	Deamidation (N)	DirectTMT-HighpHC18-Fr8			+	P_I	939.489	0.488627	14.91	14.91	0.010115	66.27	49.599	3644500	1	1	1	1.12584	-0.260934	-0.796831	KGSLHANGR	tr|E9PFZ2|E9PFZ2_HUMAN;sp|P00450|CERU_HUMAN;tr|H7C5R1|H7C5R1_HUMAN	51
-1.3533	-1.30895	-1.30579	-0.828368	-1.18409	-1.45861	-0.944157	-1.18083	-1.32887	-1.43493	Deamidation (N)	DirectTMT-HighpHC18-Fr2					2070.95	0.952798	56.985	56.985	2.8172e-13	99.941	83.804	287150000	2	1	0	0.22048	0.0733833	0.218968	SEGSSVNLSPPLEQCVPDR	tr|E9PIT3|E9PIT3_HUMAN;sp|P00734|THRB_HUMAN;tr|C9JV37|C9JV37_HUMAN	52
0.53693	0.494731	0.496635	0.676556	0.526033	0.575663	0.574696	0.543083	0.547169	0.338486	2 Deamidation (N)	DirectTMT-HighpHC18-Fr2					1221.59	0.587732	60.195	60.195	1.8305e-35	156.16	128.42	705560000	3	2	0	0.219845	0.0303579	0.118567	NFTENDLLVR	tr|E9PIT3|E9PIT3_HUMAN;sp|P00734|THRB_HUMAN	52
0.695251	0.494905	0.526376	0.683346	0.613225	0.765752	0.505174	0.597805	0.699924	0.314269	Deamidation (N)	DirectTMT-HighpHC18-Fr3					1220.6	0.603717	61.683	61.683	1.5849e-118	212.21	179.86	5520900000	5	1	0	0.109568	0.0260359	0.090128	NFTENDLLVR	tr|E9PIT3|E9PIT3_HUMAN;sp|P00734|THRB_HUMAN	52
1.87639	1.85998	1.90016	1.79617	1.88805	1.90279	1.67891	1.98196	1.88589	1.7701	2 Deamidation (N)	DirectTMT-HighpHC18-Fr6					2712.22	0.223828	51.255	51.255	1.7855e-122	200.1	193.6	5083700000	13	2	0	0.137138	0.0202206	0.0788636	YPHKPEINSTTHPGADLQENFCR	tr|E9PIT3|E9PIT3_HUMAN;sp|P00734|THRB_HUMAN;tr|C9JV37|C9JV37_HUMAN	52
-1.32166	-1.19901	-1.1518	-0.942167	-1.19457	-1.1383	-0.956773	-1.33801	-1.11602	-1.2925	Deamidation (N)	DirectTMT-HighpHC18-Fr4					1968.87	0.86696	60.718	60.718	2.0144e-07	84.712	76.536	64774000	1	1	0	0.0243155	0.00647697	0.0221881	LAACLEGNCAEGLGTNYR	tr|E9PIT3|E9PIT3_HUMAN;sp|P00734|THRB_HUMAN;tr|C9JV37|C9JV37_HUMAN	52
-0.806639	-0.955485	-0.884716	-0.841145	-0.955797	-0.99124	-0.877478	-0.770919	-0.808091	-0.933823	Deamidation (N)	DirectTMT-HighpHC18-Fr3					796.419	0.419151	22.038	22.038	0.0043713	102.72	61.217	327100000	4	1	0	0.0914313	-0.0124464	-0.0497605	GHVNITR	tr|E9PIT3|E9PIT3_HUMAN;sp|P00734|THRB_HUMAN;tr|C9JV37|C9JV37_HUMAN	52
2.71185	2.62268	2.66997	2.67475	2.67719	2.81279	2.56865	2.81242	2.7477	2.66469	Deamidation (N)	DirectTMT-HighpHC18-Fr8					2711.24	0.239813	67.555	67.555	5.9986e-184	229.1	221.66	42825000000	43	1	0	0.471942	-0.0499622	-0.200687	YPHKPEINSTTHPGADLQENFCR	tr|E9PIT3|E9PIT3_HUMAN;sp|P00734|THRB_HUMAN;tr|C9JV37|C9JV37_HUMAN	52
-1.73065	-1.70433	-1.6359	-1.69866	-1.87528	-1.74336	-1.77829	-1.53499	-1.58205	-1.45041	Deamidation (N)	DirectTMT-HighpHC18-Fr7					2954.37	0.372952	46.387	46.387	1.4737e-30	114.63	106.86	57377000	2	1	1	0.76679	-0.111144	-0.405758	SRYPHKPEINSTTHPGADLQENFCR	tr|E9PIT3|E9PIT3_HUMAN;sp|P00734|THRB_HUMAN;tr|C9JV37|C9JV37_HUMAN	52
0.970571	0.952115	0.830079	0.950849	1.09838	1.05872	0.996934	1.03304	0.872014	1.00323	Deamidation (N);Oxidation (M)	DirectTMT-HighpHC18-Fr4					2714.25	0.249374	66.77	66.77	3.8456e-44	141.47	127.31	730000000	7	1	0	0.251247	-0.032391	-0.127841	EHEAQSNASLDVFLGHTNVEELMK	sp|P00736|C1R_HUMAN;tr|B4DPQ0|B4DPQ0_HUMAN;tr|F5H2D0|F5H2D0_HUMAN	53
2.64734	2.44361	2.53117	2.44041	2.64999	2.70661	2.59562	2.66266	2.54106	2.64708	Deamidation (N)	DirectTMT-HighpHC18-Fr5					2698.25	0.25446	74.243	74.243	1.9827e-149	208.27	202.2	4631500000	8	1	0	0.841606	-0.088102	-0.346309	EHEAQSNASLDVFLGHTNVEELMK	sp|P00736|C1R_HUMAN;tr|B4DPQ0|B4DPQ0_HUMAN;tr|F5H2D0|F5H2D0_HUMAN	53
0.471898	0.578747	0.188874	0.55219	0.847004	0.720147	0.559798	0.697233	0.526207	0.597037	Deamidation (N);Oxidation (M)	DirectTMT-HighpHC18-Fr9					2554.14	0.139613	74.855	74.855	2.3343e-20	102.89	85.747	128640000	2	1	0	0.36195	-0.0923418	-0.295726	MLLTFHTDFSNEENGTIMFYK	sp|P00736|C1R_HUMAN;tr|B4DPQ0|B4DPQ0_HUMAN;tr|F5H2D0|F5H2D0_HUMAN;tr|F5H1V0|F5H1V0_HUMAN;tr|F5H6Y3|F5H6Y3_HUMAN;tr|F5H3N3|F5H3N3_HUMAN;tr|F5H1N6|F5H1N6_HUMAN;tr|F5GWL0|F5GWL0_HUMAN;tr|F5H3A3|F5H3A3_HUMAN	53
-1.58382	-1.48975	-1.48025	-1.60179	-1.23548	-1.29549	-1.51171	-1.41168	-1.31669	-1.25099	Deamidation (N)	DirectTMT-HighpHC18-Fr7					3290.5	0.497878	77.903	77.903	3.6466e-35	121.35	110.35	85017000	1	1	0	0.767787	-0.12091	-0.431314	FLEPFDIDDHQQVHCPYDQLQIYANGK	sp|P00736|C1R_HUMAN;tr|B4DPQ0|B4DPQ0_HUMAN;tr|F5H2D0|F5H2D0_HUMAN	53
4.09589	4.46399	4.17212	4.01351	4.26432	4.40351	4.35437	3.95643	4.02142	4.10533	Deamidation (N)	DirectTMT-HighpHC18-Fr2					1439.64	0.641618	47.72	47.72	1.1531e-189	237.53	200.41	14420000000	32	1	0	0.106302	0.0337559	0.106003	TEGDGVYTLNNEK	sp|P00738|HPT_HUMAN;tr|J3QLC9|J3QLC9_HUMAN;tr|H3BS21|H3BS21_HUMAN;tr|J3KRH2|J3KRH2_HUMAN;tr|J3KSV1|J3KSV1_HUMAN;tr|J3QQI8|J3QQI8_HUMAN;tr|H3BMJ7|H3BMJ7_HUMAN	54
0.177003	0.536551	0.27	0.262141	0.402308	0.568676	0.436962	0.199707	0.203326	0.289211	2 Deamidation (N)	DirectTMT-HighpHC18-Fr1b					1440.63	0.625634	48.786	48.786	6.9952e-215	246.14	206.83	56756000	1	2	0	0.0365342	-0.00997581	-0.0337671	TEGDGVYTLNNEK	sp|P00738|HPT_HUMAN;tr|J3QLC9|J3QLC9_HUMAN;tr|H3BS21|H3BS21_HUMAN;tr|J3KRH2|J3KRH2_HUMAN;tr|J3KSV1|J3KSV1_HUMAN;tr|J3QQI8|J3QQI8_HUMAN;tr|H3BMJ7|H3BMJ7_HUMAN	54
6.24231	6.49994	6.03739	6.33524	6.43288	6.52722	6.18074	6.65982	6.22863	6.14772	Deamidation (N)	DirectTMT-HighpHC18-Fr9					1794.99	0.987985	78.114	78.114	4.1603e-109	204.49	182.25	145820000000	297	1	0	0.112547	-0.0392735	-0.118707	VVLHPNYSQVDIGLIK	sp|P00738|HPT_HUMAN;tr|J3QR68|J3QR68_HUMAN;tr|H0Y300|H0Y300_HUMAN;tr|J3QLC9|J3QLC9_HUMAN;tr|A0A0C4DGL8|A0A0C4DGL8_HUMAN;tr|A0A087WU08|A0A087WU08_HUMAN;tr|H3BS21|H3BS21_HUMAN	54
-2.28767	-2.53583	-2.28122	-2.34671	-2.48001	-2.48018	-2.34749	-2.19472	-2.34198	-2.65635	Deamidation (N)	DirectTMT-HighpHC18-Fr4					2028.93	0.92763	74.365	74.365	9.2673e-14	121.76	107.07	26281000	2	1	0	0.0691123	0.0178547	0.0608919	QLFALYSGNDVTDISDDR	sp|P00739|HPTR_HUMAN;tr|J3KTC3|J3KTC3_HUMAN	55
-2.78394	-3.41576	-3.08917	-3.05675	-3.24177	-3.42156	-3.44729	-2.92795	-3.10849	-3.15972	Deamidation (N)	DirectTMT-HighpHC18-Fr9					1504.78	0.778661	33.067	33.067	0.0015832	69.721	51.584	28006000	1	1	0	0.279693	0.095525	0.277852	IIPHHNYNAAINK	sp|P00740|FA9_HUMAN	56
-1.01339	-1.07739	-1.1392	-1.04915	-1.0989	-1.02148	-0.996371	-0.88093	-1.07649	-1.07334	Deamidation (N)	DirectTMT-HighpHC18-Fr4					2014.8	0.799669	33.143	33.143	6.3341e-10	107.07	98.887	29234000	4	1	1	0.819055	-0.0658846	-0.27273	YKDGDQCETSPCQNQGK	sp|P00742|FA10_HUMAN;tr|Q5JVE8|Q5JVE8_HUMAN;tr|B7ZBK1|B7ZBK1_HUMAN;tr|F8WBM7|F8WBM7_HUMAN	57
-1.45771	-1.17223	-1.59411	-1.17601	-1.34262	-1.20641	-1.48039	-0.799084	-1.36771	-1.48721	Deamidation (N)	DirectTMT-HighpHC18-Fr2					3160.2	0.204902	55.122	55.122	1.0717e-73	166.91	166.88	156220000	2	1	0	0.214337	-0.0803764	-0.228576	LCSLDNGDCDQFCHEEQNSVVCSCAR	sp|P00742|FA10_HUMAN;tr|Q5JVE8|Q5JVE8_HUMAN;tr|B7ZBK1|B7ZBK1_HUMAN	57
-0.970049	-0.840572	-1.14146	-1.30434	-1.1356	-1.35741	-0.974782	-1.49679	-1.27121	-1.62695	Deamidation (N);Oxidation (M)	DirectTMT-HighpHC18-Fr5			+	P_I	3604.63	0.625916	79.957	79.957	4.0274e-12	67.283	60.707	103500000	4	1	0	1.06619	0.267022	0.793896	CSGTEASVVAPPPVVLLPDVETPSEEDCMFGNGK	sp|P00747|PLMN_HUMAN	59
0.873159	1.01197	0.796151	1.3032	1.02136	0.915085	1.00989	0.624921	0.863257	0.76338	Deamidation (N)	DirectTMT-HighpHC18-Fr2					1571.68	0.68206	29.429	29.429	1.3102e-216	250.69	225.25	6676000000	9	1	0	0.77916	0.165861	0.536923	NHSCEPCQTLAVR	sp|P00748|FA12_HUMAN	60
0.317896	0.38553	0.23678	0.58692	0.48415	0.330767	0.358136	0.225406	0.285146	0.346572	Deamidation (N)	DirectTMT-HighpHC18-Fr4					1727.78	0.783171	25.931	25.931	4.2733e-107	202.32	190.8	4616300000	13	1	1	0.705535	0.0930498	0.349651	RNHSCEPCQTLAVR	sp|P00748|FA12_HUMAN	60
-2.36854	-2.24929	-2.27993	-1.89949	-2.02922	-2.02734	-2.26745	-2.33402	-2.56858	-2.09293	Deamidation (N)	DirectTMT-HighpHC18-Fr2					988.44	0.439628	26.855	26.855	0.00017	99.305	62.748	11000000	1	1	0	0.307211	0.0927664	0.281859	NGPLSCGQR	sp|P00748|FA12_HUMAN	60
-0.839066	-0.635879	-0.882201	-0.507288	-0.684099	-0.61099	-0.732441	-0.810994	-0.880107	-0.841766	Deamidation (N)	DirectTMT-HighpHC18-Fr1b					888.43	0.430109	20.546	20.546	7.3735e-06	118.33	62.212	751250000	5	1	0	0.342504	0.0655533	0.231318	NVTAEQAR	sp|P00748|FA12_HUMAN	60
1.4333	1.14317	1.09743	1.43863	1.05198	0.950862	1.37505	0.857972	1.06836	1.01087	Deamidation (N)	DirectTMT-HighpHC18-Fr8					1742.88	0.883914	63.387	63.387	2.1372e-21	126.67	101.29	248330000	3	1	0	0.753176	0.180278	0.560536	LYPIANGNNQSPVDIK	sp|P00915|CAH1_HUMAN;tr|E5RII2|E5RII2_HUMAN;tr|E5RGU8|E5RGU8_HUMAN;tr|E5RFL2|E5RFL2_HUMAN;tr|E5RIF9|E5RIF9_HUMAN;tr|E5RG43|E5RG43_HUMAN;tr|E5RH81|E5RH81_HUMAN;tr|E5RHP7|E5RHP7_HUMAN	61
3.43793	3.41724	3.80092	3.4044	3.11612	3.23044	3.51255	3.30218	3.46259	3.33584	Deamidation (N);Oxidation (M)	DirectTMT-HighpHC18-Fr9					1882.88	0.880485	83.245	83.245	2.6942e-15	125.28	111.86	15702000000	30	1	0	0.22481	0.0666	0.207724	LGACNDTLQQLMEVFK	sp|P01008|ANT3_HUMAN;tr|Q8TCE1|Q8TCE1_HUMAN	62
3.38205	3.40733	3.89447	3.42974	3.0946	3.22918	3.5661	3.33021	3.48546	3.29344	Deamidation (N)	DirectTMT-HighpHC18-Fr9					1866.89	0.88557	95.795	95.795	0	311.2	268.64	10188000000	15	1	0	0.16618	0.0607601	0.177156	LGACNDTLQQLMEVFK	sp|P01008|ANT3_HUMAN;tr|Q8TCE1|Q8TCE1_HUMAN	62
5.72638	5.64184	6.1763	5.58907	5.40393	5.50144	5.67817	5.634	5.85121	5.67991	Deamidation (N)	DirectTMT-HighpHC18-Fr8					2178.04	0.0368456	97.658	97.658	0	332.99	317.6	60496000000	13	1	0	0.10219	0.0385559	0.113321	SLTFNETYQDISELVYGAK	sp|P01008|ANT3_HUMAN	62
-0.464081	-0.964268	-0.658506	-0.49686	-1.18561	-0.623292	-0.58958	-0.707083	-1.00988	-0.882358	Deamidation (N)	DirectTMT-HighpHC18-Fr8					1076.53	0.525072	35.031	35.031	0.06006	56.043	39.129	21850000	1	1	1	0.0182679	0.00857353	0.0237566	WVSNKTEGR	sp|P01008|ANT3_HUMAN	62
-3.06409	-2.56438	-2.18727	-3.05531	-2.92305	-2.79923	-2.88387	-2.70165	-2.52746	-2.6336	Deamidation (N)	DirectTMT-HighpHC18-Fr10					1130.61	0.608408	42.492	42.492	0.025542	63.216	36.101	3963400	1	1	1	0.102407	-0.0496595	-0.130589	AAINKWVSNK	sp|P01008|ANT3_HUMAN	62
-2.65264	-2.93874	-2.1449	-2.93056	-2.46918	-2.78657	-2.71838	-2.44621	-2.29156	-2.49121	Deamidation (N)	DirectTMT-HighpHC18-Fr10					1573.82	0.821254	42.162	42.162	0.00022577	82.069	62.464	7583200	1	1	2	0.181713	-0.0804218	-0.21445	AAINKWVSNKTEGR	sp|P01008|ANT3_HUMAN	62
-1.62754	-1.30984	-2.07992	-1.03427	-1.42254	-1.48581	-1.11077	-1.31779	-1.31039	-1.47656	Deamidation (N)	DirectTMT-HighpHC18-Fr3					956.504	0.503943	26.713	26.713	0.0016345	93.992	69.837	56664000	4	1	1	0.362164	-0.154557	-0.398555	IPEATNRR	sp|P01008|ANT3_HUMAN;tr|Q8TCE1|Q8TCE1_HUMAN	62
-2.40935	-2.17449	-2.39642	-2.478	-2.18129	-2.09977	-2.22993	-2.09933	-2.07477	-1.98556	Deamidation (N)	DirectTMT-HighpHC18-Fr8			+	P_I	961.519	0.519259	24.02	24.02	0.025906	66.595	47.865	7613000	1	1	1	1.83974	-0.230038	-0.839595	SSKLVSANR	sp|P01008|ANT3_HUMAN;tr|Q8TCE1|Q8TCE1_HUMAN	62
-1.60018	-1.66003	-1.68689	-1.20054	-1.50997	-1.49012	-1.21928	-1.26218	-1.09587	-1.23341	Deamidation (N)	DirectTMT-HighpHC18-Fr2			+	P_I	800.403	0.402832	30.633	30.633	0.009197	89.296	24.519	28760000	1	1	0	1.42527	-0.271351	-0.878144	IPEATNR	sp|P01008|ANT3_HUMAN;tr|Q8TCE1|Q8TCE1_HUMAN	62
-0.602771	-0.554327	-0.758721	-0.482052	-0.510246	-0.270386	-0.213134	-0.151663	-0.469741	-0.354151	Deamidation (N)	DirectTMT-HighpHC18-Fr9			+	P_I	1189.61	0.609136	42.617	42.617	0.0012768	95.477	75.371	412600000	3	1	1	2.35379	-0.289808	-1.05785	VWELSKANSR	sp|P01008|ANT3_HUMAN;tr|Q8TCE1|Q8TCE1_HUMAN	62
-1.13787	-1.14243	-1.40958	-1.48229	-0.87231	-0.822695	-1.12806	-0.704278	-0.701915	-0.900163	Deamidation (N)	DirectTMT-HighpHC18-Fr10			+	P_I	1274.69	0.694263	16.102	16.102	0.001361	77.527	66.265	179550000	2	1	2	1.53977	-0.357473	-1.06886	ANKSSKLVSANR	sp|P01008|ANT3_HUMAN;tr|Q8TCE1|Q8TCE1_HUMAN	62
0.601137	0.778437	0.758653	0.433135	0.789356	0.632577	0.264032	0.694781	0.667141	0.621862	2 Oxidation (M);Deamidation (N)	DirectTMT-HighpHC18-Fr8					3398.65	0.651327	89.165	89.165	1.4876e-21	82.65	66.118	613050000	5	1	1	0.413189	0.0960648	0.315156	YTGNASALFILPDQDKMEEVEAMLLPETLK	sp|P01011|AACT_HUMAN;tr|G3V595|G3V595_HUMAN;tr|G3V3A0|G3V3A0_HUMAN;tr|A0A087WY93|A0A087WY93_HUMAN	64
2.1619	2.43709	2.37689	1.94086	2.41052	2.14896	1.93678	2.30057	2.20066	2.29617	Deamidation (N);Oxidation (M)	DirectTMT-HighpHC18-Fr9					3382.66	0.656412	97.389	97.389	2.5232e-43	123.24	112.04	5425100000	10	1	1	0.332977	0.0888256	0.2814	YTGNASALFILPDQDKMEEVEAMLLPETLK	sp|P01011|AACT_HUMAN;tr|G3V595|G3V595_HUMAN;tr|G3V3A0|G3V3A0_HUMAN;tr|A0A087WY93|A0A087WY93_HUMAN	64
2.47029	2.71607	2.63217	2.69087	2.74562	2.61654	2.53025	2.64044	2.56434	2.499	2 Deamidation (N);2 Oxidation (M)	DirectTMT-HighpHC18-Fr5					2246.01	0.00826436	64.406	64.406	1.01e-13	97.384	82.77	1332300000	11	2	0	0.737614	0.080891	0.316619	TLNQSSDELQLSMGNAMFVK	sp|P01011|AACT_HUMAN;tr|G3V595|G3V595_HUMAN	64
2.88959	3.19923	3.00423	3.25933	3.19088	3.042	3.05361	3.10654	3.03805	2.9994	2 Oxidation (M);Deamidation (N)	DirectTMT-HighpHC18-Fr5					2245.02	0.0242488	61.34	61.34	1.0757e-12	92.993	78.379	10420000000	16	1	0	0.375773	0.0607319	0.223611	TLNQSSDELQLSMGNAMFVK	sp|P01011|AACT_HUMAN;tr|G3V595|G3V595_HUMAN	64
2.14749	2.43348	2.34633	2.33234	2.48495	2.22609	2.2188	2.39216	2.36956	2.2696	2 Deamidation (N)	DirectTMT-HighpHC18-Fr7					2214.02	0.0184351	78.586	78.586	1.3239e-58	167.98	150.77	3205800000	15	2	0	0.343667	0.0536713	0.200202	TLNQSSDELQLSMGNAMFVK	sp|P01011|AACT_HUMAN;tr|G3V595|G3V595_HUMAN	64
3.92293	4.2557	4.201	3.97649	4.29385	4.11359	3.92614	4.24525	4.17267	4.09114	Deamidation (N)	DirectTMT-HighpHC18-Fr8					2213.03	0.0344195	82.872	82.872	2.0062e-71	173.87	155.33	29118000000	50	1	0	0.0798647	0.0202354	0.0692196	TLNQSSDELQLSMGNAMFVK	sp|P01011|AACT_HUMAN;tr|G3V595|G3V595_HUMAN	64
3.84167	4.07756	4.06815	3.85847	4.15477	3.94297	3.82975	4.10834	4.052	3.99014	Deamidation (N);Oxidation (M)	DirectTMT-HighpHC18-Fr7					2229.03	0.0293342	79.297	79.297	1.9016e-27	136.3	122.27	14798000000	45	1	0	0.070685	0.0154831	0.0554641	TLNQSSDELQLSMGNAMFVK	sp|P01011|AACT_HUMAN;tr|G3V595|G3V595_HUMAN	64
2.3127	2.56116	2.51256	2.37708	2.62753	2.43807	2.30691	2.57775	2.54517	2.47759	2 Deamidation (N);Oxidation (M)	DirectTMT-HighpHC18-Fr9					2230.01	0.0133497	71.12	71.12	1.1159e-19	102.89	88.585	3089700000	16	2	0	0.0426398	0.00911026	0.0331117	TLNQSSDELQLSMGNAMFVK	sp|P01011|AACT_HUMAN;tr|G3V595|G3V595_HUMAN	64
3.99611	4.26531	4.16534	4.13402	4.2194	4.10959	4.09342	4.24172	4.18538	4.14923	Deamidation (N)	DirectTMT-HighpHC18-Fr7					2400.17	0.170988	84.041	84.041	3.4281e-177	231.21	221.65	77202000000	154	1	0	0.00107473	0.000169754	0.000670651	FNLTETSEAEIHQSFQHLLR	sp|P01011|AACT_HUMAN;tr|G3V595|G3V595_HUMAN	64
4.7118	4.90819	4.90541	4.62295	4.98957	4.8374	4.66239	4.9629	4.94008	4.833	Deamidation (N)	DirectTMT-HighpHC18-Fr8					1752.86	0.857031	79.799	79.799	1.5711e-217	242.79	209.56	70765000000	76	1	0	0.0823984	-0.0195709	-0.068249	YTGNASALFILPDQDK	sp|P01011|AACT_HUMAN;tr|G3V595|G3V595_HUMAN;tr|G3V3A0|G3V3A0_HUMAN;tr|A0A087WY93|A0A087WY93_HUMAN	64
0.0779181	0.231247	0.0888166	-0.106773	0.205114	0.229714	-0.112133	0.184588	0.0477042	0.245318	Deamidation (N)	DirectTMT-HighpHC18-Fr8					1292.67	0.672465	46.416	46.416	0.00055302	101.39	74.715	88587000	2	1	1	0.07991	-0.0197739	-0.0681426	LINDYVKNGTR	sp|P01011|AACT_HUMAN;tr|G3V595|G3V595_HUMAN	64
-0.368037	-0.103891	-0.407239	-0.245449	-0.173769	-0.159246	-0.621944	0.0186458	-0.232607	-0.0751925	Deamidation (N)	DirectTMT-HighpHC18-Fr9					2698.37	0.371479	72.698	72.698	1.7049e-91	180.63	169.01	406760000	2	1	1	0.14087	-0.0456081	-0.140678	GLKFNLTETSEAEIHQSFQHLLR	sp|P01011|AACT_HUMAN;tr|G3V595|G3V595_HUMAN	64
-0.845519	-1.36745	-1.11138	-1.62303	-1.13827	-1.04313	-1.02663	-1.14179	-1.0207	-1.10754	Deamidation (N)	DirectTMT-HighpHC18-Fr5					880.371	0.37088	14.952	14.952	0.091232	65.474	34.837	22683000	1	1	1	0.530213	-0.149173	-0.447803	DKNCTSR	sp|P01019|ANGT_HUMAN	65
2.56085	2.37282	2.27082	2.1724	2.32391	2.38116	2.60616	2.43489	2.4986	2.54493	Deamidation (N)	DirectTMT-HighpHC18-Fr9			+	P_I	2535.26	0.258029	53.12	53.12	7.2607e-45	151.39	135.62	3935900000	9	1	0	1.10946	-0.15299	-0.555048	VYIHPFHLVIHNESTCEQLAK	sp|P01019|ANGT_HUMAN	65
-3.35838	-3.8371	-3.75141	-3.85365	-3.19044	-3.11191	-3.53413	-3.39512	-3.14632	-3.36528	Deamidation (N)	DirectTMT-HighpHC18-Fr7					1444.67	0.672876	28.277	28.277	0.031529	53.528	21.466	37005000	1	1	2	0.977849	-0.287647	-0.8046	DKNCTSRLDAHK	sp|P01019|ANGT_HUMAN	65
-2.05155	-1.40459	-1.85592	-1.39551	-1.52381	-1.75869	-1.1451	-1.97666	-2.06219	-1.6662	Deamidation (N)	DirectTMT-HighpHC18-Fr3					1225.53	0.528503	55.835	55.835	0.0002268	131.28	91.662	38519000	2	1	0	0.139302	0.0754938	0.185194	YDVENCLANK	sp|P01023|A2MG_HUMAN	66
0.337602	0.892663	0.490777	0.609966	0.579354	0.520082	0.66656	0.243407	0.454359	0.659019	Deamidation (N)	DirectTMT-HighpHC18-Fr9					1899.86	0.857382	49.703	49.703	8.3742e-23	122.93	110.57	108370000	2	1	0	0.25439	0.073387	0.229584	FSGQLNSHGCFYQQVK	sp|P01023|A2MG_HUMAN	66
-0.627892	-0.153787	-0.426682	-0.19082	-0.122197	-0.48907	-0.209239	-0.503394	-0.327726	-0.184931	Deamidation (N)	DirectTMT-HighpHC18-Fr2					1412.59	0.592517	25.191	25.191	1.0321e-08	122.86	108.9	1663700000	7	1	0	0.123765	0.0385962	0.121365	EQAPHCICANGR	sp|P01023|A2MG_HUMAN	66
-5.969	-5.22547	-4.71572	-5.60986	-5.64497	-5.67575	-5.5136	-5.29973	-5.25624	-5.48419	Deamidation (N)	DirectTMT-HighpHC18-Fr10					3254.6	0.595618	68.936	68.936	1.0809e-05	44.811	39.193	5781000	1	1	1	0.019434	0.0128941	0.0301448	QQNAQGGFSSTQDTVVALHALSKYGAATFTR	sp|P01023|A2MG_HUMAN	66
-1.90967	-2.11828	-1.8504	-2.01934	-1.97079	-2.12336	-1.94755	-1.8638	-2.00259	-1.86522	Deamidation (N)	DirectTMT-HighpHC18-Fr8					2802.36	0.364679	83.853	83.853	2.0378e-32	119.17	103.92	57368000	1	1	1	0.0714344	-0.0131916	-0.0494476	GNRSLFTDLEAENDVLHCVAFAVPK	sp|P01023|A2MG_HUMAN;tr|F8W7L3|F8W7L3_HUMAN	66
-4.60977	-4.12359	-4.19872	-5.23948	-4.16005	-4.45218	-4.76242	-4.27533	-4.60802	-3.93975	Deamidation (N)	DirectTMT-HighpHC18-Fr10					2785.36	0.363099	44.923	44.923	0.00037274	50.215	47.374	4956700	1	1	2	0.0841676	-0.0587811	-0.129046	TGKAAQVTIQSSGTFSSKFQVDNNNR	sp|P01023|A2MG_HUMAN	66
0.308291	0.648129	0.361677	0.334157	0.251013	0.319485	0.405448	0.508006	0.374242	0.600961	Deamidation (N)	DirectTMT-HighpHC18-Fr9					2397.21	0.209741	97.125	97.125	2.5112e-183	226.23	193.68	1725300000	18	1	0	0.303919	-0.0609749	-0.213471	GCVLLSYLNETVTVSASLESVR	sp|P01023|A2MG_HUMAN;tr|F8W7L3|F8W7L3_HUMAN;tr|F5H1E8|F5H1E8_HUMAN	66
-0.917983	-0.535989	-0.965481	-1.14013	-0.795163	-1.04367	-0.613064	-0.868553	-0.804275	-0.533738	Deamidation (N)	DirectTMT-HighpHC18-Fr3					1024.44	0.439628	26.152	26.152	0.044481	66.435	52.843	55495000	1	1	1	0.31051	-0.0982882	-0.292873	QKDNGCFR	sp|P01023|A2MG_HUMAN	66
1.8317	2.23654	1.89154	1.8698	2.04674	1.89377	2.33892	1.94087	2.12507	2.23492	2 Deamidation (N)	DirectTMT-HighpHC18-Fr2					1007.43	0.430838	33.041	33.041	1.419e-40	166.68	105.92	6800700000	14	2	0	0.555177	-0.131446	-0.419871	FQVDNNNR	sp|P01023|A2MG_HUMAN	66
-3.08142	-2.61342	-2.89941	-2.35714	-2.71691	-1.97458	-2.67436	-2.6914	-2.71813	-2.91481	Deamidation (N)	DirectTMT-HighpHC18-Fr8					2137.03	0.0327633	46.717	46.717	0.0021291	50.493	41.239	27705000	1	1	0	0.290291	-0.139005	-0.345065	HNVYINGITYTPVSSTNEK	sp|P01023|A2MG_HUMAN	66
1.55235	2.06565	1.83947	1.5653	2.0587	1.74048	2.12192	1.93256	1.93717	2.04448	2 Deamidation (N)	DirectTMT-HighpHC18-Fr2					2290.96	0.96482	68.022	68.022	1.5286e-176	229.97	216	6447200000	24	2	0	0.501265	-0.139026	-0.421572	DLTGFPGPLNDQDNEDCINR	sp|P01023|A2MG_HUMAN	66
3.40929	3.77787	3.60165	3.52214	3.6753	3.61826	3.87073	3.57547	3.73285	3.90731	Deamidation (N)	DirectTMT-HighpHC18-Fr5					3413.6	0.604528	83.852	83.852	3.4997e-171	209.05	203.33	21380000000	202	1	0	0.811847	-0.143674	-0.493213	SLGNVNFTVSAEALESQELCGTEVPSVPEHGR	sp|P01023|A2MG_HUMAN	66
4.56331	4.94459	4.55913	4.44961	4.78156	4.56162	4.99111	4.65939	4.85771	4.95636	Deamidation (N)	DirectTMT-HighpHC18-Fr1b					1006.45	0.446822	59.845	59.845	1.196e-94	198.92	172.32	81385000000	146	1	0	0.570502	-0.145597	-0.451409	FQVDNNNR	sp|P01023|A2MG_HUMAN	66
0.788008	1.06589	0.954046	0.703447	0.910441	0.814004	0.977959	0.932055	1.10177	1.34421	Deamidation (N)	DirectTMT-HighpHC18-Fr8					2387.17	0.171716	61.322	61.322	8.1558e-30	130.71	116.98	585230000	3	1	0	0.673888	-0.149633	-0.482245	QQNAQGGFSSTQDTVVALHALSK	sp|P01023|A2MG_HUMAN	66
3.53865	3.93646	3.5868	3.53203	3.74014	3.64357	3.97661	3.71988	3.85798	3.94997	Deamidation (N)	DirectTMT-HighpHC18-Fr1b					2289.98	0.980804	77.506	77.506	9.4731e-253	258.23	250.69	75896000000	79	1	0	0.840164	-0.162784	-0.541429	DLTGFPGPLNDQDNEDCINR	sp|P01023|A2MG_HUMAN	66
-0.878842	-0.271098	-0.714261	-0.956385	-0.510974	-0.772866	-0.172746	-0.504896	-0.517004	-0.138979	Deamidation (N)	DirectTMT-HighpHC18-Fr10					2163.16	0.15757	98.981	98.981	4.638e-177	232.28	208.6	10290000000	4	1	0	0.715299	-0.245014	-0.658258	VSNQTLSLFFTVLQDVPVR	sp|P01023|A2MG_HUMAN	66
-2.0387	-1.3482	-1.93474	-2.02371	-1.33022	-1.6878	-1.10198	-1.53784	-0.760212	-0.902236	Deamidation (N)	DirectTMT-HighpHC18-Fr8			+	P_I	1620.8	0.800853	37.13	37.13	0.00016245	101.53	96.774	69745000	2	1	0	1.24144	-0.537099	-1.21476	DNSVHWERPQKPK	sp|P01023|A2MG_HUMAN	66
-0.573112	-0.444727	-0.502806	-0.487343	-0.733139	-0.705063	-0.462379	-0.692037	-0.598644	-0.60029	Deamidation (N);Oxidation (M)	DirectTMT-HighpHC18-Fr9					2271.13	0.131766	49.934	49.934	3.7057e-35	137.05	120.12	459570000	3	1	0	0.432409	0.0634571	0.237906	TVLTPATNHMGNVTFTIPANR	sp|P01024|CO3_HUMAN;tr|M0R1Q1|M0R1Q1_HUMAN	67
0.268003	0.125379	0.19321	0.173046	0.461189	0.180152	0.125363	0.345686	0.1786	0.269681	Deamidation (N);Oxidation (M)	DirectTMT-HighpHC18-Fr7					3179.53	0.530575	55.253	55.253	1.2329e-39	113.65	103.68	236440000	2	1	1	0.130634	0.0242687	0.0896534	QKPDGVFQEDAPVIHQEMIGGLRNNNEK	sp|P01024|CO3_HUMAN	67
-0.0473661	-0.00525665	-0.143016	0.0397487	0.00827694	-0.0235529	-0.000201702	-0.074307	-0.0577292	-0.0973759	Deamidation (N)	DirectTMT-HighpHC18-Fr2					872.435	0.435195	26.291	26.291	7.3735e-06	118.33	53.577	180170000	3	1	0	0.240348	0.0211107	0.0894082	QLANGVDR	sp|P01024|CO3_HUMAN;tr|M0QYC8|M0QYC8_HUMAN	67
0.166647	0.150661	0.228722	0.195637	0.177207	0.152737	0.168458	0.0665126	0.223783	0.371519	Deamidation (N)	DirectTMT-HighpHC18-Fr9					2255.14	0.136851	55.833	55.833	2.5021e-24	119.27	109.52	893930000	4	1	0	0.0903393	-0.0128273	-0.0508547	TVLTPATNHMGNVTFTIPANR	sp|P01024|CO3_HUMAN;tr|M0R1Q1|M0R1Q1_HUMAN	67
1.3334	1.2709	1.35465	1.09514	1.33734	1.36925	1.30176	1.44851	1.37796	1.38621	Deamidation (N)	DirectTMT-HighpHC18-Fr7					3163.54	0.53566	58.83	58.83	4.0013e-61	142.65	131.13	2429800000	5	1	1	0.991084	-0.0984507	-0.388631	QKPDGVFQEDAPVIHQEMIGGLRNNNEK	sp|P01024|CO3_HUMAN	67
-0.228806	-0.0730152	-0.140167	-0.128726	-0.139254	0.217497	0.0343165	-0.0353322	-0.00825548	-0.0810518	2 Deamidation (N);Oxidation (M)	DirectTMT-HighpHC18-Fr8			+	P_I	2272.12	0.115781	58.102	58.102	3.3075e-20	100.92	80.268	220840000	2	2	0	1.71669	-0.167428	-0.650769	TVLTPATNHMGNVTFTIPANR	sp|P01024|CO3_HUMAN;tr|M0R1Q1|M0R1Q1_HUMAN	67
-0.717346	-0.719199	-0.557077	-0.657396	-0.58835	-0.502791	-0.238875	-0.38589	-0.588447	-0.626967	2 Deamidation (N)	DirectTMT-HighpHC18-Fr8			+	P_I	2256.12	0.120867	61.271	61.271	2.2549e-53	157.97	140.73	227490000	1	2	0	1.29375	-0.17928	-0.644639	TVLTPATNHMGNVTFTIPANR	sp|P01024|CO3_HUMAN;tr|M0R1Q1|M0R1Q1_HUMAN	67
-2.70871	-3.05978	-3.06526	-3.13151	-2.93746	-3.04468	-2.79375	-3.16076	-3.32997	-2.9006	Deamidation (N);Oxidation (M)	DirectTMT-HighpHC18-Fr7					1385.67	0.672147	32.58	32.58	0.053753	49.448	38.814	12292000	1	1	1	0.220288	0.0654079	0.204058	ANISHKDMQLGR	sp|P01031|CO5_HUMAN	68
-0.87921	-0.814373	-0.714732	-0.919155	-0.678774	-0.740542	-1.07104	-0.826753	-0.848838	-0.769188	Deamidation (N)	DirectTMT-HighpHC18-Fr2					2278.83	0.83475	32.526	32.526	1.7889e-14	123.55	122.57	102900000	3	1	1	0.284004	0.050024	0.18234	KCCYDGACVNNDETCEQR	sp|P01031|CO5_HUMAN	68
-0.0225067	0.104648	0.0195942	-0.0611434	0.134918	0.00555515	-0.115775	0.15672	0.170054	0.0337563	Deamidation (N)	DirectTMT-HighpHC18-Fr4					1587.73	0.730433	69.854	69.854	6.5337e-27	144.1	131.94	194390000	3	1	0	0.084946	-0.0149601	-0.0565649	ELSYYSLEDLNNK	sp|P01031|CO5_HUMAN	68
0.66387	0.712912	0.79019	0.785823	0.804607	0.684347	0.807701	0.789673	0.827609	0.901052	Deamidation (N)	DirectTMT-HighpHC18-Fr1b					2150.74	0.739787	29.867	29.867	2.3499e-41	154.28	154.28	213360000	2	1	0	0.543779	-0.0505959	-0.20715	CCYDGACVNNDETCEQR	sp|P01031|CO5_HUMAN	68
-0.650735	-0.671486	-0.56194	-0.844476	-0.510519	-0.659283	-0.600152	-0.373148	-0.656272	-0.635362	Deamidation (N)	DirectTMT-HighpHC18-Fr7					1369.68	0.677233	37.374	37.374	5.2876e-13	131.69	116.12	195980000	5	1	1	0.350338	-0.0629879	-0.226047	ANISHKDMQLGR	sp|P01031|CO5_HUMAN	68
0.0677776	-0.168317	-0.00517464	-0.098084	-0.00858116	0.120201	-0.042274	0.0694795	0.189689	-0.0317554	Deamidation (N)	DirectTMT-HighpHC18-Fr6					1752.87	0.868264	61.024	61.024	4.8217e-76	184.03	158.41	121450000	2	1	0	0.903195	-0.103544	-0.397591	FVGTPEVNQTTLYQR	tr|Q5H9B4|Q5H9B4_HUMAN;tr|Q5H9B5|Q5H9B5_HUMAN;sp|P01033|TIMP1_HUMAN	69
-2.75121	-2.89379	-2.83018	-3.48768	-2.78917	-3.49935	-3.02729	-3.12852	-3.19506	-3.0191	Deamidation (N)	DirectTMT-HighpHC18-Fr9					2002.95	0.949702	40.549	40.549	0.00013693	70.529	62.028	72053000	1	1	1	0.687184	0.223455	0.617018	KYNSQNQSNNQFVLYR	sp|P01042|KNG1_HUMAN	71
-0.375455	-0.714187	-0.363206	-0.180409	-0.403441	-0.290588	-0.405022	-0.751515	-0.385585	-0.872401	3 Deamidation (N)	DirectTMT-HighpHC18-Fr8					2623.2	0.201302	67.729	67.729	8.1929e-65	162.33	148.74	134630000	3	3	0	0.423948	0.133683	0.389916	HGIQYFNNNTQHSSLFMLNEVK	sp|P01042|KNG1_HUMAN	71
1.34631	0.868372	1.39842	1.64928	1.32742	1.37744	1.34588	1.14785	1.43853	0.988068	2 Deamidation (N);Oxidation (M)	DirectTMT-HighpHC18-Fr8					2638.21	0.212201	58.743	58.743	4.9512e-65	164.59	149.34	1760500000	6	2	0	0.148844	0.0584074	0.166183	HGIQYFNNNTQHSSLFMLNEVK	sp|P01042|KNG1_HUMAN	71
2.61071	2.38069	2.67582	2.78876	2.58613	2.75377	2.63267	2.40759	2.70072	2.44234	2 Deamidation (N)	DirectTMT-HighpHC18-Fr9					2622.22	0.217286	61.527	61.527	2.4125e-106	194.49	180.76	3578000000	10	2	0	0.0794841	0.0210052	0.0708977	HGIQYFNNNTQHSSLFMLNEVK	sp|P01042|KNG1_HUMAN	71
2.68929	2.45423	2.58943	2.79919	2.59736	2.67051	2.78583	2.56001	2.65172	2.36294	Deamidation (N)	DirectTMT-HighpHC18-Fr9					2621.23	0.233271	55.534	55.534	5.516e-123	200.26	186.66	13297000000	7	1	0	0.0788355	0.0196938	0.067687	HGIQYFNNNTQHSSLFMLNEVK	sp|P01042|KNG1_HUMAN	71
1.6949	1.27347	1.74641	1.90319	1.53304	1.80037	1.66993	1.44795	1.75989	1.5539	Deamidation (N);Oxidation (M)	DirectTMT-HighpHC18-Fr9					2637.23	0.228185	54.894	54.894	6.5765e-78	173.98	159.82	5260200000	4	1	0	0.0456074	-0.016201	-0.0498038	HGIQYFNNNTQHSSLFMLNEVK	sp|P01042|KNG1_HUMAN	71
1.64964	1.71364	1.67618	1.77385	1.73362	1.76525	1.81261	1.63976	1.74556	1.68697	2 Deamidation (N)	DirectTMT-HighpHC18-Fr5					1875.84	0.838755	56.132	56.132	1.3669e-167	225.63	195.24	1860800000	10	2	0	0.225878	-0.0206463	-0.0870268	YNSQNQSNNQFVLYR	sp|P01042|KNG1_HUMAN	71
3.154	3.28316	3.32723	3.24338	3.18541	3.23156	3.34873	3.26225	3.3028	3.22574	Deamidation (N)	DirectTMT-HighpHC18-Fr6					1874.85	0.854739	53.611	53.611	0	318.64	294.55	11213000000	27	1	0	0.409957	-0.0355808	-0.14883	YNSQNQSNNQFVLYR	sp|P01042|KNG1_HUMAN	71
-0.00246906	0.0939407	0.0950766	0.00348043	0.109873	-0.00555515	-0.0429673	0.318402	0.0375905	0.281925	2 Deamidation (N)	DirectTMT-HighpHC18-Fr8					2003.93	0.933718	47.554	47.554	4.5479e-07	97.129	86.965	117870000	3	2	1	0.311937	-0.0578987	-0.207096	KYNSQNQSNNQFVLYR	sp|P01042|KNG1_HUMAN	71
2.92688	2.79414	2.92672	2.61136	2.84796	2.8693	2.83853	2.87167	2.96421	2.92035	3 Deamidation (N)	DirectTMT-HighpHC18-Fr5					1433.64	0.635076	71.04	71.04	4.5617e-74	179.6	143.64	911960000	8	3	0	0.545485	-0.0713997	-0.272222	LNAENNATFYFK	sp|P01042|KNG1_HUMAN	71
4.25738	4.11818	4.24157	3.96578	4.14913	4.23607	4.18784	4.22391	4.32073	4.30776	2 Deamidation (N)	DirectTMT-HighpHC18-Fr7			+	P_I	1432.65	0.651061	80.993	80.993	5.7746e-61	176.8	117.04	20445000000	43	2	0	1.00726	-0.108854	-0.421592	LNAENNATFYFK	sp|P01042|KNG1_HUMAN	71
0.379865	0.347962	0.425829	0.244555	0.353118	0.497069	0.372868	0.420773	0.455078	0.56062	Deamidation (N)	DirectTMT-HighpHC18-Fr7			+	P_I	1599.72	0.723908	60.443	60.443	0.00049881	76.073	63.512	163540000	3	1	0	1.45476	-0.111016	-0.455302	IASFSQNCDIYPGK	sp|P01042|KNG1_HUMAN	71
4.43836	4.32692	4.44885	4.16293	4.29554	4.4518	4.37365	4.44459	4.50621	4.46238	Deamidation (N)	DirectTMT-HighpHC18-Fr9			+	P_I	1431.67	0.667045	82.797	82.797	1.3945e-74	186.02	153.41	50328000000	69	1	0	1.0947	-0.113205	-0.441209	LNAENNATFYFK	sp|P01042|KNG1_HUMAN	71
-1.89904	-2.18319	-2.54579	-2.15895	-2.12916	-1.94254	-2.04409	-2.13685	-2.032	-2.18201	Deamidation (N)	DirectTMT-HighpHC18-Fr10					2778.32	0.324454	72.104	72.104	6.44e-10	73.405	60.728	51102000	2	1	1	0.479044	-0.115729	-0.370876	ITYSIVQTNCSKENFLFLTPDCK	sp|P01042|KNG1_HUMAN	71
4.10777	3.98219	3.95248	3.70131	3.67214	3.90485	4.06813	3.90761	4.17267	4.02582	Deamidation (N)	DirectTMT-HighpHC18-Fr8					1413.68	0.680981	71.335	71.335	0	280.19	220.84	62435000000	85	1	0	0.667343	-0.132636	-0.444313	ITYSIVQTNCSK	sp|P01042|KNG1_HUMAN	71
-2.38175	-2.55887	-2.16432	-2.39074	-2.34526	-2.49508	-2.43228	-2.19672	-2.1883	-2.34264	Deamidation (N)	DirectTMT-HighpHC18-Fr9					2760.43	0.43341	93.441	93.441	4.7682e-30	99.614	92.661	43361000	1	1	0	0.165111	-0.0371824	-0.12911	LASPPSQGEVPPGPLPEAVLALYNSTR	sp|P01137|TGFB1_HUMAN	72
0.174702	0.1905	0.326241	0.51275	0.128625	-0.152434	0.409255	0.184238	0.171117	0.601865	Deamidation (N)	DirectTMT-HighpHC18-Fr9					938.555	0.554916	51.03	51.03	2.5955e-09	127.66	101.06	267130000	4	1	0	0.0586478	0.0237555	0.0689139	IIVPLNNR	tr|D6RHJ6|D6RHJ6_HUMAN;tr|D6RD17|D6RD17_HUMAN;sp|P01591|IGJ_HUMAN;tr|C9JA05|C9JA05_HUMAN	73
2.13131	2.31796	2.64565	2.44407	2.2918	1.87415	2.52278	2.23165	2.45895	2.83149	Deamidation (N)	DirectTMT-HighpHC18-Fr1b					1228.59	0.593546	41.678	41.678	6.3906e-74	172.8	136.11	11571000000	14	1	0	0.0339771	-0.0176464	-0.0463118	ENISDPTSPLR	tr|D6RHJ6|D6RHJ6_HUMAN;tr|D6RD17|D6RD17_HUMAN;sp|P01591|IGJ_HUMAN	73
3.07836	3.23686	3.48348	3.27805	3.25361	2.90134	3.27993	3.32124	3.30102	3.7716	2 Deamidation (N)	DirectTMT-HighpHC18-Fr6					2149.14	0.137897	65.547	65.547	7.632e-99	188.41	155.49	5978800000	14	2	1	0.12128	-0.0489502	-0.138892	IIVPLNNRENISDPTSPLR	tr|D6RHJ6|D6RHJ6_HUMAN;tr|D6RD17|D6RD17_HUMAN;sp|P01591|IGJ_HUMAN	73
2.56435	2.66215	2.87309	2.67931	2.6507	2.40481	2.58837	2.86995	2.6713	3.20088	Deamidation (N)	DirectTMT-HighpHC18-Fr7					2148.15	0.153881	59.624	59.624	2.0861e-115	197.38	165.58	9697700000	7	1	1	0.16465	-0.0611427	-0.177201	IIVPLNNRENISDPTSPLR	tr|D6RHJ6|D6RHJ6_HUMAN;tr|D6RD17|D6RD17_HUMAN;sp|P01591|IGJ_HUMAN	73
-0.908817	-0.701927	-0.439369	-0.764544	-0.678672	-0.877925	-0.612241	-0.829338	-0.701915	-0.102485	3 Deamidation (N)	DirectTMT-HighpHC18-Fr5					2150.12	0.121913	67.783	67.783	8.5529e-37	148.15	128.48	92324000	1	3	1	0.185042	-0.0738852	-0.206229	IIVPLNNRENISDPTSPLR	tr|D6RHJ6|D6RHJ6_HUMAN;tr|D6RD17|D6RD17_HUMAN;sp|P01591|IGJ_HUMAN	73
-1.7855	-2.03601	-2.04442	-1.86245	-2.10391	-2.64599	-1.63053	-2.17	-2.18949	-1.42006	Deamidation (N)	DirectTMT-HighpHC18-Fr8					1828.94	0.94316	49.131	49.131	5.3569e-08	108.63	85.497	180490000	3	1	0	0.0713862	0.0447508	0.104881	LLIYSNNQRPSGVPDR	sp|P01700|LV147_HUMAN;sp|P01699|LV144_HUMAN	75
-0.358006	-0.779081	-0.0526724	-0.336577	-0.365848	-0.471826	-0.585636	-0.697715	-0.874935	-0.545032	Deamidation (N)	DirectTMT-HighpHC18-Fr8			+	P_I	992.518	0.517862	58.069	58.069	1.4487e-09	130.27	92.713	222040000	1	1	0	1.02206	0.256592	0.764627	LLIYDNNK	sp|P01701|LV151_HUMAN	76
-2.04826	-1.71265	-1.87734	-1.62346	-1.76936	-1.80481	-1.67802	-1.9244	-1.55768	-1.52405	Deamidation (N)	DirectTMT-HighpHC18-Fr2					1125.55	0.552684	23.399	23.399	3.771e-09	122.7	86.756	79339000	3	1	0	0.479303	-0.108421	-0.355571	NNRPSGIPDR	sp|P01714|LV319_HUMAN	77
0.301979	0.258176	0.0987654	0.150452	0.226446	0.195333	0.296124	0.155591	0.598558	0.434094	Deamidation (N)	DirectTMT-HighpHC18-Fr3					3159.32	0.321095	62.363	62.363	3.9613e-141	197.73	187.03	946390000	6	1	0	0.727765	-0.128776	-0.445163	FSGSSSGNTASLTITGAQAEDEADYYCNSR	sp|P01714|LV319_HUMAN	77
-3.46476	-3.76367	-3.31106	-2.62089	-2.99194	-3.95426	-3.02668	-3.54425	-3.36864	-3.1174	Deamidation (N)	DirectTMT-HighpHC18-Fr10					2402.27	0.269305	98.018	98.018	9.5493e-65	160.95	150.16	103890000	1	1	0	0.28158	0.171781	0.375776	LSLLEEPGNGTFTVILNQLTSR	sp|P01833|PIGR_HUMAN	79
0.419729	0.248245	0.444874	0.845886	0.554398	0.358466	0.401581	0.377772	0.318041	0.434433	Deamidation (N)	DirectTMT-HighpHC18-Fr5					1988.85	0.853419	52.32	52.32	2.0277e-18	129.11	118.63	648410000	3	1	0	0.599436	0.124568	0.414145	WNNTGCQALPSQDEGPSK	sp|P01833|PIGR_HUMAN	79
1.27292	0.98229	1.22434	1.55233	1.55498	1.16715	1.139	1.19211	1.297	1.27665	Deamidation (N)	DirectTMT-HighpHC18-Fr8					1397.78	0.776596	74.513	74.513	1.12e-09	122.97	98.584	1540200000	6	1	0	0.412057	0.102991	0.329439	VPGNVTAVLGETLK	sp|P01833|PIGR_HUMAN	79
-1.11637	-1.18133	-1.01122	-0.845668	-0.904817	-1.11066	-0.915819	-1.0478	-0.941238	-0.899675	Deamidation (N)	DirectTMT-HighpHC18-Fr5					2042.85	0.848727	57.897	57.897	6.0883e-07	76.301	71.751	68169000	2	1	0	0.148455	-0.0288439	-0.104897	LSDAGQYLCQAGDDSNSNK	sp|P01833|PIGR_HUMAN	79
-0.543468	-0.506568	-0.463994	-0.15855	-0.311273	-0.424646	-0.443585	-0.488183	0.935404	-0.474651	Deamidation (N)	DirectTMT-HighpHC18-Fr7					2170.94	0.94369	56.635	56.635	0.00011262	60.034	45.265	105500000	2	1	1	0.326696	-0.217638	-0.446097	LSDAGQYLCQAGDDSNSNKK	sp|P01833|PIGR_HUMAN	79
0.0452137	0.032217	0.229334	0.0822244	-0.105614	0.124248	-0.0849662	-0.0379109	0.0504937	0.344053	Deamidation (N)	DirectTMT-HighpHC18-Fr7					2677.25	0.246732	58.218	58.218	4.1093e-149	206.01	192.12	237690000	3	1	1	0.0894246	-0.0225084	-0.0769468	VQWKVDNALQSGNSQESVTEQDSK	sp|P01834|IGKC_HUMAN	80
0.32818	0.563223	0.630923	0.812433	0.760437	0.603664	0.654767	0.586302	0.61983	0.777124	Deamidation (N)	DirectTMT-HighpHC18-Fr9					1797.87	0.871969	67.752	67.752	1.2139e-29	145.71	131.99	203450000	3	1	0	0.120458	-0.0292982	-0.100406	SGTASVVCLLNNFYPR	sp|P01834|IGKC_HUMAN	80
0.68347	0.739136	0.913566	0.562783	0.552178	0.645537	0.516604	0.603173	0.877771	1.2011	Deamidation (N)	DirectTMT-HighpHC18-Fr9					3619.69	0.686068	64.022	64.022	1.0463e-58	125.02	115.72	2739200000	6	1	1	0.229063	-0.0786102	-0.231133	VDNALQSGNSQESVTEQDSKDSTYSLSSTLTLSK	sp|P01834|IGKC_HUMAN	80
2.97168	3.16508	3.3665	3.25649	3.12741	3.05653	3.23589	3.1168	3.41369	3.63761	2 Deamidation (N)	DirectTMT-HighpHC18-Fr1b					2136.93	0.92948	45.177	45.177	7.9881e-71	171.08	157.42	39724000000	15	2	0	0.415293	-0.114674	-0.353271	VDNALQSGNSQESVTEQDSK	sp|P01834|IGKC_HUMAN	80
5.14057	5.30009	5.61243	5.38568	5.27713	5.25463	5.419	5.30434	5.60457	5.79904	Deamidation (N)	DirectTMT-HighpHC18-Fr1b					2135.95	0.945464	44.177	44.177	7.9365e-155	221.59	201.21	240380000000	245	1	0	0.486464	-0.133139	-0.406763	VDNALQSGNSQESVTEQDSK	sp|P01834|IGKC_HUMAN	80
4.19567	4.24258	4.26056	4.49606	4.04123	4.18389	4.3731	4.11015	4.41455	4.43562	Deamidation (N)	DirectTMT-HighpHC18-Fr1b					1189.49	0.488746	48.849	48.849	8.0087e-177	237.65	226.62	69542000000	93	1	0	0.234178	-0.056242	-0.188497	EEQYNSTYR	sp|P01857|IGHG1_HUMAN;tr|A0A0A0MS08|A0A0A0MS08_HUMAN	82
-1.87749	-2.07242	-1.91334	-1.84903	-2.19065	-1.84955	-1.91153	-2.0376	-1.73694	-1.60748	2 Deamidation (N)	DirectTMT-HighpHC18-Fr9					2979.46	0.461416	80.243	80.243	4.2315e-18	87.509	65.413	36458000	1	2	1	0.793866	-0.15197	-0.509431	EEQYNSTYRVVSVLTVLHQDWLNGK	sp|P01857|IGHG1_HUMAN;tr|A0A0A0MS08|A0A0A0MS08_HUMAN	82
-0.0865383	-0.238127	0.0337486	-0.327559	-0.557764	-0.278895	-0.406449	-0.289645	0.195848	0.406279	Deamidation (N)	DirectTMT-HighpHC18-Fr5					1671.79	0.785263	28.766	28.766	3.4493e-61	175.88	163.82	237330000	4	1	1	0.37838	-0.160675	-0.413739	TKPREEQYNSTYR	sp|P01857|IGHG1_HUMAN;tr|A0A0A0MS08|A0A0A0MS08_HUMAN	82
5.99834	6.20642	6.63132	6.26719	6.44385	6.00509	6.0892	6.13708	6.21922	6.44047	Deamidation (N)	DirectTMT-HighpHC18-Fr2					1157.5	0.498917	60.678	60.678	6.2809e-177	238.54	201.98	96838000000	263	1	0	0.46305	0.131213	0.396946	EEQFNSTFR	sp|P01859|IGHG2_HUMAN;tr|A0A286YEY4|A0A286YEY4_HUMAN	83
0.665509	0.732358	1.22277	0.735474	0.813172	0.543772	0.66278	0.693104	0.680555	1.10023	Deamidation (N)	DirectTMT-HighpHC18-Fr5					1639.8	0.795434	41.061	41.061	1.2021e-19	141.46	110.24	698830000	5	1	1	0.302562	0.097768	0.289407	TKPREEQFNSTFR	sp|P01859|IGHG2_HUMAN;tr|A0A286YEY4|A0A286YEY4_HUMAN	83
-2.60689	-2.34505	-1.84547	-2.43525	-1.96414	-2.55039	-2.34288	-2.2236	-2.26682	-2.16929	Deamidation (N)	DirectTMT-HighpHC18-Fr10					1793.97	0.967584	74.579	74.579	7.6018e-11	118.13	98.118	25159000	1	1	0	0.176936	0.0712358	0.198612	VVSVLTVVHQDWLNGK	sp|P01859|IGHG2_HUMAN;tr|A0A286YEY4|A0A286YEY4_HUMAN	83
3.14257	2.92674	3.24903	2.96281	2.90312	2.8675	3.09018	3.08728	3.2157	3.35396	2 Deamidation (N)	DirectTMT-HighpHC18-Fr4					2561.09	0.0870433	70.908	70.908	1.0761e-24	122.22	114.22	3385800000	29	2	0	0.359652	-0.0860706	-0.282033	GFYPSDISVEWESNGQPENNYK	sp|P01859|IGHG2_HUMAN;tr|A0A286YEY4|A0A286YEY4_HUMAN	83
4.66227	4.60032	5.01722	4.69156	4.64203	4.5941	4.67646	4.69881	5.01407	5.14178	Deamidation (N)	DirectTMT-HighpHC18-Fr5					2560.1	0.103028	75.904	75.904	2.6091e-53	156.69	149.28	43287000000	88	1	0	0.341825	-0.102365	-0.309792	GFYPSDISVEWESNGQPENNYK	sp|P01859|IGHG2_HUMAN;tr|A0A286YEY4|A0A286YEY4_HUMAN	83
2.12507	1.82842	2.13224	1.65277	1.87274	1.57608	2.35269	1.96063	2.25225	2.26933	Deamidation (N)	DirectTMT-HighpHC18-Fr5					1173.49	0.493832	39.813	39.813	1.9003e-97	199.46	150.36	481840000	10	1	0	0.427162	-0.159949	-0.432441	EEQYNSTFR	sp|P01860|IGHG3_HUMAN;tr|A0A286YES1|A0A286YES1_HUMAN	84
-3.16577	-3.34282	-2.68911	-2.95705	-3.18794	-2.92881	-2.32675	-3.21166	-3.45423	-3.11711	Deamidation (N)	DirectTMT-HighpHC18-Fr7					1664.75	0.746434	28.147	28.147	2.0885e-05	103.21	86.72	26051000	2	1	0	0.102234	-0.0608278	-0.14443	TYTCNVDHKPSNTK	sp|P01861|IGHG4_HUMAN;tr|A0A286YFJ8|A0A286YFJ8_HUMAN	85
-1.68739	-2.28765	-1.64673	-2.24495	-1.88596	-1.30823	-1.60625	-2.22098	-1.90099	-1.71918	Deamidation (N)	DirectTMT-HighpHC18-Fr5					1655.79	0.790348	34.531	34.531	0.00019538	102.73	58.305	22086000	1	1	1	0.44903	-0.199412	-0.494327	TKPREEQFNSTYR	sp|P01861|IGHG4_HUMAN;tr|A0A286YFJ8|A0A286YFJ8_HUMAN	85
3.66879	2.84053	3.47402	3.19784	3.26116	3.89808	3.96204	3.21493	3.34996	3.66093	Deamidation (N)	DirectTMT-HighpHC18-Fr4					1173.49	0.493832	54.44	54.44	7.4736e-177	237.92	177.03	20520000000	25	1	0	0.843137	-0.328718	-0.816312	EEQFNSTYR	sp|P01861|IGHG4_HUMAN;tr|A0A286YFJ8|A0A286YFJ8_HUMAN;CON__ENSEMBL:ENSBTAP00000024466;CON__ENSEMBL:ENSBTAP00000024462	85
-1.82821	-1.33558	-1.20266	-1.47626	-1.36202	-1.86197	-1.3188	-2.22153	-1.36499	-1.74504	2 Deamidation (N)	DirectTMT-HighpHC18-Fr1b					994.42	0.420332	18.69	18.69	6.6145e-24	150.27	96.492	33882000	1	2	0	0.652022	0.261521	0.65729	NNSDISSTR	sp|P01871|IGHM_HUMAN;tr|A0A1B0GUU9|A0A1B0GUU9_HUMAN	86
-0.496724	0.504226	0.325954	0.249195	0.151454	-0.403883	0.443856	-0.377527	0.162338	-0.293509	Deamidation (N)	DirectTMT-HighpHC18-Fr1b					993.436	0.436317	17.834	17.834	1.49e-23	147.75	69.238	102070000	2	1	0	0.46061	0.240566	0.546263	NNSDISSTR	sp|P01871|IGHM_HUMAN;tr|A0A1B0GUU9|A0A1B0GUU9_HUMAN	86
0.513399	1.10201	1.24152	1.03	1.07687	0.576545	0.973339	0.5004	1.26748	0.485232	Deamidation (N)	DirectTMT-HighpHC18-Fr3					893.436	0.435529	21.278	21.278	0.0030558	86.953	70.177	750040000	15	1	0	0.557752	0.232161	0.581923	VQHPNGNK	sp|P01871|IGHM_HUMAN;tr|A0A1B0GUU9|A0A1B0GUU9_HUMAN	86
2.75396	3.57412	3.6845	3.24667	3.44722	2.85456	3.2809	2.96472	3.60384	2.91343	2 Deamidation (N)	DirectTMT-HighpHC18-Fr3					1285.58	0.578624	30.078	30.078	3.7271e-74	182.39	163.95	26091000000	26	2	1	0.464588	0.217805	0.523398	YKNNSDISSTR	sp|P01871|IGHM_HUMAN;tr|A0A1B0GUU9|A0A1B0GUU9_HUMAN	86
2.34126	3.23667	3.40541	2.96273	3.10807	2.51416	3.01675	2.60857	3.34137	2.51256	Deamidation (N)	DirectTMT-HighpHC18-Fr5					1284.59	0.594608	27.732	27.732	1.0441e-73	185.77	141.45	51802000000	17	1	1	0.383929	0.212146	0.475937	YKNNSDISSTR	sp|P01871|IGHM_HUMAN;tr|A0A1B0GUU9|A0A1B0GUU9_HUMAN	86
2.04842	2.73232	2.7939	2.63397	2.66073	2.14735	2.66104	2.27959	2.74634	2.21382	Deamidation (N)	DirectTMT-HighpHC18-Fr4					2339.05	0.0521949	77.729	77.729	0	282.09	270.4	45510000000	37	1	0	0.405811	0.164242	0.430122	GLTFQQNASSMCVPDQDTAIR	sp|P01871|IGHM_HUMAN;tr|A0A1B0GUU9|A0A1B0GUU9_HUMAN	86
-0.101551	0.307323	0.176168	0.287527	0.119543	-0.0145588	0.200615	-0.0919023	0.0184674	-0.102695	2 Deamidation (N)	DirectTMT-HighpHC18-Fr3					3519.48	0.475698	58.823	58.823	9.3383e-121	183.59	180.24	1986300000	6	2	0	0.894301	0.155817	0.534245	THTNISESHPNATFSAVGEASICEDDWNSGER	sp|P01871|IGHM_HUMAN;tr|A0A1B0GUU9|A0A1B0GUU9_HUMAN	86
-0.00133419	0.491394	0.573656	0.395757	0.390081	-0.0455036	0.0976405	0.127939	0.84922	0.344361	Deamidation (N)	DirectTMT-HighpHC18-Fr9					2365.08	0.0817637	72.501	72.501	1.9375e-20	101.17	92.981	3325500000	4	1	0	0.206856	0.0951796	0.247132	STGKPTLYNVSLVMSDTAGTCY	sp|P01871|IGHM_HUMAN	86
3.08599	3.50756	3.51263	3.50108	3.40378	3.21587	3.55102	3.19808	3.38972	3.20663	Deamidation (N);Oxidation (M)	DirectTMT-HighpHC18-Fr3					2355.05	0.0471095	65.732	65.732	1.0279e-89	183.81	176.75	31676000000	35	1	0	0.371073	0.0899456	0.292855	GLTFQQNASSMCVPDQDTAIR	sp|P01871|IGHM_HUMAN;tr|A0A1B0GUU9|A0A1B0GUU9_HUMAN	86
-0.790061	-0.4175	-0.284208	-0.529617	-0.351684	-0.647598	-0.628796	-0.630913	-0.116571	-0.500009	Deamidation (N);Oxidation (M)	DirectTMT-HighpHC18-Fr9					2381.08	0.0766783	65.033	65.033	1.0431e-16	90.316	85.224	183440000	2	1	0	0.082152	0.0301634	0.0902865	STGKPTLYNVSLVMSDTAGTCY	sp|P01871|IGHM_HUMAN	86
0.394898	0.00966835	0.0465164	0.27003	0.123652	1.01876	1.80418	2.039	0.868047	1.41559	Deamidation (N)	DirectTMT-HighpHC18-Fr3			+	P_I	1663.73	0.726033	30.102	30.102	1.0086e-61	170.95	158.32	2973700000	17	1	0	3.17632	-1.26016	-2.90034	HYTNSSQDVTVPCR	sp|P01877|IGHA2_HUMAN;tr|A0A286YEY5|A0A286YEY5_HUMAN	88
1.27151	0.605418	2.10781	0.795448	0.827312	-1.04693	0.729205	0.319304	0.547699	0.848709	Deamidation (N)	DirectTMT-HighpHC18-Fr4			+	P_I	774.424	0.423567	40.336	40.336	4.2292e-29	153.71	52.969	1472900000	5	1	0	1.04576	0.841903	1.32235	TLLNASR	sp|P01880|IGHD_HUMAN;tr|A0A0A0MS09|A0A0A0MS09_HUMAN	89
-0.105562	0.442129	2.03721	0.11561	0.17732	-0.558246	-0.0826125	-0.623961	-0.0868125	0.937752	Deamidation (N)	DirectTMT-HighpHC18-Fr5					1820.92	0.916946	43.526	43.526	2.2922e-32	149.09	120.46	466300000	4	1	0	0.634437	0.616118	0.910828	EVNTSGFAPARPPPQPR	sp|P01880|IGHD_HUMAN;tr|A0A0A0MS09|A0A0A0MS09_HUMAN	89
-1.0915	-1.0299	-1.03153	-1.14424	-1.10864	-1.05101	-1.15146	-0.960213	-1.03633	-0.9562	Deamidation (N)	DirectTMT-HighpHC18-Fr5					1932.91	0.910523	86.769	86.769	6.3595e-06	72.184	54.695	67027000	4	1	0	0.571573	-0.0501183	-0.206999	EQLGPVTQEFWDNLEK	sp|P02647|APOA1_HUMAN;tr|F8W696|F8W696_HUMAN;CON__P15497	91
-3.10853	-2.96947	-2.89119	-2.87734	-3.37665	-3.36303	-2.82327	-2.87927	-3.31448	-3.18807	2 Deamidation (N)	DirectTMT-HighpHC18-Fr3					1964.81	0.80964	34.316	34.316	6.2158e-20	99.569	94.14	29966000	1	2	0	0.189558	0.0689857	0.200127	NPSSAGSWNSGSSGPGSTGNR	sp|P02671|FIBA_HUMAN	96
-0.934578	0.0862026	-0.496314	-0.406163	-0.386816	-0.633556	0.041266	-0.82113	-0.518416	-0.291349	Deamidation (N)	DirectTMT-HighpHC18-Fr3					1963.83	0.825624	33.656	33.656	3.1877e-53	154.75	147.43	458510000	8	1	0	0.0268658	0.0171036	0.040697	NPSSAGSWNSGSSGPGSTGNR	sp|P02671|FIBA_HUMAN	96
1.10436	1.47906	1.04943	1.20159	1.4235	1.4515	1.25563	1.44953	1.27579	1.29129	Deamidation (N)	DirectTMT-HighpHC18-Fr5					1053.45	0.454944	51.436	51.436	3.4383e-82	194.29	136.83	369120000	3	1	0	0.443447	-0.0931585	-0.314738	MDGSLNFNR	sp|P02671|FIBA_HUMAN	96
-1.73155	-1.40801	-1.57911	-1.1874	-1.41801	-1.48015	-1.3077	-1.55455	-1.5827	-1.73505	Deamidation (N);Oxidation (M)	DirectTMT-HighpHC18-Fr4					1908.83	0.830575	60.53	60.53	0.002998	50.87	39.6	32762000	1	1	0	0.240635	0.0672115	0.213459	GTAGNALMDGASQLMGENR	tr|D6REL8|D6REL8_HUMAN;sp|P02675|FIBB_HUMAN	97
-0.0571117	0.434701	0.297927	0.520956	0.269882	0.28989	0.710284	0.050818	0.244668	0.153369	Deamidation (N)	DirectTMT-HighpHC18-Fr5					1892.84	0.83566	69.814	69.814	9.967e-47	155.88	139.93	419520000	3	1	0	0.00783063	0.00346508	0.00990141	GTAGNALMDGASQLMGENR	tr|D6REL8|D6REL8_HUMAN;sp|P02675|FIBB_HUMAN	97
-1.64464	-0.954894	-1.29158	-1.23567	-1.40542	-1.36107	-1.02704	-1.81274	-1.42426	-1.38966	Deamidation (N)	DirectTMT-HighpHC18-Fr7					1780.88	0.884308	92.87	92.87	1.073e-28	147.12	124.64	54526000	1	1	0	0.235468	0.0965122	0.262248	DLQSLEDILHQVENK	tr|C9JEU5|C9JEU5_HUMAN;sp|P02679|FIBG_HUMAN;tr|C9JC84|C9JC84_HUMAN	98
-0.105491	0.546611	0.453439	0.306263	0.228518	0.0195026	0.725791	-0.10316	0.285723	0.273089	Deamidation (N)	DirectTMT-HighpHC18-Fr9					2123.07	0.0746281	93.77	93.77	1.9214e-54	168.89	158.61	859700000	6	1	1	0.0928113	0.0456791	0.119751	VDKDLQSLEDILHQVENK	tr|C9JEU5|C9JEU5_HUMAN;sp|P02679|FIBG_HUMAN;tr|C9JC84|C9JC84_HUMAN	98
0.320247	0.741473	0.58221	0.563905	0.23336	0.306359	0.678719	0.317446	0.476787	0.466404	Deamidation (N)	DirectTMT-HighpHC18-Fr6					1513.7	0.704887	58.133	58.133	1.1309e-08	122.7	101.07	99374000	3	1	0	0.129533	0.0390959	0.124211	YLQEIYNSNNQK	tr|C9JEU5|C9JEU5_HUMAN;sp|P02679|FIBG_HUMAN;tr|C9JC84|C9JC84_HUMAN;tr|C9JPQ9|C9JPQ9_HUMAN;tr|C9JU00|C9JU00_HUMAN	98
-0.585763	-0.558993	-0.637709	-0.52933	-0.414548	-0.3998	-0.754526	-0.312145	-0.284389	-0.737596	2 Deamidation (N)	DirectTMT-HighpHC18-Fr9					2972.5	0.495359	87.944	87.944	4.9182e-05	55.247	37.453	221830000	1	2	0	0.170055	-0.0475775	-0.153618	ESVTDHVNLITPLEKPLQNFTLCFR	sp|P02743|SAMP_HUMAN	99
2.0425	2.05161	2.10713	1.94299	2.29596	2.38783	2.02846	2.34084	2.28631	2.09657	Deamidation (N)	DirectTMT-HighpHC18-Fr9					2971.51	0.511343	82.539	82.539	1.6962e-62	159.98	152.45	2302400000	14	1	0	0.785374	-0.139964	-0.480438	ESVTDHVNLITPLEKPLQNFTLCFR	sp|P02743|SAMP_HUMAN	99
-2.16964	-1.96706	-1.82985	-1.67445	-1.85995	-2.06308	-1.6591	-2.03833	-1.96575	-1.74581	2 Deamidation (N)	DirectTMT-HighpHC18-Fr5					3270.54	0.536389	64.224	64.224	1.4082e-35	104.51	97.318	110680000	1	2	1	0.0171337	-0.00577431	-0.0183084	RNPPMGGNVVIFDTVITNQEEPYQNHSGR	tr|X6RLJ0|X6RLJ0_HUMAN;sp|P02745|C1QA_HUMAN	100
1.02845	1.08166	0.934624	1.2321	1.03946	1.07417	1.18959	1.07241	1.00986	1.07495	Deamidation (N)	DirectTMT-HighpHC18-Fr5					3269.55	0.552373	65.709	65.709	2.4983e-124	192.3	188.73	4847600000	8	1	1	0.141969	-0.0209379	-0.0815893	RNPPMGGNVVIFDTVITNQEEPYQNHSGR	tr|X6RLJ0|X6RLJ0_HUMAN;sp|P02745|C1QA_HUMAN	100
0.997364	1.15653	1.09057	1.24217	1.07271	1.1566	1.22952	1.17116	1.08929	1.10069	Deamidation (N);Oxidation (M)	DirectTMT-HighpHC18-Fr7					3285.55	0.547288	60.906	60.906	5.3425e-83	161.51	149.99	3510500000	10	1	1	0.336778	-0.0375826	-0.151251	RNPPMGGNVVIFDTVITNQEEPYQNHSGR	tr|X6RLJ0|X6RLJ0_HUMAN;sp|P02745|C1QA_HUMAN	100
0.767361	0.697456	0.700291	0.806452	0.627885	0.823731	0.797514	0.707805	0.759514	0.828958	Deamidation (N)	DirectTMT-HighpHC18-Fr5					3113.45	0.451262	72.145	72.145	1.0855e-61	148.09	145.32	4505500000	14	1	0	0.869694	-0.0636156	-0.266994	NPPMGGNVVIFDTVITNQEEPYQNHSGR	tr|X6RLJ0|X6RLJ0_HUMAN;sp|P02745|C1QA_HUMAN	100
-1.76542	-1.83942	-1.75204	-2.44855	-1.93969	-1.46411	-2.16034	-1.79671	-2.20817	-1.78368	2 Deamidation (N)	DirectTMT-HighpHC18-Fr4					3114.44	0.435278	70.836	70.836	8.1467e-07	60.951	54.152	47457000	1	2	0	0.134606	-0.0664171	-0.171021	NPPMGGNVVIFDTVITNQEEPYQNHSGR	tr|X6RLJ0|X6RLJ0_HUMAN;sp|P02745|C1QA_HUMAN	100
1.22188	1.3107	1.14443	1.34394	1.35017	1.41877	1.47811	1.1741	1.35599	1.39401	Deamidation (N);Oxidation (M)	DirectTMT-HighpHC18-Fr4					3129.45	0.446177	67.449	67.449	2.9454e-39	108.57	101.99	3219000000	12	1	0	0.690581	-0.0899744	-0.33948	NPPMGGNVVIFDTVITNQEEPYQNHSGR	tr|X6RLJ0|X6RLJ0_HUMAN;sp|P02745|C1QA_HUMAN	100
-1.26613	-1.0997	-1.0077	-0.807204	-1.07435	-0.92708	-0.78447	-0.978874	-0.95509	-0.85789	2 Deamidation (N);Oxidation (M)	DirectTMT-HighpHC18-Fr4					3286.53	0.531303	60.302	60.302	1.9651e-21	85.157	79.838	144860000	2	2	1	0.97743	-0.150335	-0.532451	RNPPMGGNVVIFDTVITNQEEPYQNHSGR	tr|X6RLJ0|X6RLJ0_HUMAN;sp|P02745|C1QA_HUMAN	100
0.249281	0.395953	0.142315	0.634316	0.271364	0.11189	0.538687	0.0637918	0.168614	0.113362	2 Deamidation (N);Oxidation (M)	DirectTMT-HighpHC18-Fr3					1880.8	0.799927	49.814	49.814	2.7683e-05	85.909	76.504	236510000	4	2	0	0.550596	0.139377	0.434628	FDHVITNMNNNYEPR	tr|A0A0A0MSV6|A0A0A0MSV6_HUMAN;tr|D6R934|D6R934_HUMAN;sp|P02746|C1QB_HUMAN	101
0.26012	0.427551	0.302588	0.608008	0.53267	0.400064	0.511514	0.428759	0.237043	0.311273	2 Deamidation (N)	DirectTMT-HighpHC18-Fr3					1864.8	0.805012	57.196	57.196	2.8812e-28	143.93	134.18	732100000	5	2	0	0.245635	0.048457	0.17221	FDHVITNMNNNYEPR	tr|A0A0A0MSV6|A0A0A0MSV6_HUMAN;tr|D6R934|D6R934_HUMAN;sp|P02746|C1QB_HUMAN	101
1.64419	1.67139	1.69469	1.79808	1.6741	1.60559	1.78265	1.67079	1.5821	1.7123	Deamidation (N);Oxidation (M)	DirectTMT-HighpHC18-Fr4					1879.82	0.815911	47.71	47.71	9.3051e-08	114.56	110.81	5807800000	15	1	0	0.234875	0.0258068	0.105324	FDHVITNMNNNYEPR	tr|A0A0A0MSV6|A0A0A0MSV6_HUMAN;tr|D6R934|D6R934_HUMAN;sp|P02746|C1QB_HUMAN	101
2.32884	2.51056	2.35224	2.42011	2.76238	2.43953	2.51444	2.36146	2.47322	2.49379	Deamidation (N)	DirectTMT-HighpHC18-Fr5					1863.82	0.820996	56.266	56.266	4.8232e-146	219.42	201.15	16699000000	25	1	0	0.0806128	0.018338	0.0648081	FDHVITNMNNNYEPR	tr|A0A0A0MSV6|A0A0A0MSV6_HUMAN;tr|D6R934|D6R934_HUMAN;sp|P02746|C1QB_HUMAN	101
1.22684	1.76144	1.59371	1.50242	1.64166	1.63028	1.43868	1.56091	1.57101	1.54582	Deamidation (N)	DirectTMT-HighpHC18-Fr9					1165.6	0.597903	56.122	56.122	7.1788e-19	139.76	87.044	223410000	2	1	0	0.014813	-0.00412636	-0.0139812	TSNFNAAISLK	sp|P02748|CO9_HUMAN	103
-4.08165	-2.88407	-2.31392	-3.79474	-2.91885	-3.35386	-3.05622	-3.48074	-3.02499	-2.93659	2 Deamidation (N)	DirectTMT-HighpHC18-Fr7					1972.04	0.0364517	99.197	99.197	1.5606e-24	137.91	123.65	50949000	1	2	0	0.0287069	-0.0281666	-0.0521473	AVNITSENLIDDVVSLIR	sp|P02748|CO9_HUMAN	103
-1.58674	-1.20378	-1.3236	-1.34345	-1.21751	-1.34153	-1.45672	-1.46589	-1.05071	-1.16634	Deamidation (N)	DirectTMT-HighpHC18-Fr9					3249.47	0.4747	97.66	97.66	2.5369e-54	141.5	125.06	186550000	2	1	0	0.13902	-0.0387772	-0.126372	TAGYGINILGMDPLSTPFDNEFYNGLCNR	sp|P02748|CO9_HUMAN	103
0.620431	1.08896	0.9133	0.593046	1.01622	0.989618	0.808239	0.934446	0.875548	0.953652	Deamidation (N)	DirectTMT-HighpHC18-Fr9					1579.74	0.740604	68.385	68.385	8.3339e-37	158.04	139.26	1531400000	4	1	0	0.256496	-0.0659092	-0.214888	NETYQLFLSYSSK	sp|P02748|CO9_HUMAN	103
-2.41322	-1.87989	-2.15919	-1.95654	-1.80245	-1.6607	-1.78079	-1.92818	-1.93245	-2.16932	Deamidation (N);Oxidation (M)	DirectTMT-HighpHC18-Fr8					3265.47	0.469614	90.563	90.563	3.4546e-28	92.198	78.857	148250000	2	1	0	0.495931	-0.147969	-0.436076	TAGYGINILGMDPLSTPFDNEFYNGLCNR	sp|P02748|CO9_HUMAN	103
-0.0790548	0.754406	0.533778	0.426191	0.69903	0.639346	0.580378	0.689703	0.621798	0.556541	Deamidation (N)	DirectTMT-HighpHC18-Fr9					1971.05	0.0524361	99.531	99.531	0	370.98	323.78	10681000000	6	1	0	0.461798	-0.150683	-0.430208	AVNITSENLIDDVVSLIR	sp|P02748|CO9_HUMAN	103
-0.936618	-0.332614	-0.375438	-0.919029	-0.344207	-0.421297	-0.656005	-0.204596	-0.300683	-0.350399	Deamidation (N)	DirectTMT-HighpHC18-Fr10					2192.03	0.0313663	71.527	71.527	4.5047e-18	127.22	112.6	100230000	5	1	1	0.58579	-0.194985	-0.540606	FSYSKNETYQLFLSYSSK	sp|P02748|CO9_HUMAN	103
2.68722	2.44977	2.58668	1.9382	2.09915	2.75708	2.50605	2.60889	1.78651	2.70751	2 Deamidation (N)	DirectTMT-HighpHC18-Fr7					1469.72	0.715058	51.201	51.201	5.763e-27	147.39	119	23994000000	17	2	0	0.214775	-0.121006	-0.282796	VYKPSAGNNSLYR	sp|P02749|APOH_HUMAN;tr|J3QLI0|J3QLI0_HUMAN;tr|J3QRN2|J3QRN2_HUMAN	104
2.43904	2.30431	2.26871	1.91942	2.00408	2.40469	2.45296	2.38014	2.07482	2.38698	2 Deamidation (N)	DirectTMT-HighpHC18-Fr7					3353.44	0.442748	69.19	69.19	1.6885e-96	177.73	170.17	23145000000	12	2	0	0.633236	-0.152808	-0.48001	DTAVFECLPQHAMFGNDTITCTTHGNWTK	sp|P02749|APOH_HUMAN;tr|J3QLI0|J3QLI0_HUMAN	104
3.4309	3.22412	3.21513	2.69138	2.75861	3.32676	3.34005	3.2472	2.92053	3.25271	Deamidation (N)	DirectTMT-HighpHC18-Fr10					1250.54	0.542379	64.944	64.944	2.2451e-36	156.48	130.44	30280000000	14	1	0	0.426445	-0.153425	-0.422463	LGNWSAMPSCK	sp|P02749|APOH_HUMAN;tr|J3KS17|J3KS17_HUMAN	104
3.20578	2.97565	3.01616	2.55151	2.5542	3.08261	3.17475	3.04316	2.70861	3.0981	Deamidation (N);Oxidation (M)	DirectTMT-HighpHC18-Fr8					1266.54	0.537293	61.097	61.097	0.0013146	78.653	65.672	31264000000	28	1	0	0.483489	-0.160783	-0.453538	LGNWSAMPSCK	sp|P02749|APOH_HUMAN;tr|J3KS17|J3KS17_HUMAN	104
-1.90604	-1.71191	-1.88392	-2.25552	-2.01555	-1.51354	-1.66285	-1.78522	-1.97931	-1.88544	Deamidation (N);Oxidation (M)	DirectTMT-HighpHC18-Fr7					3368.45	0.453647	63.95	63.95	4.9632e-35	99.976	94.374	236080000	1	1	0	0.802216	-0.189314	-0.588927	DTAVFECLPQHAMFGNDTITCTTHGNWTK	sp|P02749|APOH_HUMAN;tr|J3QLI0|J3QLI0_HUMAN	104
3.30084	3.07188	3.21667	2.44395	2.50904	3.33389	3.18559	3.28985	2.53269	3.20747	Deamidation (N)	DirectTMT-HighpHC18-Fr10					1468.73	0.731042	61.662	61.662	6.6882e-27	143.93	122.67	40304000000	36	1	0	0.385412	-0.201421	-0.465619	VYKPSAGNNSLYR	sp|P02749|APOH_HUMAN;tr|J3QLI0|J3QLI0_HUMAN;tr|J3QRN2|J3QRN2_HUMAN	104
3.40489	3.26874	3.32343	2.86431	2.92565	3.40326	3.41579	3.37817	3.15172	3.48431	2 Deamidation (N);Oxidation (M)	DirectTMT-HighpHC18-Fr8					3369.44	0.437662	68.617	68.617	1.5888e-71	153.77	145.01	12246000000	19	2	0	0.891094	-0.209245	-0.646935	DTAVFECLPQHAMFGNDTITCTTHGNWTK	sp|P02749|APOH_HUMAN;tr|J3QLI0|J3QLI0_HUMAN	104
-0.712749	-0.939601	-0.985085	-1.4571	-1.39048	-0.656379	-0.649445	-0.826519	-0.92404	-0.462184	Deamidation (N)	DirectTMT-HighpHC18-Fr8			+	P_I	3352.46	0.458732	69.397	69.397	5.2848e-35	98.967	88.819	55413000	2	1	0	1.37882	-0.39329	-1.08504	DTAVFECLPQHAMFGNDTITCTTHGNWTK	sp|P02749|APOH_HUMAN;tr|J3QLI0|J3QLI0_HUMAN	104
-2.30375	-2.37104	-2.304	-2.76513	-2.56029	-2.62572	-2.13822	-2.75555	-2.67366	-2.41599	Deamidation (N);Oxidation (M)	DirectTMT-HighpHC18-Fr9					3473.62	0.623155	98.183	98.183	2.199e-11	66.479	59.735	76450000	1	1	0	0.167402	0.0609892	0.178022	QLDMLDLSNNSLASVPEGLWASLGQPNWDMR	sp|P02750|A2GL_HUMAN	105
2.09073	2.51302	2.41868	2.15569	2.22945	2.37103	2.44371	2.33547	2.26818	2.19269	Deamidation (N)	DirectTMT-HighpHC18-Fr2					998.413	0.412745	34.904	34.904	2.3299e-52	171.09	125.07	8348800000	10	1	0	0.176947	-0.0407028	-0.140038	MFSQNDTR	sp|P02750|A2GL_HUMAN	105
-2.27104	-1.90544	-1.82247	-2.32017	-2.39403	-1.95554	-2.13186	-2.2316	-2.03496	-1.96762	Deamidation (N);Oxidation (M)	DirectTMT-HighpHC18-Fr2					1014.41	0.407659	25.543	25.543	0.012215	106.94	92.102	738910000	1	1	0	0.255089	-0.078314	-0.239208	MFSQNDTR	sp|P02750|A2GL_HUMAN	105
-3.88388	-3.34772	-3.50731	-3.6632	-3.46034	-3.38107	-3.21977	-3.78089	-3.30805	-3.48659	Deamidation (N)	DirectTMT-HighpHC18-Fr5					2485.09	0.0856035	85.599	85.599	0.0047807	42.348	34.636	9045500	1	1	0	0.473044	-0.137216	-0.41058	DGFDISGNPWICDQNLSDLYR	sp|P02750|A2GL_HUMAN	105
-2.13274	-1.65644	-1.78624	-2.0173	-2.20704	-1.79191	-1.79548	-1.63932	-1.68906	-1.69879	Deamidation (N)	DirectTMT-HighpHC18-Fr10			+	P_I	1424.84	0.839136	93.014	93.014	1.0826e-18	134.57	109.67	431890000	6	1	0	1.21953	-0.237042	-0.768493	LPPGLLANFTLLR	sp|P02750|A2GL_HUMAN	105
-4.44159	-3.99118	-3.6775	-4.43938	-3.56413	-3.88182	-3.23953	-3.70566	-3.66047	-3.93575	2 Oxidation (M);Deamidation (N)	DirectTMT-HighpHC18-Fr9					3489.62	0.618069	97.632	97.632	7.3998e-06	45.325	39.781	194100000	1	1	0	0.781749	-0.338111	-0.802296	QLDMLDLSNNSLASVPEGLWASLGQPNWDMR	sp|P02750|A2GL_HUMAN	105
-2.00443	-2.23306	-1.98574	-2.32941	-2.07046	-2.30207	-2.273	-2.21793	-2.33465	-2.33689	Deamidation (N)	DirectTMT-HighpHC18-Fr6			+	P_I	1292.52	0.52442	45.255	45.255	0.00013723	100.02	90.33	20991000	2	1	0	1.35002	0.168288	0.621538	WCHDNGVNYK	sp|P02751|FINC_HUMAN;tr|H0Y7Z1|H0Y7Z1_HUMAN	106
-2.60105	-2.88011	-2.99821	-2.64612	-2.86129	-2.95712	-2.77557	-3.00236	-2.96144	-2.936	Deamidation (N)	DirectTMT-HighpHC18-Fr7					1355.67	0.672131	66.087	66.087	9.0544e-19	135.55	113.42	29384000	1	1	0	0.78032	0.129138	0.4536	IYLYTLNDNAR	sp|P02751|FINC_HUMAN;tr|H0Y7Z1|H0Y7Z1_HUMAN	106
0.369634	0.141895	0.150416	0.670066	0.408237	0.220321	0.264088	0.106585	0.247694	0.290974	2 Deamidation (N)	DirectTMT-HighpHC18-Fr3					2233.11	0.111408	76.947	76.947	5.7533e-47	156.73	142.03	561260000	7	2	0	0.573036	0.122117	0.403807	LDAPTNLQFVNETDSTVLVR	sp|P02751|FINC_HUMAN	106
-3.09144	-2.68985	-3.08582	-2.64492	-3.10161	-2.77302	-3.04829	-3.09336	-3.23188	-2.94301	2 Deamidation (N)	DirectTMT-HighpHC18-Fr5					1463.65	0.649697	60.195	60.195	0.000557	78.964	65.219	21821000	1	2	0	0.315173	0.0951838	0.288697	GNLLQCICTGNGR	sp|P02751|FINC_HUMAN	106
0.0861683	0.25199	0.106915	0.506039	0.221362	0.0186586	0.2043	0.137657	0.136189	0.21171	Deamidation (N);Oxidation (M)	DirectTMT-HighpHC18-Fr3					2104.86	0.86256	25.716	25.716	1.7626e-09	104.26	100.54	1339000000	15	1	1	0.53177	0.0927921	0.328336	RHEEGHMLNCTCFGQGR	sp|P02751|FINC_HUMAN	106
1.7396	1.43599	1.37814	1.6587	1.55705	1.39202	1.48872	1.51606	1.51376	1.52299	2 Deamidation (N);2 Oxidation (M)	DirectTMT-HighpHC18-Fr2					1904.7	0.700883	37.346	37.346	5.883e-07	85.469	73.855	767400000	7	2	0	0.426324	0.0671858	0.24749	QGENGQMMSCTCLGNGK	sp|P02751|FINC_HUMAN;tr|H0Y7Z1|H0Y7Z1_HUMAN	106
3.22395	2.80963	2.88635	3.11006	3.05896	2.88452	2.85918	2.98751	2.98738	3.06696	2 Deamidation (N);Oxidation (M)	DirectTMT-HighpHC18-Fr2					1888.71	0.705968	38.97	38.97	1.1707e-11	115.31	110.78	3454200000	19	2	0	0.307967	0.0606785	0.213441	QGENGQMMSCTCLGNGK	sp|P02751|FINC_HUMAN;tr|H0Y7Z1|H0Y7Z1_HUMAN	106
3.49627	3.11124	3.1609	3.35922	3.35793	3.17504	3.1488	3.2798	3.25324	3.37186	2 Deamidation (N)	DirectTMT-HighpHC18-Fr4					1872.71	0.711053	47.475	47.475	7.7149e-32	146.2	140.3	3399200000	16	2	0	0.263913	0.0513668	0.182675	QGENGQMMSCTCLGNGK	sp|P02751|FINC_HUMAN;tr|H0Y7Z1|H0Y7Z1_HUMAN	106
1.40463	0.878429	1.11296	1.22428	1.19873	1.00523	1.04701	1.15571	1.15752	1.21562	Deamidation (N)	DirectTMT-HighpHC18-Fr6					2462.18	0.184649	58.751	58.751	2.0555e-53	154.6	143.08	213480000	5	1	0	0.202914	0.0475889	0.161804	TEIDKPSQMQVTDVQDNSISVK	sp|P02751|FINC_HUMAN;tr|H0Y7Z1|H0Y7Z1_HUMAN	106
2.61365	2.26195	2.44263	2.51077	2.5251	2.33134	2.32891	2.50815	2.4551	2.49934	2 Deamidation (N)	DirectTMT-HighpHC18-Fr4					2197.95	0.947379	76.592	76.592	3.7689e-12	115.34	101.09	2047100000	14	2	0	0.273412	0.0462513	0.170692	DQCIVDDITYNVNDTFHK	sp|P02751|FINC_HUMAN	106
1.85284	1.62343	1.53682	1.81098	1.79743	1.67214	1.57013	1.71746	1.64532	1.78719	3 Deamidation (N)	DirectTMT-HighpHC18-Fr5					3204.29	0.293775	65.696	65.696	1.6558e-71	156.73	155	5250500000	13	3	0	0.270273	0.0458509	0.169169	GGNSNGALCHFPFLYNNHNYTDCTSEGR	sp|P02751|FINC_HUMAN	106
1.6242	1.28221	1.45778	1.63376	1.44017	1.47001	1.33183	1.40041	1.5729	1.47892	Deamidation (N);Oxidation (M)	DirectTMT-HighpHC18-Fr3					1948.76	0.761449	29.641	29.641	4.1059e-16	132.31	131.24	5782300000	18	1	0	0.190594	0.0368084	0.132955	HEEGHMLNCTCFGQGR	sp|P02751|FINC_HUMAN	106
1.81961	1.5253	1.57387	1.88015	1.81617	1.67307	1.73012	1.6083	1.69018	1.794	Deamidation (N)	DirectTMT-HighpHC18-Fr3					1932.77	0.766535	37.591	37.591	5.6601e-92	188.92	187.46	10771000000	15	1	0	0.114362	0.0238827	0.0857784	HEEGHMLNCTCFGQGR	sp|P02751|FINC_HUMAN	106
4.66303	4.22004	4.37351	4.46435	4.49583	4.3283	4.25223	4.45615	4.46294	4.59869	Deamidation (N)	DirectTMT-HighpHC18-Fr5					2196.96	0.963363	79.451	79.451	6.1228e-80	180.1	170.44	42797000000	55	1	0	0.0925946	0.0236877	0.0804892	DQCIVDDITYNVNDTFHK	sp|P02751|FINC_HUMAN	106
-0.614664	-0.846265	-0.595583	-0.501172	-0.527537	-0.70635	-0.839649	-0.693535	-0.526504	-0.4072	Deamidation (N)	DirectTMT-HighpHC18-Fr7					2572.31	0.313295	58.596	58.596	1.1026e-36	128.29	119.9	129040000	3	1	1	0.065186	0.0176035	0.0592541	TKTETITGFQVDAVPANGQTPIQR	sp|P02751|FINC_HUMAN;tr|H0Y7Z1|H0Y7Z1_HUMAN	106
1.60265	1.40568	1.61672	1.60155	1.61245	1.39322	1.42591	1.65925	1.6398	1.64764	2 Deamidation (N)	DirectTMT-HighpHC18-Fr6					3203.31	0.30976	63.04	63.04	4.3778e-72	160.16	157.71	7285800000	12	2	0	0.0741862	0.0146481	0.0539356	GGNSNGALCHFPFLYNNHNYTDCTSEGR	sp|P02751|FINC_HUMAN	106
3.16125	2.90703	2.96783	3.13088	3.12785	2.92819	2.99336	3.05292	3.06958	3.19526	Deamidation (N)	DirectTMT-HighpHC18-Fr5					2232.13	0.127392	80.026	80.026	0	285.43	257.1	22045000000	36	1	0	0.0587321	0.0111053	0.0415061	LDAPTNLQFVNETDSTVLVR	sp|P02751|FINC_HUMAN	106
-0.889299	-0.974541	-1.09891	-0.794491	-0.994201	-0.995034	-1.06723	-0.823588	-0.957139	-0.870728	Deamidation (N)	DirectTMT-HighpHC18-Fr5					2353.06	0.0644741	71.367	71.367	1.0143e-17	117.74	102.82	70802000	1	1	1	0.0393283	-0.00754471	-0.0282321	DQCIVDDITYNVNDTFHKR	sp|P02751|FINC_HUMAN	106
-0.713624	-0.82958	-0.819838	-0.880783	-0.822002	-0.83742	-0.947138	-0.793338	-0.834709	-0.594362	Deamidation (N)	DirectTMT-HighpHC18-Fr8					4214.98	0.975606	68.006	68.006	6.2864e-87	144.69	143.37	705120000	4	1	0	0.0663918	-0.0117718	-0.0446212	TPFVTHPGYDTGNGIQLPGTSGQQPSVGQQMIFEEHGFR	sp|P02751|FINC_HUMAN;tr|H0Y7Z1|H0Y7Z1_HUMAN;tr|H0Y4K8|H0Y4K8_HUMAN	106
-0.839781	-1.27422	-1.15895	-0.90046	-0.812327	-1.02643	-0.75033	-1.03242	-1.10384	-0.872401	Deamidation (N)	DirectTMT-HighpHC18-Fr3					2396.06	0.0628942	30.708	30.708	6.4369e-65	163.78	154.96	296850000	4	1	0	0.136098	-0.0400639	-0.128201	RPGGEPSPEGTTGQSYNQYSQR	sp|P02751|FINC_HUMAN;tr|H0Y7Z1|H0Y7Z1_HUMAN	106
0.865057	0.819981	0.716665	0.995152	0.809534	0.724609	0.879953	1.16648	0.718822	0.922467	Deamidation (N)	DirectTMT-HighpHC18-Fr3					2088.87	0.867646	32.42	32.42	5.7917e-53	160.93	145.34	1786500000	16	1	1	0.172934	-0.0411888	-0.140291	RHEEGHMLNCTCFGQGR	sp|P02751|FINC_HUMAN	106
1.68869	1.51991	1.54233	1.67647	1.54384	1.54467	1.56	1.68343	1.6502	1.77411	Deamidation (N)	DirectTMT-HighpHC18-Fr8					1462.67	0.665682	53.291	53.291	1.8134e-36	155	103.73	2156500000	10	1	0	0.386088	-0.0482378	-0.188707	GNLLQCICTGNGR	sp|P02751|FINC_HUMAN	106
-0.315577	-0.248527	-0.394359	-0.333481	-0.585856	-0.444371	-0.257419	-0.484661	-0.391852	-0.514021	2 Deamidation (N)	DirectTMT-HighpHC18-Fr8					1671.7	0.702127	59.756	59.756	4.2874e-07	112.51	100.89	266310000	2	2	0	0.241463	0.0429049	0.157095	CVLFPYGGCQGNGNK	sp|P02760|AMBP_HUMAN	108
0.727898	0.729197	0.859002	0.610573	0.732233	0.766254	0.719878	0.779878	0.651274	0.590764	2 Deamidation (N);2 Oxidation (M)	DirectTMT-HighpHC18-Fr8					3380.3	0.304265	67.744	67.744	7.2405e-15	74.525	72.576	435780000	3	2	0	0.232559	0.0301708	0.119213	YFYNGTSMACETFQYGGCMGNGNNFVTEK	sp|P02760|AMBP_HUMAN	108
-2.97198	-3.42124	-3.11566	-3.36225	-3.13852	-3.01871	-3.21814	-3.57176	-3.19544	-3.06645	2 Oxidation (M);3 Deamidation (N)	DirectTMT-HighpHC18-Fr6					3381.29	0.28828	70.893	70.893	6.7712e-16	78.991	73.725	21307000	1	3	0	0.0331769	0.0121693	0.0371297	YFYNGTSMACETFQYGGCMGNGNNFVTEK	sp|P02760|AMBP_HUMAN	108
1.42798	1.31502	1.41479	1.11894	1.4288	1.53565	1.35446	1.33531	1.38897	1.42325	3 Deamidation (N);Oxidation (M)	DirectTMT-HighpHC18-Fr7					3365.29	0.293366	76.223	76.223	2.3458e-42	116.38	111.06	247140000	7	3	0	0.43751	-0.0664221	-0.246748	YFYNGTSMACETFQYGGCMGNGNNFVTEK	sp|P02760|AMBP_HUMAN	108
0.663743	0.594065	0.636748	0.427276	0.611973	0.790403	0.659034	0.645247	0.61087	0.619102	3 Deamidation (N)	DirectTMT-HighpHC18-Fr7					3349.3	0.298451	79.611	79.611	1.2644e-47	131.56	126.51	175760000	7	3	0	0.752157	-0.0781702	-0.309229	YFYNGTSMACETFQYGGCMGNGNNFVTEK	sp|P02760|AMBP_HUMAN	108
2.31993	2.31771	2.34506	2.11277	2.40052	2.40283	2.34397	2.3904	2.35037	2.48145	2 Deamidation (N);Oxidation (M)	DirectTMT-HighpHC18-Fr8					3364.31	0.30935	74.013	74.013	1.3574e-47	131.04	129.13	1818000000	17	2	0	0.911849	-0.0946037	-0.3713	YFYNGTSMACETFQYGGCMGNGNNFVTEK	sp|P02760|AMBP_HUMAN	108
2.04321	2.03933	2.00605	1.84502	2.09376	2.20015	2.04249	2.11357	2.06557	2.14527	2 Deamidation (N)	DirectTMT-HighpHC18-Fr8			+	P_I	3348.31	0.314436	77.212	77.212	1.6905e-47	126.47	120.75	815680000	15	2	0	1.17337	-0.107938	-0.430074	YFYNGTSMACETFQYGGCMGNGNNFVTEK	sp|P02760|AMBP_HUMAN	108
2.37558	2.23057	2.31769	2.03184	2.30929	2.39009	2.23839	2.39443	2.43455	2.35121	Deamidation (N)	DirectTMT-HighpHC18-Fr8					1670.72	0.718111	63.094	63.094	1.1101e-90	190.02	174.39	17693000000	16	1	0	0.818347	-0.108739	-0.404741	CVLFPYGGCQGNGNK	sp|P02760|AMBP_HUMAN	108
0.458765	0.524386	0.870819	0.487659	0.714249	0.579759	0.488001	0.519224	0.420574	0.618974	Deamidation (N)	DirectTMT-HighpHC18-Fr4					2593.19	0.186715	54.467	54.467	1.9071e-99	192.81	177.88	259090000	3	1	1	0.45879	0.0858694	0.30016	EYQTRQDQCIYNTTYLNVQR	sp|P02763|A1AG1_HUMAN	109
0.380837	0.776015	0.638777	0.454544	0.578115	0.506217	0.564675	0.419091	0.525816	0.616036	Deamidation (N)	DirectTMT-HighpHC18-Fr5					776.366	0.366446	15.423	15.423	0.00020563	114.99	37.492	15501000000	7	1	0	0.205973	0.0392904	0.141993	ENGTISR	sp|P02763|A1AG1_HUMAN	109
2.25116	2.51547	2.50044	2.38116	2.41615	2.42564	2.34794	2.48823	2.33817	2.35326	2 Deamidation (N)	DirectTMT-HighpHC18-Fr3					1916.86	0.857441	60.291	60.291	1.2645e-243	254.47	238.33	20898000000	21	2	0	0.154684	0.0222294	0.0869298	QDQCIYNTTYLNVQR	sp|P02763|A1AG1_HUMAN	109
4.11221	4.31542	4.31456	4.13757	4.2217	4.2583	4.09692	4.26971	4.27733	4.28043	Deamidation (N)	DirectTMT-HighpHC18-Fr4					1915.87	0.873426	77.499	77.499	6.9043e-303	273.27	247.23	113870000000	170	1	0	0.109965	-0.0162472	-0.0636446	QDQCIYNTTYLNVQR	sp|P02763|A1AG1_HUMAN	109
0.214198	0.459182	0.316077	0.280444	0.266171	0.339159	0.274531	0.40836	0.361534	0.490262	Deamidation (N)	DirectTMT-HighpHC18-Fr9					2510.3	0.303005	55.694	55.694	3.1264e-78	177.08	156.82	357120000	3	1	1	0.596691	-0.0675549	-0.265071	ENGTISRYVGGQEHFAHLLILR	sp|P02763|A1AG1_HUMAN	109
4.52748	4.40289	4.44105	4.47372	4.44912	4.4013	4.42387	4.41657	4.29292	4.4253	Deamidation (N)	DirectTMT-HighpHC18-Fr5			+	P_I	1771.82	0.823305	82.177	82.177	1.7802e-108	205.26	181.51	111510000000	160	1	0	1.13335	0.066861	0.287593	VCQDCPLLAPLNDTR	sp|P02765|FETUA_HUMAN;tr|C9JV77|C9JV77_HUMAN	110
3.40407	3.2916	3.43602	3.38402	3.36185	3.29235	3.30772	3.32058	3.22506	3.42122	2 Deamidation (N)	DirectTMT-HighpHC18-Fr7					2366.11	0.113867	70.812	70.812	4.0713e-288	265.95	252.75	56952000000	43	2	0	0.802844	0.0621262	0.25904	AALAAFNAQNNGSNFQLEEISR	sp|P02765|FETUA_HUMAN;tr|C9JV77|C9JV77_HUMAN	110
3.92069	3.84962	3.91345	3.87927	3.9298	3.84173	3.81247	3.94165	3.83365	3.96406	Deamidation (N)	DirectTMT-HighpHC18-Fr8					2365.13	0.129852	82.971	82.971	0	367.11	334.61	75090000000	106	1	0	0.237863	0.0198544	0.0847505	AALAAFNAQNNGSNFQLEEISR	sp|P02765|FETUA_HUMAN;tr|C9JV77|C9JV77_HUMAN	110
3.6946	3.58067	3.61178	3.57118	3.58432	3.64746	3.54728	3.62137	3.43422	3.69325	Deamidation (N)	DirectTMT-HighpHC18-Fr8					1899.92	0.918268	76.708	76.708	1.7047e-62	173.68	160.25	44394000000	63	1	1	0.151301	0.0197968	0.0789977	KVCQDCPLLAPLNDTR	sp|P02765|FETUA_HUMAN;tr|C9JV77|C9JV77_HUMAN	110
0.392615	0.33617	0.555954	0.533888	0.536328	0.455243	0.48011	0.564317	0.303627	0.590157	3 Deamidation (N)	DirectTMT-HighpHC18-Fr4					2367.1	0.0978827	72.547	72.547	5.1769e-65	166.09	159.05	2353600000	8	3	0	0.040101	-0.00769958	-0.0287997	AALAAFNAQNNGSNFQLEEISR	sp|P02765|FETUA_HUMAN;tr|C9JV77|C9JV77_HUMAN	110
-1.39356	-1.0863	-1.56982	-0.943697	-1.27053	-1.55931	-0.96227	-1.57135	-1.50191	-1.72943	Deamidation (N)	DirectTMT-HighpHC18-Fr5					2264.91	0.913652	42.481	42.481	0.011916	40.085	34.425	38525000	1	1	0	0.59987	0.212075	0.57089	SCESNSPFPVHPGTAECCTK	sp|P02774|VTDB_HUMAN;tr|D6RF35|D6RF35_HUMAN;tr|D6RBJ7|D6RBJ7_HUMAN;tr|D6RF20|D6RF20_HUMAN	112
-1.09534	-1.00287	-1.3203	-0.789552	-1.13476	-1.24203	-0.954945	-1.18871	-1.23926	-1.27898	Deamidation (N)	DirectTMT-HighpHC18-Fr2					2092.8	0.802371	54.298	54.298	5.0698e-11	111.06	107.73	86814000	2	1	0	0.502647	0.11222	0.368509	SLGECCDVEDSTTCFNAK	sp|P02774|VTDB_HUMAN;tr|D6RF35|D6RF35_HUMAN	112
2.13327	2.10884	2.21275	2.22505	2.18197	2.04231	2.16453	2.27714	2.15607	2.09731	Deamidation (N)	DirectTMT-HighpHC18-Fr6					950.438	0.437897	49.357	49.357	2.2868e-09	128.36	46.813	1248300000	5	1	0	0.224405	0.0249054	0.101582	LCDNLSTK	sp|P02774|VTDB_HUMAN;tr|D6RF35|D6RF35_HUMAN;tr|D6RBJ7|D6RBJ7_HUMAN;CON__Q3MHN5;CON__ENSEMBL:ENSBTAP00000018229	112
1.42107	1.44287	1.44057	1.45452	1.55939	1.37823	1.45972	1.4776	1.4125	1.4661	Deamidation (N)	DirectTMT-HighpHC18-Fr4					2992.24	0.241254	71.449	71.449	5.2379e-52	145.14	139.77	661650000	7	1	0	0.352417	0.0248541	0.107648	SDFASNCCSINSPPLYCDSEIDAELK	sp|P02774|VTDB_HUMAN	112
0.407619	0.480765	0.344152	0.759066	0.466421	0.419905	0.73516	0.649515	0.32901	0.359862	Deamidation (N)	DirectTMT-HighpHC18-Fr4					2054.84	0.841517	60.112	60.112	3.6279e-10	107.98	99.376	124280000	2	1	0	0.0225597	-0.00708561	-0.0229924	GQELCADYSENTFTEYK	sp|P02774|VTDB_HUMAN;tr|D6RF35|D6RF35_HUMAN;CON__Q3MHN5;CON__ENSEMBL:ENSBTAP00000018229	112
-3.88595	-3.77048	-3.84449	-3.37156	-3.98575	-3.8518	-4.30414	-4.05364	-4.11591	-3.83474	Deamidation (N)	DirectTMT-HighpHC18-Fr6			+	P_I	1936.98	0.978209	80.517	80.517	0.0022144	54.143	44.456	24915000	2	1	0	1.02438	0.2604	0.771925	DFEDLYTPVNGSIVIVR	tr|G3V0E5|G3V0E5_HUMAN;sp|P02786|TFR1_HUMAN	113
-0.204637	0.0275555	-0.335153	-0.65134	-0.730806	-0.211651	-0.648073	-0.464613	-0.33632	-0.262785	Deamidation (N)	DirectTMT-HighpHC18-Fr8					2065.07	0.0731715	70.925	70.925	4.0334e-07	81.316	67.158	163200000	1	1	1	0.0122952	0.00581245	0.0161008	KDFEDLYTPVNGSIVIVR	tr|G3V0E5|G3V0E5_HUMAN;sp|P02786|TFR1_HUMAN	113
-0.484921	-0.183133	-0.562788	0.173751	-0.606123	-0.884343	-0.48349	-0.66797	-0.807475	-0.707106	Deamidation (N)	DirectTMT-HighpHC18-Fr4			+	P_I	1166.57	0.568	22.564	22.564	1.3343e-06	115.18	76.608	212800000	8	1	0	1.32046	0.377434	1.0436	HQTVPQNTGGK	sp|P02787|TRFE_HUMAN	114
-1.80592	-1.60998	-1.61694	-1.32784	-1.78875	-1.81991	-1.64195	-2.03602	-1.86958	-1.77242	Deamidation (N)	DirectTMT-HighpHC18-Fr8					1273.63	0.630266	54.714	54.714	0.00063156	82.417	60.219	15989000	1	1	0	0.989639	0.198087	0.644349	HSTIFENLANK	sp|P02787|TRFE_HUMAN;tr|C9JVG0|C9JVG0_HUMAN	114
-1.31941	-1.08422	-1.46289	-1.23175	-0.989122	-1.19987	-1.24274	-1.51928	-1.51447	-1.37363	Deamidation (N)	DirectTMT-HighpHC18-Fr1b					1539.69	0.687523	63.556	63.556	0.011545	63.32	45.847	31589000	2	1	0	0.716891	0.152517	0.496779	DQYELLCLDNTR	sp|P02787|TRFE_HUMAN;tr|C9JVG0|C9JVG0_HUMAN	114
-0.659974	-0.64644	-0.721104	-0.700297	-0.857773	-0.886165	-0.757368	-0.798854	-0.99606	-0.749074	Deamidation (N)	DirectTMT-HighpHC18-Fr8			+	P_I	2158.99	0.991492	84.568	84.568	2.1844e-21	109.65	93.884	148360000	2	1	0	1.10235	0.120387	0.463333	IMNGEADAMSLDGGFVYIAGK	sp|P02787|TRFE_HUMAN	114
1.01102	1.19632	1.05924	1.41728	1.01069	1.00182	1.17729	0.999112	0.948813	0.99719	Deamidation (N)	DirectTMT-HighpHC18-Fr2					1881.85	0.85269	58.23	58.23	7.5439e-38	153.95	128.9	1068300000	5	1	1	0.646761	0.114064	0.397624	ADRDQYELLCLDNTR	sp|P02787|TRFE_HUMAN;tr|C9JVG0|C9JVG0_HUMAN	114
-0.215587	-0.186114	-0.153271	-0.152934	-0.411062	-0.339579	-0.241259	-0.340689	-0.377059	-0.346575	Deamidation (N)	DirectTMT-HighpHC18-Fr4			+	P_I	1280.53	0.534316	53.297	53.297	3.9705e-05	109.83	83.711	106910000	3	1	0	1.07347	0.105239	0.41524	CDEWSVNSVGK	sp|P02787|TRFE_HUMAN	114
2.07902	2.07313	1.96913	2.17215	1.89958	1.83559	1.96326	2.02982	1.94697	2.05248	2 Deamidation (N)	DirectTMT-HighpHC18-Fr7					1707.73	0.726627	64.848	64.848	3.4244e-28	145.91	123.72	1392700000	8	2	0	0.578731	0.0729771	0.279904	LCMGSGLNLCEPNNK	sp|P02787|TRFE_HUMAN;tr|H7C5E8|H7C5E8_HUMAN	114
-1.97068	-1.824	-2.10384	-1.90821	-2.0855	-2.02346	-2.24996	-1.85837	-2.069	-2.03619	Deamidation (N)	DirectTMT-HighpHC18-Fr6					1249.58	0.582647	64.16	64.16	0.00010539	104.52	81.287	22903000	1	1	0	0.372656	0.0689512	0.244646	SASDLTWDNLK	sp|P02787|TRFE_HUMAN;tr|H7C5E8|H7C5E8_HUMAN	114
-2.28797	-2.5935	-2.41734	-2.54367	-2.24406	-2.58012	-2.03485	-2.66786	-2.8044	-2.34086	Deamidation (N)	DirectTMT-HighpHC18-Fr5					1586.75	0.751126	40.775	40.775	0.00026004	97.86	89.039	66709000	2	1	0	0.177224	0.0683086	0.194096	KPVEEYANCHLAR	sp|P02787|TRFE_HUMAN	114
-1.26975	-1.06024	-1.42077	-1.06766	-1.33484	-1.50507	-1.16967	-1.30794	-1.46156	-1.02882	Deamidation (N);Oxidation (M)	DirectTMT-HighpHC18-Fr7					2174.99	0.986407	80.776	80.776	3.3498e-07	68.411	43.357	104590000	1	1	0	0.227613	0.0639591	0.203293	IMNGEADAMSLDGGFVYIAGK	sp|P02787|TRFE_HUMAN	114
1.70506	1.72468	1.64982	1.76951	1.68706	1.62629	1.59894	1.62009	1.67419	1.77304	2 Deamidation (N);Oxidation (M)	DirectTMT-HighpHC18-Fr5					1723.72	0.721542	56.713	56.713	1.2801e-06	108.47	82.811	946600000	6	2	0	0.649855	0.0487164	0.20559	LCMGSGLNLCEPNNK	sp|P02787|TRFE_HUMAN;tr|H7C5E8|H7C5E8_HUMAN	114
3.44008	3.47802	3.47525	3.47459	3.33787	3.29537	3.34787	3.41014	3.35924	3.5604	Deamidation (N);Oxidation (M)	DirectTMT-HighpHC18-Fr7					1722.74	0.737526	64.258	64.258	4.9681e-13	130.23	115.44	29494000000	35	1	0	0.395924	0.0465565	0.184314	LCMGSGLNLCEPNNK	sp|P02787|TRFE_HUMAN;tr|H7C5E8|H7C5E8_HUMAN	114
4.41908	4.4054	4.41727	4.37782	4.25201	4.24536	4.24298	4.35924	4.30768	4.56989	Deamidation (N)	DirectTMT-HighpHC18-Fr8					1706.74	0.742611	63.845	63.845	1.2175e-167	224.66	195.59	31851000000	42	1	0	0.168917	0.0292858	0.109303	LCMGSGLNLCEPNNK	sp|P02787|TRFE_HUMAN;tr|H7C5E8|H7C5E8_HUMAN	114
4.93132	4.93267	4.92587	4.86151	4.77661	4.86717	4.70611	4.85143	4.85715	5.00827	Deamidation (N)	DirectTMT-HighpHC18-Fr7					1476.73	0.728265	84.941	84.941	3.4257e-89	190.88	151.73	128300000000	186	1	0	0.194169	0.0275711	0.10743	CGLVPVLAENYNK	sp|P02787|TRFE_HUMAN	114
2.23723	2.20433	2.23331	2.16336	2.03936	2.16575	2.06179	2.17037	2.23503	2.28201	2 Deamidation (N)	DirectTMT-HighpHC18-Fr7					1477.71	0.712281	70.657	70.657	3.1479e-36	152.97	126.85	18942000000	10	2	0	0.0508023	-0.00746765	-0.0296199	CGLVPVLAENYNK	sp|P02787|TRFE_HUMAN	114
2.99761	3.03149	2.95623	3.03847	2.92447	2.92542	2.9249	3.0422	2.98783	3.10563	2 Deamidation (N)	DirectTMT-HighpHC18-Fr7					2516.08	0.084892	73.44	73.44	1.2078e-122	200.99	193.63	25341000000	31	2	0	0.0659908	-0.00754166	-0.031278	QQQHLFGSNVTDCSGNFCLFR	sp|P02787|TRFE_HUMAN	114
4.57449	4.59999	4.55089	4.65379	4.52718	4.47661	4.55512	4.6263	4.55562	4.73959	Deamidation (N)	DirectTMT-HighpHC18-Fr8					2515.1	0.100876	77.621	77.621	1.7835e-259	256.49	245.8	117050000000	132	1	0	0.0687497	-0.0093811	-0.0376418	QQQHLFGSNVTDCSGNFCLFR	sp|P02787|TRFE_HUMAN	114
-0.820346	-0.668767	-0.814654	-0.675611	-0.955425	-0.917239	-0.867252	-0.646368	-0.855828	-0.459487	2 Oxidation (M);Deamidation (N)	DirectTMT-HighpHC18-Fr6					2190.98	0.981321	74.539	74.539	5.3643e-20	98.175	81.296	83862000	3	1	0	0.143335	-0.037726	-0.125268	IMNGEADAMSLDGGFVYIAGK	sp|P02787|TRFE_HUMAN	114
1.11714	1.18394	1.27523	1.36819	1.09231	1.18886	1.14889	1.1884	1.14856	1.66509	Deamidation (N)	DirectTMT-HighpHC18-Fr9					2960.32	0.318139	57.827	57.827	1.8763e-149	208.65	205.77	664830000	2	1	1	0.21941	-0.0605984	-0.194191	QQQHLFGSNVTDCSGNFCLFRSETK	sp|P02787|TRFE_HUMAN	114
-3.82185	-3.58576	-3.64061	-3.85432	-3.06481	-3.81211	-3.50038	-4.16533	-3.42695	-3.40409	Deamidation (N)	DirectTMT-HighpHC18-Fr10					2094.99	0.986681	84.894	84.894	0.00026253	59.281	43.159	11202000	1	1	0	0.127594	0.0682961	0.169389	TAGWNIPMGLLFNQTGSCK	tr|E7EQB2|E7EQB2_HUMAN;tr|E7ER44|E7ER44_HUMAN;sp|P02788|TRFL_HUMAN	115
0.513399	0.288314	0.345225	0.442831	-0.179253	0.380855	0.623872	0.0241227	0.307045	0.513732	Deamidation (N)	DirectTMT-HighpHC18-Fr5					1988.91	0.907563	60.536	60.536	2.3821e-14	123.14	107.55	245620000	2	1	0	0.225051	-0.0878222	-0.244694	DVTVLQNTDGNNNEAWAK	tr|E7EQB2|E7EQB2_HUMAN;tr|E7ER44|E7ER44_HUMAN;sp|P02788|TRFL_HUMAN	115
0.116	-0.10599	0.0993681	-0.0199361	0.124941	0.0603008	0.0365491	0.0820374	-0.0544362	0.10901	Deamidation (N)	DirectTMT-HighpHC18-Fr9					1142.61	0.608408	48.537	48.537	0.0016678	85.958	69.734	323810000	3	1	0	0.0246654	-0.00381565	-0.0150579	QGHNSVFLIK	sp|P02790|HEMO_HUMAN;tr|Q9BS19|Q9BS19_HUMAN	116
3.7644	3.79115	3.87603	3.75869	3.86682	3.78792	3.90082	3.88839	3.87078	3.94005	Deamidation (N)	DirectTMT-HighpHC18-Fr9			+	P_I	1735.86	0.856319	84.358	84.358	2.5616e-127	213.16	200.2	110600000000	184	1	0	1.00096	-0.0661755	-0.280929	ALPQPQNVTSLLGCTH	sp|P02790|HEMO_HUMAN	116
1.3783	1.49804	1.64191	1.49568	1.55092	1.47333	1.65929	1.60557	1.59185	1.61102	2 Deamidation (N);Oxidation (M)	DirectTMT-HighpHC18-Fr3					1868.75	0.749622	13.237	13.237	3.7141e-17	131.4	128.37	24113000000	44	2	0	0.716367	-0.0752428	-0.297609	NGTGHGNSTHHGPEYMR	sp|P02790|HEMO_HUMAN	116
3.31705	3.22438	3.50051	3.17187	3.43659	3.35627	3.44544	3.46307	3.35251	3.43674	Deamidation (N)	DirectTMT-HighpHC18-Fr8					2528.05	0.0511918	97.308	97.308	1.2742e-35	137.61	129.62	10886000000	41	1	0	0.589	-0.0807262	-0.303216	CSDGWSFDATTLDDNGTMLFFK	sp|P02790|HEMO_HUMAN;tr|Q9BS19|Q9BS19_HUMAN	116
2.16466	2.18058	2.5103	2.17402	2.21865	2.38166	2.4224	2.39494	2.20102	2.37318	2 Deamidation (N)	DirectTMT-HighpHC18-Fr1b					1852.75	0.754708	17.455	17.455	4.9027e-53	165.16	159.73	30946000000	57	2	0	0.682059	-0.105	-0.37954	NGTGHGNSTHHGPEYMR	sp|P02790|HEMO_HUMAN	116
3.65297	3.59189	3.78627	3.47703	3.73214	3.6994	3.80883	3.78868	3.68434	3.81822	Deamidation (N);Oxidation (M)	DirectTMT-HighpHC18-Fr8					2544.05	0.0461064	90.405	90.405	1.6411e-20	104.03	96.034	12121000000	26	1	0	0.981059	-0.111829	-0.428348	CSDGWSFDATTLDDNGTMLFFK	sp|P02790|HEMO_HUMAN;tr|Q9BS19|Q9BS19_HUMAN	116
-1.04592	-1.00018	-0.841912	-1.066	-0.873363	-0.98446	-0.911255	-0.656555	-0.879848	-0.791282	Deamidation (N)	DirectTMT-HighpHC18-Fr9					3282.5	0.496163	68.21	68.21	1.7104e-35	92.822	82.306	111510000	3	1	0	0.87283	-0.120795	-0.443364	SLGPNSCSANGPGLYLIHGPNLYCYSDVEK	sp|P02790|HEMO_HUMAN	116
0.8305	1.07871	1.07975	1.03335	0.982334	1.17218	1.03694	1.12488	1.14188	1.00986	2 Deamidation (N)	DirectTMT-HighpHC18-Fr4					1053.5	0.497855	44.605	44.605	1.0907e-26	148.91	89.565	63399000	2	2	0	0.909654	-0.0962196	-0.376102	GINYNSSVAK	sp|P03951|FA11_HUMAN;tr|D6RB32|D6RB32_HUMAN	117
1.93534	2.07403	2.28074	1.87401	2.0861	2.28812	2.05309	2.48481	2.31204	2.02936	Deamidation (N)	DirectTMT-HighpHC18-Fr9					1052.51	0.513839	42.367	42.367	4.8653e-27	150.08	111.06	2123600000	9	1	0	0.86467	-0.18344	-0.590116	GINYNSSVAK	sp|P03951|FA11_HUMAN;tr|D6RB32|D6RB32_HUMAN	117
2.17661	2.37799	2.49371	2.20188	2.26269	2.63169	2.44828	2.75721	2.55586	2.23825	Deamidation (N)	DirectTMT-HighpHC18-Fr8			+	P_I	1350.7	0.703096	62.411	62.411	5.0036e-186	237.68	183.52	2709100000	6	1	0	1.17017	-0.223683	-0.731295	VYSGILNQSEIK	sp|P03951|FA11_HUMAN;tr|X6R3B1|X6R3B1_HUMAN	117
2.38301	2.61393	2.78799	2.4759	2.59894	2.91159	2.65859	3.02515	2.86606	2.59118	Deamidation (N)	DirectTMT-HighpHC18-Fr8			+	P_I	2222.09	0.0888979	57.848	57.848	4.1004e-116	201.61	183.56	3231400000	9	1	0	1.26367	-0.238557	-0.77964	LETTVNYTDSQRPICLPSK	sp|P03951|FA11_HUMAN	117
2.10098	2.16665	2.17116	2.03775	2.06193	2.13285	1.9655	2.31314	2.13173	1.81622	2 Deamidation (N)	DirectTMT-HighpHC18-Fr7					865.418	0.418148	52.154	52.154	4.1275e-40	161.02	46.237	861740000	10	2	0	0.157099	0.0358036	0.124094	GVNFNVSK	tr|E9PBC5|E9PBC5_HUMAN;sp|P03952|KLKB1_HUMAN;tr|H0YAC1|H0YAC1_HUMAN;tr|C9JCT1|C9JCT1_HUMAN;tr|C9J075|C9J075_HUMAN	118
1.7162	1.67959	1.79663	1.60192	1.53181	1.69833	1.60499	1.80888	1.75662	1.45925	Deamidation (N)	DirectTMT-HighpHC18-Fr4					1295.55	0.548586	38.176	38.176	1.8269e-123	212.82	186.77	539820000	5	1	0	0.00168877	-0.000385475	-0.00139253	GVNVCQETCTK	tr|E9PBC5|E9PBC5_HUMAN;sp|P03952|KLKB1_HUMAN;tr|H0YAC1|H0YAC1_HUMAN	118
0.881216	1.18967	0.916951	0.814131	0.852955	1.13441	1.15341	1.11556	1.01495	0.416051	Deamidation (N)	DirectTMT-HighpHC18-Fr5					1469.61	0.612643	40.215	40.215	1.1076e-12	128.67	114.26	304100000	5	1	0	0.0848066	-0.0358913	-0.101124	LCNTGDNSVCTTK	tr|E9PBC5|E9PBC5_HUMAN;sp|P03952|KLKB1_HUMAN;tr|H0YAC1|H0YAC1_HUMAN	118
-0.275003	-0.686037	-0.350711	-0.49583	-0.57821	-0.618742	-0.654733	-0.197445	-0.440504	-0.280839	Deamidation (N)	DirectTMT-HighpHC18-Fr9					2067.01	0.00550267	47.089	47.089	0.01019	47.732	33.571	43832000	1	1	2	0.125489	-0.0387056	-0.122143	GVNFNVSKVSSVEECQKR	tr|E9PBC5|E9PBC5_HUMAN;sp|P03952|KLKB1_HUMAN;tr|H0YAC1|H0YAC1_HUMAN;tr|C9JCT1|C9JCT1_HUMAN;tr|C9J075|C9J075_HUMAN	118
3.08427	3.07868	3.19663	2.9887	2.93903	3.1762	2.97061	3.32005	3.21842	2.89757	Deamidation (N)	DirectTMT-HighpHC18-Fr7					864.434	0.434132	47.167	47.167	3.2358e-40	161.02	63.953	15516000000	13	1	0	0.274015	-0.0591087	-0.203456	GVNFNVSK	tr|E9PBC5|E9PBC5_HUMAN;sp|P03952|KLKB1_HUMAN;tr|H0YAC1|H0YAC1_HUMAN;tr|C9JCT1|C9JCT1_HUMAN;tr|C9J075|C9J075_HUMAN	118
1.95724	1.88391	2.08919	1.80455	1.89569	2.11975	1.77441	2.16443	2.07691	1.82356	Deamidation (N)	DirectTMT-HighpHC18-Fr8					1983.98	0.98296	85.37	85.37	2.7175e-42	157.52	143.36	7133800000	6	1	0	0.299945	-0.0656944	-0.223998	IYPGVDFGGEELNVTFVK	tr|E9PBC5|E9PBC5_HUMAN;sp|P03952|KLKB1_HUMAN;tr|H0YAC1|H0YAC1_HUMAN	118
2.98866	2.95817	3.14825	2.87611	2.88508	3.17256	2.92349	3.17723	3.186	2.89379	Deamidation (N)	DirectTMT-HighpHC18-Fr9					1436.78	0.776261	78.33	78.33	3.1171e-166	229.54	179.42	16909000000	5	1	0	0.579887	-0.0993603	-0.351665	IYSGILNLSDITK	tr|E9PBC5|E9PBC5_HUMAN;sp|P03952|KLKB1_HUMAN;tr|H0YAC1|H0YAC1_HUMAN	118
-3.32607	-3.27022	-3.3423	-3.43507	-3.29598	-2.76295	-3.04662	-2.95023	-2.97106	-2.96492	Deamidation (N)	DirectTMT-HighpHC18-Fr10			+	P_I	2358.16	0.164446	87.576	87.576	1.2131e-20	104.84	90.224	42705000	2	1	0	4.0306	-0.394772	-1.54878	IVGGTNSSWGEWPWQVSLQVK	tr|E9PBC5|E9PBC5_HUMAN;sp|P03952|KLKB1_HUMAN;tr|H0YAC1|H0YAC1_HUMAN	118
-2.49357	-2.25191	-2.4418	-2.23389	-2.34669	-2.47283	-2.12762	-2.3832	-2.48929	-2.66572	Deamidation (N)	DirectTMT-HighpHC18-Fr2					1181.58	0.578899	29.783	29.783	4.3352e-27	148.91	123.85	469180000	3	1	0	0.313003	0.0741619	0.245864	LNNGEITQHR	sp|P04003|C4BPA_HUMAN	119
0.466842	0.633297	0.612742	0.566953	0.585665	0.697542	0.31242	0.60108	0.730705	0.719716	Deamidation (N)	DirectTMT-HighpHC18-Fr7					3971.82	0.815325	67.304	67.304	1.6659e-120	172.74	163.59	1113700000	5	1	1	0.186113	-0.039193	-0.13823	LSVDKDQYVEPENVTIQCDSGYGVVGPQSITCSGNR	sp|P04003|C4BPA_HUMAN	119
0.703053	0.950316	0.725066	0.833096	0.902231	0.97765	0.863993	0.843403	0.906782	0.761879	Deamidation (N)	DirectTMT-HighpHC18-Fr9					3372.61	0.611862	71.685	71.685	3.508e-225	236.77	224.34	2086300000	8	1	0	0.349955	-0.0479889	-0.184591	FSLLGHASISCTVENETIGVWRPSPPTCEK	sp|P04003|C4BPA_HUMAN	119
0.693933	0.761406	0.919115	0.896795	0.851257	1.0171	0.732044	0.906192	0.941391	0.778496	2 Deamidation (N)	DirectTMT-HighpHC18-Fr7					3972.8	0.799341	67.905	67.905	1.2874e-108	169.27	155.42	3814900000	10	2	1	0.322665	-0.0505436	-0.188916	LSVDKDQYVEPENVTIQCDSGYGVVGPQSITCSGNR	sp|P04003|C4BPA_HUMAN	119
-2.57599	-3.01367	-2.47883	-2.70187	-2.91967	-2.38614	-2.52798	-2.79446	-2.49448	-2.87834	2 Deamidation (N)	DirectTMT-HighpHC18-Fr3					3430.49	0.492928	65.333	65.333	6.1559e-42	103.07	96.704	136690000	2	2	0	0.394923	-0.121726	-0.360356	DQYVEPENVTIQCDSGYGVVGPQSITCSGNR	sp|P04003|C4BPA_HUMAN	119
4.78338	4.78598	4.87162	4.8165	4.81339	4.7161	4.7258	4.70044	4.72118	4.72154	Deamidation (N)	DirectTMT-HighpHC18-Fr5			+	P_I	2381.15	0.145896	60.154	60.154	2.9549e-123	198.64	176	44138000000	75	1	0	3.43745	0.0971645	0.448813	NNATVHEQVGGPSLTSDLQAQSK	sp|P04004|VTNC_HUMAN;tr|F5GX75|F5GX75_HUMAN	120
2.5527	2.57842	2.64462	2.55298	2.59936	2.56337	2.56023	2.47079	2.42645	2.47477	Deamidation (N)	DirectTMT-HighpHC18-Fr8			+	P_I	911.45	0.450116	70.355	70.355	1.9175e-40	164.53	118.16	27286000000	17	1	0	1.57257	0.0864941	0.372908	NGSLFAFR	sp|P04004|VTNC_HUMAN;CON__Q3ZBS7	120
2.12877	2.1661	2.1786	2.27442	2.10042	2.01018	2.11496	2.03945	2.11319	2.15445	Deamidation (N)	DirectTMT-HighpHC18-Fr5			+	P_I	2772.3	0.299102	73.112	73.112	1.1799e-39	128.89	110.29	7481300000	13	1	0	1.15465	0.0832157	0.346992	NISDGFDGIPDNVDAALALPAHSYSGR	sp|P04004|VTNC_HUMAN	120
3.84171	3.80261	3.89254	3.80911	3.905	3.76102	3.82644	3.7796	3.84559	3.82035	2 Deamidation (N)	DirectTMT-HighpHC18-Fr3					2382.13	0.129911	52.256	52.256	5.5523e-91	183.24	166.09	16425000000	37	2	0	0.870596	0.0435959	0.19273	NNATVHEQVGGPSLTSDLQAQSK	sp|P04004|VTNC_HUMAN;tr|F5GX75|F5GX75_HUMAN	120
0.442816	0.413511	0.662493	0.379684	0.551786	0.412021	0.291017	0.41919	0.623444	0.740111	2 Deamidation (N)	DirectTMT-HighpHC18-Fr7					2773.28	0.283117	77.329	77.329	1.4613e-34	116.24	106.39	46554000000	6	2	0	0.0255269	-0.00709858	-0.0239755	NISDGFDGIPDNVDAALALPAHSYSGR	sp|P04004|VTNC_HUMAN	120
-2.8825	-2.29776	-2.5381	-2.69189	-2.33276	-2.61171	-2.75657	-2.70652	-2.45134	-2.67683	Deamidation (N)	DirectTMT-HighpHC18-Fr8					3358.51	0.512424	83.002	83.002	2.2878e-83	162.45	151.55	166890000	1	1	0	0.325844	0.0919931	0.285743	IPVVPHNECSEVMSNMVSENMLCAGILGDR	tr|H7BYX9|H7BYX9_HUMAN;sp|P04070|PROC_HUMAN;tr|E7END6|E7END6_HUMAN	121
0.769591	0.479541	0.67625	0.56386	0.555267	0.445477	0.64447	0.653769	0.569018	0.418056	Deamidation (N)	DirectTMT-HighpHC18-Fr6					1219.59	0.587338	49.345	49.345	0.0016889	84.658	67.291	4129400000	4	1	0	0.39633	0.0627441	0.231682	EVFVHPNYSK	tr|H7BYX9|H7BYX9_HUMAN;sp|P04070|PROC_HUMAN;tr|E7END6|E7END6_HUMAN	121
-2.50204	-2.94982	-2.94741	-2.27106	-3.00193	-2.64098	-2.44121	-3.4096	-3.43621	-3.08191	Deamidation (N)	DirectTMT-HighpHC18-Fr9					2072	0.996318	53.583	53.583	1.2799e-13	117.18	104.08	63431000	1	1	0	0.503647	0.267531	0.596118	NHLQLEGLFFTNGEHTSK	sp|P04114|APOB_HUMAN	122
-1.50353	-1.75914	-1.5978	-1.64137	-1.72453	-1.80428	-1.79683	-1.8783	-1.99744	-1.8595	2 Deamidation (N)	DirectTMT-HighpHC18-Fr8			+	P_I	2530.19	0.186363	82.751	82.751	1.1108e-21	108.08	99.928	29615000	1	2	0	2.29129	0.221997	0.859905	NSLFFSAQPFEITASTNNEGNLK	sp|P04114|APOB_HUMAN	122
-1.12452	-1.40339	-1.41483	-1.42792	-1.38595	-1.52152	-1.44835	-1.53826	-1.66094	-1.41826	Deamidation (N)	DirectTMT-HighpHC18-Fr3			+	P_I	902.446	0.445759	35.005	35.005	0.0032253	93.467	55.145	19501000	1	1	0	1.32348	0.166145	0.613016	LNGESNLR	sp|P04114|APOB_HUMAN	122
0.471993	0.0227594	0.259192	0.225504	0.0484076	0.110855	0.269347	0.0610671	-0.0352664	0.0249901	Deamidation (N)	DirectTMT-HighpHC18-Fr2					903.43	0.429775	28.991	28.991	0.00038695	105.36	73.038	172040000	4	1	0	0.601246	0.119373	0.402813	QELNGNTK	sp|P04114|APOB_HUMAN	122
0.46409	0.144382	0.279961	0.529897	0.272422	0.425056	0.357926	0.122417	0.0638223	0.144121	Deamidation (N)	DirectTMT-HighpHC18-Fr3					1036.48	0.482539	36.294	36.294	3.6539e-06	112.94	80.81	92920000	5	1	0	0.552981	0.115482	0.385394	GAYQNNEIK	sp|P04114|APOB_HUMAN	122
2.02129	1.56759	1.85067	1.65454	1.68557	1.81787	1.54479	1.5137	1.68023	1.69456	Deamidation (N)	DirectTMT-HighpHC18-Fr7					1685.8	0.800913	53.938	53.938	3.9731e-147	223.39	199.4	15435000000	10	1	0	0.507646	0.105706	0.3551	FNSSYLQGTNQITGR	sp|P04114|APOB_HUMAN	122
0.506236	0.233065	0.365301	0.338046	0.119955	0.320853	0.177175	0.129029	0.208025	0.250378	Deamidation (N)	DirectTMT-HighpHC18-Fr7					1021.51	0.508025	62.898	62.898	1.7781e-07	115.78	68.7	56650000	1	1	0	0.646614	0.0954285	0.349958	NNALDFVTK	sp|P04114|APOB_HUMAN	122
3.37751	3.03997	3.21266	3.1726	3.12265	3.25331	3.00246	3.01618	3.20871	3.11802	2 Deamidation (N)	DirectTMT-HighpHC18-Fr5					1686.78	0.784928	59.288	59.288	2.9677e-272	260.19	246.6	4059500000	22	2	0	0.38693	0.0653435	0.237429	FNSSYLQGTNQITGR	sp|P04114|APOB_HUMAN	122
3.1166	2.52367	2.82976	2.76349	2.66758	2.87173	2.66507	2.63597	2.67108	2.74374	2 Deamidation (N)	DirectTMT-HighpHC18-Fr4					1223.57	0.566997	56.79	56.79	6.9186e-48	167.12	136.55	911370000	7	2	0	0.240159	0.062698	0.204005	YNALDLTNNGK	sp|P04114|APOB_HUMAN	122
-1.05878	-1.37883	-1.17786	-1.6445	-1.51803	-1.10599	-1.33486	-1.46352	-1.66783	-1.49737	2 Deamidation (N)	DirectTMT-HighpHC18-Fr9					1969.98	0.978543	77.202	77.202	1.9929e-06	92.935	76.055	52509000	1	2	0	0.159432	0.0583132	0.170351	TIHDLHLFIENIDFNK	sp|P04114|APOB_HUMAN	122
0.759112	0.377944	0.433817	0.51614	0.376226	0.412663	0.431832	0.346884	0.592455	0.394702	Deamidation (N)	DirectTMT-HighpHC18-Fr6					1186.58	0.582981	34.935	34.935	2.7103e-05	107.85	80.709	422100000	6	1	0	0.292401	0.0569408	0.201498	SNTVASLHTEK	sp|P04114|APOB_HUMAN	122
0.674267	0.0895319	0.42695	0.350794	0.399794	0.275244	0.284843	0.218541	0.463984	0.426341	Deamidation (N)	DirectTMT-HighpHC18-Fr9					3232.61	0.609931	92.908	92.908	8.7613e-52	114.63	108.06	321120000	19	1	0	0.210067	0.0544769	0.178866	IQSPLFTLDANADIGNGTTSANEAGIAASITAK	sp|P04114|APOB_HUMAN	122
1.45191	1.0043	1.25014	0.960324	0.982204	1.35214	0.708679	1.04162	1.06183	1.25317	Deamidation (N)	DirectTMT-HighpHC18-Fr9					1743.83	0.831544	54.644	54.644	6.1076e-06	105	85.963	102960000	1	1	1	0.119274	0.0462845	0.133648	NNALDFVTKSYNETK	sp|P04114|APOB_HUMAN	122
2.75771	2.22118	2.51646	2.54493	2.40281	2.53211	2.40446	2.44368	2.47372	2.36547	Deamidation (N)	DirectTMT-HighpHC18-Fr6					1606.78	0.783866	46.658	46.658	3.7228e-29	150.05	135.82	13030000000	18	1	0	0.192381	0.0447304	0.152854	FVEGSHNSTVSLTTK	sp|P04114|APOB_HUMAN	122
1.77722	1.2571	1.4665	1.49094	1.35482	1.54235	1.36359	1.3939	1.37258	1.46186	2 Deamidation (N)	DirectTMT-HighpHC18-Fr2					2165.9	0.902537	59.223	59.223	2.5045e-24	135.08	126.48	764130000	7	2	0	0.178579	0.0424601	0.144514	TQFNNNEYSQDLDAYNTK	sp|P04114|APOB_HUMAN	122
0.326533	0.187557	0.331552	0.580236	0.196114	0.296971	0.418701	0.213013	0.124226	0.358488	Deamidation (N)	DirectTMT-HighpHC18-Fr7					3550.55	0.547073	70.822	70.822	1.3905e-58	124.9	120.91	2674500000	7	1	0	0.19027	0.0421185	0.146212	QVFPGLNYCTSGAYSNASSTDSASYYPLTGDTR	sp|P04114|APOB_HUMAN	122
0.545177	-0.0235577	0.277535	0.10732	0.000957489	0.202263	-0.0592132	0.185926	0.100984	0.27282	2 Deamidation (N)	DirectTMT-HighpHC18-Fr9					2157.03	0.0266153	66.906	66.906	1.6275e-36	145.62	125.53	104230000	2	2	1	0.130088	0.0409307	0.128037	FEVDSPVYNATWSASLKNK	sp|P04114|APOB_HUMAN	122
2.19068	1.73538	1.76403	1.96393	1.79017	1.89719	1.76618	1.79668	1.94962	1.89774	2 Deamidation (N)	DirectTMT-HighpHC18-Fr7					1799.86	0.857759	67.911	67.911	8.1227e-77	182.1	162.44	1062200000	6	2	0	0.111397	0.027356	0.0936877	VNQNLVYESGSLNFSK	sp|P04114|APOB_HUMAN	122
2.92706	2.29502	2.5949	2.3985	2.41088	2.6007	2.3779	2.52802	2.47043	2.53336	Deamidation (N);Oxidation (M)	DirectTMT-HighpHC18-Fr7					1542.65	0.654825	57.425	57.425	3.445e-05	107.37	95.011	6280100000	10	1	0	0.0713573	0.023193	0.0730425	YDFNSSMLYSTAK	sp|P04114|APOB_HUMAN	122
3.72502	3.13512	3.32594	3.31064	3.27778	3.31479	3.2311	3.24455	3.43832	3.43045	Deamidation (N)	DirectTMT-HighpHC18-Fr9					1798.87	0.873743	65.876	65.876	0	272.59	253.84	19571000000	12	1	0	0.0776714	0.0230579	0.0748704	VNQNLVYESGSLNFSK	sp|P04114|APOB_HUMAN	122
4.91569	4.24859	4.6244	4.40841	4.40212	4.67227	4.26737	4.45615	4.53982	4.58273	Deamidation (N)	DirectTMT-HighpHC18-Fr5					2164.92	0.918521	59.456	59.456	9.2948e-112	203.06	195.79	34537000000	42	1	0	0.0422869	0.0161732	0.048357	TQFNNNEYSQDLDAYNTK	sp|P04114|APOB_HUMAN	122
2.62936	1.96898	2.32744	2.05783	2.12233	2.38154	2.13623	2.16754	2.12574	2.26349	Deamidation (N)	DirectTMT-HighpHC18-Fr9					1968.99	0.994527	75.17	75.17	1.089e-108	199.38	180.79	12429000000	14	1	0	0.0168792	0.0062809	0.0191859	TIHDLHLFIENIDFNK	sp|P04114|APOB_HUMAN	122
4.28465	3.83721	4.03829	3.88547	3.90861	4.16254	3.79022	3.99824	3.94592	4.02794	Deamidation (N)	DirectTMT-HighpHC18-Fr8					1913.9	0.904709	86.727	86.727	5.6558e-171	226.04	202.44	34697000000	51	1	0	0.0200374	0.00587807	0.0195441	FEVDSPVYNATWSASLK	sp|P04114|APOB_HUMAN	122
-0.272747	-0.551195	-0.367364	-0.407658	-0.553635	-0.322542	-0.473737	-0.562663	-0.451146	-0.361263	Deamidation (N)	DirectTMT-HighpHC18-Fr7					1360.68	0.683423	54.542	54.542	4.8103e-19	138.24	104.83	134020000	5	1	0	0.0186365	0.00375042	0.0139413	INNQLTLDSNTK	sp|P04114|APOB_HUMAN	122
1.7277	1.2464	1.4657	1.52889	1.39892	1.63924	1.35153	1.36788	1.53651	1.46506	Deamidation (N)	DirectTMT-HighpHC18-Fr8					2529.2	0.202348	79.238	79.238	1.8654e-65	165.53	157.63	1272800000	7	1	0	0.00522181	0.00147591	0.00499457	NSLFFSAQPFEITASTNNEGNLK	sp|P04114|APOB_HUMAN	122
3.3129	2.75383	3.08532	2.95949	2.8979	3.08051	2.93392	3.00806	2.98978	2.99637	Deamidation (N)	DirectTMT-HighpHC18-Fr7					1222.58	0.582981	55.435	55.435	3.3096e-75	187.33	146.3	2347300000	14	1	0	0.000559433	0.000161743	0.000544273	YNALDLTNNGK	sp|P04114|APOB_HUMAN	122
0.882301	0.69565	0.856072	0.838634	0.655833	0.838623	0.749083	0.761179	0.792846	0.842495	Deamidation (N)	DirectTMT-HighpHC18-Fr8					1928.88	0.879223	82.076	82.076	1.7897e-29	142.91	124.77	787170000	6	1	0	0.081837	-0.0111471	-0.0446369	NLTDFAEQYSIQDWAK	sp|P04114|APOB_HUMAN	122
3.45651	2.7369	3.18917	2.829	2.96322	3.17088	2.87238	3.05707	3.07903	3.06524	Deamidation (N)	DirectTMT-HighpHC18-Fr9					1526.66	0.659911	61.256	61.256	4.9228e-144	215.53	191.24	7019300000	8	1	0	0.0351031	-0.0139591	-0.0412047	YDFNSSMLYSTAK	sp|P04114|APOB_HUMAN	122
0.100664	-0.252082	-0.139377	-0.0886016	-0.127	0.0637646	-0.197152	0.0658803	-0.239156	-0.031889	Deamidation (N)	DirectTMT-HighpHC18-Fr10					2229.08	0.077605	68.491	68.491	5.7116e-05	55.864	41.392	75316000	2	1	0	0.150649	-0.0335688	-0.117321	QVLFLDTVYGNCSTHFTVK	sp|P04114|APOB_HUMAN;tr|A8MUN2|A8MUN2_HUMAN	122
-1.83228	-1.82564	-1.63038	-1.73064	-1.84423	-1.75525	-1.74286	-1.80796	-1.46949	-1.80395	Deamidation (N)	DirectTMT-HighpHC18-Fr9					3156.48	0.478857	97.381	97.381	1.3724e-242	245.92	237.04	2706700000	4	1	0	0.326564	-0.0567366	-0.206262	DFHSEYIVSASNFTSQLSSQVEQFLHR	sp|P04114|APOB_HUMAN	122
-1.01852	-1.20266	-1.03701	-1.82926	-1.50247	-1.1382	-1.55308	-1.06237	-1.37516	-1.09326	Deamidation (N)	DirectTMT-HighpHC18-Fr9					2649.22	0.219454	50.581	50.581	8.0981e-10	76.889	65.472	23165000	1	1	2	0.157736	-0.0735699	-0.192972	LKTQFNNNEYSQDLDAYNTKDK	sp|P04114|APOB_HUMAN	122
0.475882	-0.00721741	0.248905	-0.323901	0.0203524	0.475149	-0.185701	0.400712	-0.167363	0.330199	Deamidation (N)	DirectTMT-HighpHC18-Fr5					2408.04	0.0404274	57.646	57.646	1.0452e-22	131.18	123.91	39093000	2	1	1	0.176009	-0.0877951	-0.221453	TQFNNNEYSQDLDAYNTKDK	sp|P04114|APOB_HUMAN	122
-2.64312	-3.19247	-3.01638	-3.4689	-3.40126	-2.80998	-3.22611	-3.09964	-2.95176	-3.14105	Deamidation (N)	DirectTMT-HighpHC18-Fr6					1775.86	0.859096	62.733	62.733	1.9983e-05	93.058	66.385	13304000	1	1	0	0.245513	-0.0987156	-0.269817	NLQNNAEWVYQGAIR	sp|P04114|APOB_HUMAN	122
1.65765	1.33334	1.64299	1.3863	1.54572	1.61783	1.53558	1.53116	1.72345	1.69863	Deamidation (N)	DirectTMT-HighpHC18-Fr7					1452.78	0.782409	69.698	69.698	0.034608	45.992	28.967	58965000	1	1	0	0.70166	-0.10813	-0.390114	LNGEIQALELPQK	sp|P04114|APOB_HUMAN	122
2.28274	1.85702	2.18239	1.77619	1.88075	2.30431	1.87036	2.14411	2.0948	2.24914	Deamidation (N)	DirectTMT-HighpHC18-Fr8					2406.1	0.0975484	58.702	58.702	5.8111e-85	186.11	167.33	370500000	5	1	1	0.51572	-0.136727	-0.421016	LKTQFNNNEYSQDLDAYNTK	sp|P04114|APOB_HUMAN	122
-0.781671	-0.842431	-0.898023	-0.908033	-1.05552	-0.69513	-0.863206	-0.675666	-0.770982	-0.778567	Deamidation (N)	DirectTMT-HighpHC18-Fr8			+	P_I	1705.84	0.841046	91.625	91.625	9.9321e-06	90.367	68.494	100280000	2	1	0	1.4217	-0.140425	-0.5474	NIQEYLSILTDPDGK	sp|P04114|APOB_HUMAN	122
1.61274	-0.131361	0.123671	-0.78132	-0.584898	0.858158	-0.174568	0.429202	-0.40307	0.312325	2 Oxidation (M);Deamidation (N)	DirectTMT-HighpHC18-Fr9					2867.29	0.288128	52.397	52.397	7.8541e-28	101.47	89.73	151450000	2	1	1	0.123937	-0.156644	-0.230911	SKPTVSSSMEFKYDFNSSMLYSTAK	sp|P04114|APOB_HUMAN	122
-2.26203	-3.01658	-2.28224	-3.05146	-2.77905	-1.89815	-2.85029	-2.40259	-2.83045	-2.46483	Deamidation (N);Oxidation (M)	DirectTMT-HighpHC18-Fr10					2851.29	0.293213	55.355	55.355	3.8749e-23	96.903	89.95	34981000	1	1	1	0.335172	-0.189011	-0.424963	SKPTVSSSMEFKYDFNSSMLYSTAK	sp|P04114|APOB_HUMAN	122
0.410831	0.520394	0.464451	0.429445	0.461654	0.437925	0.330142	0.452118	0.485963	0.379573	Deamidation (N)	DirectTMT-HighpHC18-Fr8					2355.06	0.0630175	69.095	69.095	1.0007e-14	105.99	96.803	574520000	3	1	0	0.579222	0.0402105	0.172256	MAWPEDHVFISTPSFNYTGR	sp|P04180|LCAT_HUMAN;tr|J3QSE5|J3QSE5_HUMAN	123
1.24821	1.24428	1.05983	1.27396	1.19781	1.24228	1.17369	1.2887	1.25682	1.18304	2 Deamidation (N)	DirectTMT-HighpHC18-Fr7					2617.35	0.353386	62.4	62.4	1.6564e-36	124.81	110.5	419270000	3	2	0	0.221678	-0.0240854	-0.0986514	AELSNHTRPVILVPGCLGNQLEAK	sp|P04180|LCAT_HUMAN	123
2.48298	2.39131	2.42778	2.27921	2.36129	2.49889	2.29324	2.4796	2.48244	2.4421	Deamidation (N)	DirectTMT-HighpHC18-Fr9					2616.37	0.36937	57.426	57.426	2.4231e-114	191.41	162.99	5842200000	6	1	0	0.459896	-0.0507374	-0.202332	AELSNHTRPVILVPGCLGNQLEAK	sp|P04180|LCAT_HUMAN	123
0.108353	-0.0190992	-0.19118	0.0919671	0.0620499	0.0111113	0.158603	0.004004	0.277326	0.0354776	Deamidation (N);Oxidation (M)	DirectTMT-HighpHC18-Fr7					2371.06	0.0579322	67.958	67.958	5.8741e-06	69.712	65.591	359660000	2	1	0	0.540658	-0.0868864	-0.314423	MAWPEDHVFISTPSFNYTGR	sp|P04180|LCAT_HUMAN;tr|J3QSE5|J3QSE5_HUMAN	123
3.85098	3.93171	4.16098	3.88512	3.67994	3.62104	3.76648	3.87172	3.7405	3.63141	2 Deamidation (N)	DirectTMT-HighpHC18-Fr7			+	P_I	2015.94	0.935751	68.808	68.808	3.2505e-46	154.47	139.78	11487000000	21	2	0	1.05582	0.175515	0.604533	VIDFNCTTSSVSSALANTK	sp|P04196|HRG_HUMAN	124
4.64212	4.59492	4.90942	4.57096	4.41058	4.46064	4.42841	4.62344	4.52207	4.45287	Deamidation (N)	DirectTMT-HighpHC18-Fr9					2014.95	0.951736	70.691	70.691	7.0722e-134	206.2	183.97	40525000000	62	1	0	0.73423	0.128115	0.444539	VIDFNCTTSSVSSALANTK	sp|P04196|HRG_HUMAN	124
-1.01461	-0.953003	-0.913074	-1.03862	-0.786877	-0.860631	-0.963582	-1.06666	-1.34457	-0.952278	Deamidation (N)	DirectTMT-HighpHC18-Fr7					3580.74	0.735542	95.07	95.07	1.7224e-82	152.35	140.43	463960000	14	1	1	0.470849	0.0963093	0.326975	IADAHLDRVENTTVYYLVLDVQESDCSVLSR	sp|P04196|HRG_HUMAN	124
-2.28498	-2.47894	-2.09777	-1.71259	-2.10161	-2.02766	-1.854	-2.16257	-2.13431	-2.08576	Deamidation (N)	DirectTMT-HighpHC18-Fr7					2689.28	0.279277	97.336	97.336	9.4334e-54	153.83	141.53	367930000	4	1	0	0.245876	-0.0823189	-0.243447	VENTTVYYLVLDVQESDCSVLSR	sp|P04196|HRG_HUMAN	124
-2.3329	-2.47514	-1.69955	-2.17064	-2.27497	-1.86343	-1.81263	-1.88459	-2.66582	-2.01337	3 Deamidation (N)	DirectTMT-HighpHC18-Fr2					1625.68	0.68186	19.424	19.424	0.0023492	63.181	51.204	144040000	3	3	0	0.293948	-0.142673	-0.35139	HSHNNNSSDLHPHK	sp|P04196|HRG_HUMAN	124
0.375144	-0.190354	0.792511	0.287037	0.180309	0.671444	0.415828	0.719347	0.126613	0.554942	2 Deamidation (N)	DirectTMT-HighpHC18-Fr2					1624.7	0.697845	17.977	17.977	8.7947e-05	105.03	72.405	1351600000	11	2	0	0.513837	-0.208706	-0.533788	HSHNNNSSDLHPHK	sp|P04196|HRG_HUMAN	124
-0.739434	-1.27719	-0.311011	-0.908905	-0.9458	-0.347169	-0.651663	-0.472029	-0.780019	-0.526289	Deamidation (N)	DirectTMT-HighpHC18-Fr3					1623.71	0.713829	14.997	14.997	0.00014876	79.633	58.97	1629200000	10	1	0	0.836796	-0.281034	-0.750761	HSHNNNSSDLHPHK	sp|P04196|HRG_HUMAN	124
-4.47978	-5.08406	-4.57296	-4.78113	-5.09298	-4.90683	-4.22737	-4.74604	-6.57499	-5.04057	2 Deamidation (N)	DirectTMT-HighpHC18-Fr3					3991.82	0.823565	87.649	87.649	6.3672e-35	88.814	80.409	76324000	2	2	0	0.306848	0.296978	0.483855	LHDNQNGWSGDSAPVELILSDETLPAPEFSPEPESGR	tr|M0R009|M0R009_HUMAN;sp|P04217|A1BG_HUMAN	125
-0.183589	-0.40323	-0.377672	-0.233857	-0.308581	-0.349512	-0.210329	-0.457599	-0.369128	-0.568954	Deamidation (N)	DirectTMT-HighpHC18-Fr5					3990.84	0.839549	86.342	86.342	1.3697e-96	158.36	153.41	3988500000	24	1	0	0.59856	0.0897184	0.329034	LHDNQNGWSGDSAPVELILSDETLPAPEFSPEPESGR	tr|M0R009|M0R009_HUMAN;sp|P04217|A1BG_HUMAN	125
2.53808	2.45812	2.57035	2.54482	2.66456	2.5531	2.69167	2.47817	2.59262	2.5066	Deamidation (N)	DirectTMT-HighpHC18-Fr4					1674.86	0.857699	51.311	51.311	1.2047e-39	157.58	118.07	3456100000	14	1	0	0.0666429	-0.00924797	-0.0369983	NGVAQEPVHLDSPAIK	tr|M0R009|M0R009_HUMAN;sp|P04217|A1BG_HUMAN	125
0.200805	0.366774	0.390146	0.443416	0.326786	0.229098	0.357138	0.308657	0.420837	0.477702	Deamidation (N)	DirectTMT-HighpHC18-Fr3					3836.65	0.653663	76.947	76.947	1.3207e-58	125.59	123.42	9645700000	16	1	0	0.0803711	-0.0131012	-0.0504993	EGDHEFLEVPEAQEDVEATFPVHQPGNYSCSYR	tr|M0R009|M0R009_HUMAN;sp|P04217|A1BG_HUMAN	125
-0.991757	-0.814588	-0.894017	-0.688917	-0.810647	-0.738347	-0.629941	-0.774085	-0.953317	-0.992119	Deamidation (N)	DirectTMT-HighpHC18-Fr4					3992.75	0.754774	61.288	61.288	2.7543e-43	105.66	103.71	1421800000	5	1	1	0.0983999	-0.0224234	-0.0788378	REGDHEFLEVPEAQEDVEATFPVHQPGNYSCSYR	tr|M0R009|M0R009_HUMAN;sp|P04217|A1BG_HUMAN	125
-1.274	-0.961176	-1.06292	-1.1607	-1.46426	-1.11593	-1.20667	-1.14719	-1.11984	-0.83383	Deamidation (N)	DirectTMT-HighpHC18-Fr4					1722.8	0.796162	40.162	40.162	9.9942e-06	91.207	78.847	22901000	1	1	0	0.415661	-0.0999197	-0.323893	GYYNQSEAGSHIIQR	tr|A0A140T9T1|A0A140T9T1_HUMAN;tr|A0A140T9W2|A0A140T9W2_HUMAN;sp|P30685|1B35_HUMAN;sp|Q07000|1C15_HUMAN;sp|P04222|1C03_HUMAN;tr|A0A140T9U0|A0A140T9U0_HUMAN;tr|A0A140T9M0|A0A140T9M0_HUMAN	126
-0.602569	-0.864478	-0.977155	-0.566571	-0.668995	-0.849098	-0.66494	-1.02392	-0.782075	-0.977386	Deamidation (N)	DirectTMT-HighpHC18-Fr5					1766.75	0.745114	42.08	42.08	3.1022e-10	109.07	90.936	339260000	3	1	0	0.580016	0.12353	0.408224	ASPPSSSCNISSGEMQK	sp|P04275|VWF_HUMAN	127
-1.61358	-1.75158	-1.63554	-1.27154	-1.19433	-1.35598	-1.02485	-1.68115	-1.64381	-1.6185	Deamidation (N);Oxidation (M)	DirectTMT-HighpHC18-Fr3					1782.74	0.740028	34.725	34.725	0.0008299	62.469	51.811	81542000	2	1	0	0.061602	-0.0284569	-0.0778558	ASPPSSSCNISSGEMQK	sp|P04275|VWF_HUMAN	127
-2.03905	-2.48361	-2.20205	-2.42984	-2.13959	-2.04381	-1.85741	-2.34191	-2.38638	-2.25581	Deamidation (N)	DirectTMT-HighpHC18-Fr4					2618.95	0.951905	39.737	39.737	9.0092e-14	85.945	84.412	26628000	1	1	0	0.259976	-0.0817648	-0.247107	HCDGNVSSCGDHPSEGCFCPPDK	sp|P04275|VWF_HUMAN	127
-1.39615	-1.87408	-1.71615	-1.72456	-1.32564	-1.23869	-1.29836	-1.62086	-2.06935	-1.3729	Deamidation (N)	DirectTMT-HighpHC18-Fr7					1577.73	0.72517	66.76	66.76	1.0255e-05	94.728	81.747	125390000	1	1	0	0.18761	-0.0872808	-0.226859	MEACMLNGTVIGPGK	sp|P04275|VWF_HUMAN	127
-1.13615	-1.19873	-1.26525	-1.06433	-0.987602	-0.98173	-0.847257	-1.03744	-1.4661	-0.869774	Deamidation (N);Oxidation (M)	DirectTMT-HighpHC18-Fr8					1593.72	0.720085	57.25	57.25	0.007139	55.885	44.615	31111000	1	1	0	0.316294	-0.0899546	-0.279175	MEACMLNGTVIGPGK	sp|P04275|VWF_HUMAN	127
0.460171	0.285664	0.566892	-0.118175	0.443457	0.635035	0.473678	0.324387	0.0768275	0.666403	Deamidation (N)	DirectTMT-HighpHC18-Fr8					2406.1	0.101788	68.537	68.537	2.8468e-24	118.54	105.35	362460000	4	1	0	0.280022	-0.107664	-0.297488	NVSCPQLEVPVCPSGFQLSCK	sp|P04275|VWF_HUMAN	127
-1.41373	-2.08611	-1.56935	-2.00197	-1.68747	-1.5106	-1.61179	-1.59582	-2.01756	-1.4833	Deamidation (N)	DirectTMT-HighpHC18-Fr9					1504.7	0.701398	26.044	26.044	0.00093503	72.937	59.956	33140000	3	1	1	0.284608	-0.107913	-0.299681	KVNCTTQPCPTAK	sp|P04275|VWF_HUMAN	127
0.806574	0.427732	0.469692	0.318178	0.661133	0.922215	0.972208	0.473009	0.115871	0.85215	Deamidation (N)	DirectTMT-HighpHC18-Fr2					921.419	0.41921	40.58	40.58	5.2188e-30	153.78	91.062	304910000	2	1	0	0.299838	-0.130429	-0.338553	IGEADFNR	sp|P04275|VWF_HUMAN	127
0.590329	0.224683	0.246306	0.22471	0.531742	0.622149	0.638429	0.346832	0.24882	0.649809	Deamidation (N)	DirectTMT-HighpHC18-Fr7					2449.09	0.0936825	51.984	51.984	9.7636e-92	186.15	169.44	828520000	5	1	0	0.561828	-0.137654	-0.433855	GLQPTLTNPGECRPNFTCACR	sp|P04275|VWF_HUMAN	127
-2.52511	-2.86164	-2.6996	-3.02946	-2.42264	-2.18116	-2.24093	-2.90249	-3.18018	-2.18789	Deamidation (N)	DirectTMT-HighpHC18-Fr7					3928.72	0.715611	84.458	84.458	5.8022e-15	68.269	63.11	23479000	2	1	0	0.304495	-0.169161	-0.386917	VCGLCGNFDGIQNNDLTSSNLQVEEDPVDFGNSWK	sp|P04275|VWF_HUMAN	127
0.121954	-0.518229	-0.0941858	-0.756117	-0.0926876	0.0563869	-0.0787692	-0.217849	-0.330732	0.0933027	Deamidation (N)	DirectTMT-HighpHC18-Fr7					2745.13	0.125119	42.132	42.132	2.0609e-29	129.78	127.38	85954000	1	1	2	0.438025	-0.172321	-0.454278	KTTCNPCPLGYKEENNTGECCGR	sp|P04275|VWF_HUMAN	127
-3.0516	-3.93588	-3.49076	-3.6262	-3.16812	-3.31251	-2.94885	-3.15621	-3.9427	-3.04517	Deamidation (N)	DirectTMT-HighpHC18-Fr1b					1325.46	0.461228	14.365	14.365	0.0013214	79.974	79.667	13667000	1	1	0	0.313431	-0.173424	-0.396484	EENNTGECCGR	sp|P04275|VWF_HUMAN	127
-0.504363	-0.991908	-0.696714	-1.31071	-0.658072	-0.367889	-0.743892	-0.742519	-0.957549	-0.418326	Deamidation (N)	DirectTMT-HighpHC18-Fr9					3173.34	0.335111	72.269	72.269	3.335e-54	147.28	141.25	140920000	1	1	0	0.476766	-0.186318	-0.488927	WNCTDHVCDATCSTIGMAHYLTFDGLK	sp|P04275|VWF_HUMAN	127
0.0163717	-0.583377	-0.713085	-0.677307	-0.127976	0.0709801	-0.14912	-0.439806	-0.516803	-0.0557175	2 Deamidation (N)	DirectTMT-HighpHC18-Fr5					2450.08	0.0776981	55.078	55.078	0.0017238	49.528	39.269	92849000	1	2	0	0.493518	-0.198981	-0.512725	GLQPTLTNPGECRPNFTCACR	sp|P04275|VWF_HUMAN	127
-1.14904	0.150275	-1.6805	-1.72611	-1.18239	0.671072	-1.19632	0.133379	-1.46245	1.16538	Deamidation (N)	DirectTMT-HighpHC18-Fr8					3117.4	0.402797	81.593	81.593	6.9673e-35	118.43	103.17	151660000	1	1	0	0.822002	-0.97977	-1.19998	TEPMQVALHCTNGSVVYHEVLNAMECK	sp|P04275|VWF_HUMAN	127
0.207632	0.281805	0.302937	0.186514	0.258238	0.222633	0.402753	0.313405	0.174613	0.148605	Deamidation (N)	DirectTMT-HighpHC18-Fr3					1043.52	0.524738	53.169	53.169	2.9901e-32	156.35	76.873	1666200000	3	1	0	0.0334574	-0.00497684	-0.0197633	LDVDQALNR	tr|I3L4B9|I3L4B9_HUMAN;tr|B0FWH6|B0FWH6_HUMAN;tr|I3L1J1|I3L1J1_HUMAN;tr|A0A0C4DGN2|A0A0C4DGN2_HUMAN;tr|I3L2X4|I3L2X4_HUMAN;tr|I3L145|I3L145_HUMAN;sp|P04278|SHBG_HUMAN	128
0.785883	1.00885	0.815683	1.04104	0.954203	0.844237	1.1875	0.98771	1.07856	1.03739	Deamidation (N)	DirectTMT-HighpHC18-Fr5					2304.95	0.945422	32.846	32.846	4.6257e-30	133.16	121.4	1710200000	9	1	0	0.695229	-0.105947	-0.383626	SHEIWTHSCPQSPGNGTDASH	tr|I3L4B9|I3L4B9_HUMAN;tr|B0FWH6|B0FWH6_HUMAN;tr|I3L1J1|I3L1J1_HUMAN;tr|A0A0C4DGN2|A0A0C4DGN2_HUMAN;tr|I3L2X4|I3L2X4_HUMAN;tr|I3L145|I3L145_HUMAN;sp|P04278|SHBG_HUMAN	128
-0.493905	-0.243606	-0.212218	-0.673176	-0.604084	-0.406843	-1.00404	-0.31346	-0.456738	-0.672869	2 Deamidation (N)	DirectTMT-HighpHC18-Fr4					2724.37	0.370535	66.318	66.318	1.012e-37	130.9	116.49	153050000	1	2	1	0.355451	0.125393	0.353502	ADGTVNQIEGEATPVNLTEPAKLEVK	sp|P05090|APOD_HUMAN;tr|C9JF17|C9JF17_HUMAN;tr|C9JX71|C9JX71_HUMAN	129
-0.544051	-0.58713	-0.418893	-0.743401	-0.707368	-0.484003	-0.680497	-0.45261	-0.725348	-0.872401	Deamidation (N)	DirectTMT-HighpHC18-Fr4					1657.74	0.740621	54.225	54.225	0.00014363	79.875	66.212	56465000	2	1	0	0.172247	0.0428032	0.143826	CPNPPVQENFDVNK	sp|P05090|APOD_HUMAN;tr|C9JF17|C9JF17_HUMAN;tr|C9JX71|C9JX71_HUMAN;tr|F8WBT9|F8WBT9_HUMAN	129
0.674977	0.451305	0.610958	0.477118	0.259786	0.601847	0.308296	0.619375	0.497777	0.262023	Deamidation (N)	DirectTMT-HighpHC18-Fr7					1230.65	0.645581	58.883	58.883	3.1983e-89	193.96	137.4	41417000	2	1	0	0.137167	0.0369656	0.121965	NILTSNNIDVK	sp|P05090|APOD_HUMAN;tr|C9JF17|C9JF17_HUMAN	129
4.41567	4.28876	4.33826	4.18415	4.06709	4.44491	4.07764	4.46106	4.21183	3.95369	2 Deamidation (N)	DirectTMT-HighpHC18-Fr2					2255.08	0.0805013	61.088	61.088	2.4488e-64	160.78	138.58	20712000000	34	2	0	0.0911561	0.0289619	0.091373	ADGTVNQIEGEATPVNLTEPAK	sp|P05090|APOD_HUMAN;tr|C9JF17|C9JF17_HUMAN;tr|C9JX71|C9JX71_HUMAN	129
4.62515	4.50433	4.62902	4.37842	4.24286	4.69257	4.27681	4.67206	4.45565	4.17227	2 Deamidation (N)	DirectTMT-HighpHC18-Fr5					1528.65	0.65378	59.077	59.077	2.2173e-270	262.93	243.17	32525000000	35	2	0	0.0620415	0.0220844	0.0674152	CIQANYSLMENGK	sp|P05090|APOD_HUMAN;tr|C9JF17|C9JF17_HUMAN;tr|C9JX71|C9JX71_HUMAN	129
1.60756	1.56527	1.54722	1.52758	1.33999	1.67727	1.38516	1.65251	1.4739	1.36444	Deamidation (N);Oxidation (M)	DirectTMT-HighpHC18-Fr5					1543.66	0.664679	49.248	49.248	0.00040872	85.845	72.441	626500000	5	1	0	0.0296378	0.00686626	0.0244882	CIQANYSLMENGK	sp|P05090|APOD_HUMAN;tr|C9JF17|C9JF17_HUMAN;tr|C9JX71|C9JX71_HUMAN	129
5.05003	4.90766	5.00878	4.78417	4.66506	5.11091	4.69503	5.12272	4.88503	4.59432	Deamidation (N)	DirectTMT-HighpHC18-Fr4					2254.1	0.0964857	76.868	76.868	4.6375e-183	226.65	204.45	87794000000	96	1	0	0.00405365	0.00154228	0.00469655	ADGTVNQIEGEATPVNLTEPAK	sp|P05090|APOD_HUMAN;tr|C9JF17|C9JF17_HUMAN;tr|C9JX71|C9JX71_HUMAN	129
3.86106	3.77711	3.85099	3.62723	3.55599	3.96444	3.50439	4.07869	3.73099	3.43039	2 Deamidation (N);Oxidation (M)	DirectTMT-HighpHC18-Fr6					1544.65	0.648694	51.914	51.914	9.0223e-09	105.4	92.44	8350400000	36	2	0	0.0178911	-0.00730286	-0.021487	CIQANYSLMENGK	sp|P05090|APOD_HUMAN;tr|C9JF17|C9JF17_HUMAN;tr|C9JX71|C9JX71_HUMAN	129
2.03718	1.73082	1.94183	1.57593	1.47182	2.07114	1.52322	2.04746	1.89113	1.45987	Deamidation (N)	DirectTMT-HighpHC18-Fr7					1527.67	0.669764	57.214	57.214	2.4611e-300	270.74	251.99	1874200000	5	1	0	0.104466	-0.0470501	-0.127948	CIQANYSLMENGK	sp|P05090|APOD_HUMAN;tr|C9JF17|C9JF17_HUMAN;tr|C9JX71|C9JX71_HUMAN	129
1.25429	0.94167	1.32475	0.900779	0.840528	1.47214	1.17688	1.28512	0.949397	1.19024	Deamidation (N)	DirectTMT-HighpHC18-Fr9					2160.15	0.146671	79.077	79.077	7.0897e-24	116.96	108.36	4946900000	6	1	0	0.606441	-0.16235	-0.491762	VVGVPYQGNATALFILPSEGK	tr|G3V5Q9|G3V5Q9_HUMAN;sp|P05154|IPSP_HUMAN	130
-2.04755	-1.82238	-1.91919	-1.88262	-1.82063	-1.6356	-2.11107	-2.11172	-2.01688	-1.91361	Deamidation (N)	DirectTMT-HighpHC18-Fr7					1800.86	0.864241	51.893	51.893	1.5671e-05	82.663	54.366	72449000	1	1	1	0.251053	0.0593019	0.199151	DTFVNASRTLYSSSPR	sp|P05155|IC1_HUMAN;tr|E9PGN7|E9PGN7_HUMAN;tr|H9KV48|H9KV48_HUMAN	131
2.89121	2.89149	2.90591	2.95111	2.93361	2.92412	2.96674	2.95605	2.88075	2.80342	Deamidation (N)	DirectTMT-HighpHC18-Fr3					909.419	0.41921	64.699	64.699	8.9694e-66	184.49	130.94	42157000000	46	1	0	0.0976056	0.00844727	0.0364042	DTFVNASR	sp|P05155|IC1_HUMAN;tr|E9PGN7|E9PGN7_HUMAN;tr|H9KV48|H9KV48_HUMAN	131
-2.91039	-2.51765	-2.91664	-2.31911	-2.87856	-2.86601	-2.61556	-2.63095	-2.74945	-2.69422	Deamidation (N);Oxidation (M)	DirectTMT-HighpHC18-Fr8					2696.35	0.346629	84.079	84.079	5.6701e-22	88.79	75.06	20353000	2	1	0	0.00716006	0.00276642	0.0083619	MLFVEPILEVSSLPTTNSTTNSATK	sp|P05155|IC1_HUMAN;tr|E9PGN7|E9PGN7_HUMAN;tr|H9KV48|H9KV48_HUMAN;tr|C9JZJ9|C9JZJ9_HUMAN;tr|A0A087WUD9|A0A087WUD9_HUMAN;tr|B5MCB9|B5MCB9_HUMAN	131
1.44328	1.51411	1.26135	1.54122	1.43307	1.53013	1.52666	1.38232	1.39321	1.37515	3 Deamidation (N)	DirectTMT-HighpHC18-Fr7					2103.04	0.03718	86.234	86.234	1.0805e-14	107.57	90.493	306930000	6	3	0	0.0163538	-0.00288906	-0.0110932	VLSNNSDANLELINTWVAK	sp|P05155|IC1_HUMAN;tr|E9PGN7|E9PGN7_HUMAN;tr|H9KV48|H9KV48_HUMAN	131
-1.34163	-1.66398	-1.365	-1.22861	-1.3761	-1.50479	-1.31138	-1.40194	-1.32845	-1.28219	Deamidation (N)	DirectTMT-HighpHC18-Fr1b					2177.93	0.930877	27.474	27.474	3.2661e-53	154.6	151.11	73432000	1	1	0	0.135771	-0.029314	-0.103768	ASSNPNATSSSSQDPESLQDR	sp|P05155|IC1_HUMAN;tr|E9PGN7|E9PGN7_HUMAN;tr|H9KV48|H9KV48_HUMAN;tr|C9JZJ9|C9JZJ9_HUMAN;tr|A0A087WUD9|A0A087WUD9_HUMAN;tr|B5MCB9|B5MCB9_HUMAN	131
3.73246	3.80046	3.73558	3.7144	3.80064	3.8148	3.77506	3.85772	3.7559	3.73367	2 Deamidation (N)	DirectTMT-HighpHC18-Fr10					2102.05	0.0531644	84.54	84.54	5.7688e-134	205.98	190.56	16936000000	39	2	0	0.502254	-0.0307209	-0.134368	VLSNNSDANLELINTWVAK	sp|P05155|IC1_HUMAN;tr|E9PGN7|E9PGN7_HUMAN;tr|H9KV48|H9KV48_HUMAN	131
0.100539	0.331766	0.224553	0.432152	0.0752611	0.289998	0.311879	0.365085	0.246983	0.269085	2 Deamidation (N)	DirectTMT-HighpHC18-Fr9					2673.32	0.324588	74.185	74.185	2.6183e-114	192.63	174.07	79913000	1	2	1	0.404681	-0.0637516	-0.235466	VLSNNSDANLELINTWVAKNTNNK	sp|P05155|IC1_HUMAN;tr|E9PGN7|E9PGN7_HUMAN;tr|H9KV48|H9KV48_HUMAN	131
4.62809	4.67087	4.61778	4.55885	4.70184	4.76291	4.70613	4.81612	4.68767	4.6013	Deamidation (N)	DirectTMT-HighpHC18-Fr9					2101.07	0.0691488	89.482	89.482	0	276.32	245.13	12581000000	115	1	0	0.9711	-0.0793396	-0.325582	VLSNNSDANLELINTWVAK	sp|P05155|IC1_HUMAN;tr|E9PGN7|E9PGN7_HUMAN;tr|H9KV48|H9KV48_HUMAN	131
-1.7744	-1.5094	-1.51918	-1.37014	-1.36138	-1.34074	-1.38674	-1.73774	-1.18161	-1.38786	Deamidation (N)	DirectTMT-HighpHC18-Fr9					2680.35	0.351714	91.139	91.139	1.0583e-27	99.441	85.425	107030000	4	1	0	0.376406	-0.0999571	-0.314652	MLFVEPILEVSSLPTTNSTTNSATK	sp|P05155|IC1_HUMAN;tr|E9PGN7|E9PGN7_HUMAN;tr|H9KV48|H9KV48_HUMAN;tr|C9JZJ9|C9JZJ9_HUMAN;tr|A0A087WUD9|A0A087WUD9_HUMAN;tr|B5MCB9|B5MCB9_HUMAN	131
0.627568	0.711012	0.659998	0.800027	0.669387	0.721782	0.895956	0.707238	0.611745	0.715905	Deamidation (N)	DirectTMT-HighpHC18-Fr5					2313.08	0.0760847	54.562	54.562	3.4071e-161	217.4	208.6	2006700000	7	1	0	0.28463	-0.0369267	-0.144936	HGVIISSTVDTYENGSSVEYR	sp|P05160|F13B_HUMAN	132
0.369427	0.465823	0.48089	0.429051	0.574861	0.448611	0.662866	0.487572	0.469332	0.4723	Deamidation (N)	DirectTMT-HighpHC18-Fr4					1889.79	0.792398	62.083	62.083	5.8389e-21	139.48	134.37	356360000	4	1	0	0.378683	-0.0441259	-0.175317	WTLPPECVENNENCK	sp|P05160|F13B_HUMAN	132
1.31541	1.38917	1.31331	1.45679	1.45673	1.5384	1.60426	1.48381	1.43587	1.4624	2 Deamidation (N)	DirectTMT-HighpHC18-Fr4			+	P_I	2356.02	0.0165209	54.659	54.659	1.6754e-29	141.13	131.34	612880000	7	2	0	1.57533	-0.118669	-0.486824	EHETCLAPELYNGNYSTTQK	sp|P05160|F13B_HUMAN	132
-1.91965	-2.0529	-1.88249	-1.90711	-1.77903	-1.66632	-1.68965	-1.73558	-1.85963	-1.79708	Deamidation (N)	DirectTMT-HighpHC18-Fr5			+	P_I	2355.03	0.0325053	53.944	53.944	1.8159e-12	90.654	80.997	32896000	1	1	0	1.64417	-0.158585	-0.618631	EHETCLAPELYNGNYSTTQK	sp|P05160|F13B_HUMAN	132
1.53226	1.44026	1.52169	1.22973	1.50953	1.65611	1.60331	1.65063	1.58818	1.64037	2 Deamidation (N)	DirectTMT-HighpHC18-Fr5			+	P_I	2484.11	0.111484	52.327	52.327	7.3477e-30	132.91	119.32	1247700000	6	2	1	1.8418	-0.181026	-0.701206	KEHETCLAPELYNGNYSTTQK	sp|P05160|F13B_HUMAN	132
-1.72147	-1.63892	-2.00957	-1.32866	-1.08705	-1.60144	-1.30875	-2.20054	-1.8328	-1.7064	Deamidation (N)	DirectTMT-HighpHC18-Fr6					2124.03	0.0309891	76.205	76.205	4.5132e-07	79.97	64.577	98033000	1	1	0	0.348878	0.172854	0.414942	ALLPFDNLHDDPCLLTNR	sp|P05164|PERM_HUMAN;sp|P11678|PERE_HUMAN	133
-1.70148	-1.74871	-1.55269	-1.69717	-1.49205	-1.73451	-1.61822	-1.70372	-1.9042	-1.60229	Deamidation (N)	DirectTMT-HighpHC18-Fr1b					1200.47	0.473054	16.304	16.304	2.9936e-46	164.97	153.81	88815000	4	1	0	0.468978	0.0741684	0.271635	DHHGANFSCR	sp|P05362|ICAM1_HUMAN;tr|K7EKL8|K7EKL8_HUMAN	134
1.82643	1.5445	1.74483	1.44714	1.71514	1.57674	1.59949	1.69982	1.54813	1.81303	Deamidation (N)	DirectTMT-HighpHC18-Fr7					1613.76	0.757317	59.339	59.339	5.6089e-50	167.98	140.66	707500000	5	1	0	0.0335496	0.00816517	0.0286702	LNPTVTYGNDSFSAK	sp|P05362|ICAM1_HUMAN;tr|E7ESS4|E7ESS4_HUMAN	134
3.47545	3.45361	3.59068	3.63456	3.61341	3.59298	3.53182	3.59379	3.51931	3.42475	Deamidation (N)	DirectTMT-HighpHC18-Fr8					2122.99	0.994646	81.461	81.461	0	281.12	264.17	20777000000	24	1	0	0.170358	0.0210125	0.0845984	TLYETEVFSTDFSNISAAK	sp|P05543|THBG_HUMAN	135
2.07164	2.0477	2.23074	2.32918	2.195	2.21849	2.16838	2.23362	2.20325	1.96361	Deamidation (N)	DirectTMT-HighpHC18-Fr6					1676.78	0.78282	38.798	38.798	7.127e-07	107.61	87.502	6569600000	17	1	0	0.088766	0.0173809	0.0639166	VTACHSSQPNATLYK	sp|P05543|THBG_HUMAN	135
-0.845999	-0.861482	-1.14552	-0.752648	-1.05353	-1.03948	-0.841336	-0.993425	-0.986544	-1.2837	Deamidation (N)	DirectTMT-HighpHC18-Fr2					1162.5	0.503685	31.482	31.482	2.4151e-08	122.57	85.411	42744000	1	1	0	0.432662	0.0970604	0.32137	NGNMAGISDQR	sp|P05546|HEP2_HUMAN	136
1.21057	0.930574	0.987464	0.943383	0.930714	1.22896	0.679602	1.0299	0.907908	0.860878	Deamidation (N)	DirectTMT-HighpHC18-Fr9					3436.64	0.635768	69.932	69.932	2.1298e-53	115.76	101.5	631580000	4	1	1	0.227777	0.0590918	0.193219	GGETAQSADPQWEQLNNKNLSMPLLPADFHK	sp|P05546|HEP2_HUMAN	136
-0.657133	-0.564668	-0.798843	-0.140815	-0.684509	-0.58039	-0.407073	-0.546818	-0.79533	-0.750391	2 Deamidation (N)	DirectTMT-HighpHC18-Fr3					1973.86	0.860278	48.119	48.119	2.9947e-09	94.544	75.509	38965000	1	2	0	0.133589	0.0468067	0.140289	GGETAQSADPQWEQLNNK	sp|P05546|HEP2_HUMAN	136
-0.528775	-0.72292	-0.9097	-0.768946	-0.611283	-0.615112	-0.892767	-0.543149	-0.757473	-0.818201	Deamidation (N)	DirectTMT-HighpHC18-Fr9					2510.22	0.219001	52.252	52.252	1.7125e-35	134.9	116.18	90758000	1	1	1	0.0666096	0.0170153	0.0582798	GETHEQVHSILHFKDFVNASSK	sp|P05546|HEP2_HUMAN	136
2.53647	2.6201	2.63333	2.63408	2.50488	2.6671	2.48793	2.58471	2.56362	2.56294	Deamidation (N)	DirectTMT-HighpHC18-Fr9					1482.75	0.754086	82.449	82.449	6.0112e-09	123.8	99.025	14964000000	29	1	0	0.119526	0.0125111	0.0522437	NLSMPLLPADFHK	sp|P05546|HEP2_HUMAN	136
1.04754	0.965017	0.909676	0.940171	0.952554	0.957242	0.914819	1.13205	0.854174	0.941293	2 Deamidation (N);Oxidation (M)	DirectTMT-HighpHC18-Fr7					3453.61	0.614699	67.618	67.618	5.1878e-42	101.93	91.225	1607600000	6	2	1	0.020368	0.00307522	0.0122092	GGETAQSADPQWEQLNNKNLSMPLLPADFHK	sp|P05546|HEP2_HUMAN	136
-0.15644	-0.395585	-0.531758	-0.426435	-0.532793	-0.294454	-0.608029	-0.13253	-0.485226	-0.527324	Deamidation (N);Oxidation (M)	DirectTMT-HighpHC18-Fr8					3452.63	0.630683	65.547	65.547	2.683e-11	67.283	50.207	599670000	2	1	1	0.00277868	0.000910187	0.00293256	GGETAQSADPQWEQLNNKNLSMPLLPADFHK	sp|P05546|HEP2_HUMAN	136
4.6508	4.48045	4.56227	4.50786	4.44938	4.57541	4.4669	4.75706	4.5486	4.32425	Deamidation (N)	DirectTMT-HighpHC18-Fr4					867.397	0.397412	39.97	39.97	1.6851e-14	135.71	76.73	33587000000	25	1	0	0.0186016	-0.00429268	-0.0153783	DFVNASSK	sp|P05546|HEP2_HUMAN	136
3.96993	3.88531	3.82222	3.93892	3.83003	3.95353	3.89522	4.04561	3.84862	3.72865	Deamidation (N)	DirectTMT-HighpHC18-Fr2					1972.88	0.876263	53.459	53.459	1.1158e-247	254.47	217.94	15902000000	23	1	0	0.0289711	-0.00504494	-0.0193751	GGETAQSADPQWEQLNNK	sp|P05546|HEP2_HUMAN	136
1.52625	1.55612	1.50396	1.50115	1.48905	1.66756	1.47965	1.56876	1.46829	1.46096	Deamidation (N);Oxidation (M)	DirectTMT-HighpHC18-Fr8					1498.75	0.749001	58.602	58.602	0.00024309	88.552	63.335	17856000000	9	1	0	0.125653	-0.0137362	-0.0568942	NLSMPLLPADFHK	sp|P05546|HEP2_HUMAN	136
3.47545	3.36182	3.28155	3.35709	3.28382	3.52716	3.18433	3.53088	3.36684	3.27703	2 Deamidation (N)	DirectTMT-HighpHC18-Fr8					3437.62	0.619784	74.627	74.627	1.5972e-50	107.45	96.648	7377500000	23	2	1	0.124508	-0.025301	-0.0913565	GGETAQSADPQWEQLNNKNLSMPLLPADFHK	sp|P05546|HEP2_HUMAN	136
-0.851762	-1.07199	-1.16278	-1.12694	-1.02337	-0.791749	-1.02649	-0.826284	-1.17965	-0.979574	3 Deamidation (N);Oxidation (M)	DirectTMT-HighpHC18-Fr7					3454.6	0.598714	70.04	70.04	4.1511e-23	80.729	71.184	144660000	1	3	1	0.445128	-0.0866177	-0.299741	GGETAQSADPQWEQLNNKNLSMPLLPADFHK	sp|P05546|HEP2_HUMAN	136
-1.38157	-1.27636	-1.22278	-1.23481	-1.16924	-1.24951	-1.24519	-0.935195	-1.09117	-1.15867	Deamidation (N)	DirectTMT-HighpHC18-Fr10					2255.12	0.122247	68.276	68.276	8.0284e-16	115.15	99.897	50754000	2	1	1	0.944017	-0.121005	-0.451242	DFVNASSKYEITTIHNLFR	sp|P05546|HEP2_HUMAN	136
-1.35514	-1.7224	-1.37935	-1.46806	-1.47269	-1.39871	-1.48304	-1.4512	-1.40396	-1.35721	Deamidation (N)	DirectTMT-HighpHC18-Fr6					1919.77	0.766578	54.314	54.314	0.00063304	65.225	59.683	34709000	1	1	0	0.395363	-0.0607029	-0.225953	NPCTSEQNCTSPFSYK	sp|P05556|ITB1_HUMAN	137
1.07124	0.662692	0.885067	0.72588	0.814189	0.924468	0.700875	0.92719	0.893846	1.15166	Deamidation (N)	DirectTMT-HighpHC18-Fr8					1894.81	0.807714	53.748	53.748	3.4511e-07	111.92	97.615	104340000	3	1	1	0.388691	-0.0877953	-0.291988	KDTCTQECSYFNITK	sp|P05556|ITB1_HUMAN	137
1.6866	1.36685	1.51065	1.72204	1.7077	1.5277	1.34315	1.58156	1.57118	1.26835	Deamidation (N)	DirectTMT-HighpHC18-Fr1b					932.456	0.456324	30.542	30.542	6.3149e-30	152.34	77.151	395340000	3	1	0	0.755702	0.140382	0.476759	DNNSIITR	tr|F8WF14|F8WF14_HUMAN;sp|P06276|CHLE_HUMAN;tr|F8WEX7|F8WEX7_HUMAN	138
1.0714	0.839921	0.86571	0.90188	0.901787	1.01749	0.57772	0.954425	0.959675	0.812431	2 Deamidation (N)	DirectTMT-HighpHC18-Fr7					2083.91	0.912314	67.604	67.604	2.8489e-32	143.14	130.94	299060000	2	2	0	0.239132	0.0517906	0.179215	YGNPNETQNNSTSWPVFK	tr|F8WF14|F8WF14_HUMAN;sp|P06276|CHLE_HUMAN	138
2.46511	2.03238	2.25481	2.23255	2.36204	2.36121	1.90716	2.3256	2.3877	2.14897	Deamidation (N)	DirectTMT-HighpHC18-Fr5					975.476	0.476056	42.2	42.2	1.025e-06	105.4	31.465	3630200000	5	1	0	0.144065	0.0432484	0.137101	ENETEIIK	tr|F8WF14|F8WF14_HUMAN;sp|P06276|CHLE_HUMAN;tr|F8WEX7|F8WEX7_HUMAN	138
-0.334448	-0.526642	-0.578021	-0.627266	-0.492531	-0.423941	-0.721968	-0.701908	-0.475895	-0.330966	Deamidation (N)	DirectTMT-HighpHC18-Fr8					2082.93	0.928298	62.216	62.216	1.2914e-10	106.36	96.299	44619000	1	1	0	0.0754154	0.019154	0.0655548	YGNPNETQNNSTSWPVFK	tr|F8WF14|F8WF14_HUMAN;sp|P06276|CHLE_HUMAN	138
-1.03755	-1.42397	-1.25956	-1.12913	-1.33265	-1.28068	-1.13844	-1.20394	-1.24298	-1.37165	3 Deamidation (N)	DirectTMT-HighpHC18-Fr6					2084.9	0.896329	69.4	69.4	9.6365e-06	73.498	62.219	37691000	2	3	0	0.0488354	0.0109695	0.0392492	YGNPNETQNNSTSWPVFK	tr|F8WF14|F8WF14_HUMAN;sp|P06276|CHLE_HUMAN	138
1.02081	0.866399	0.689655	0.965904	1.00408	1.08676	0.728717	1.11611	0.81342	0.824761	Deamidation (N)	DirectTMT-HighpHC18-Fr9					1120.52	0.518924	65.466	65.466	0.0031077	81.525	67.318	2294600000	3	1	0	0.0157558	-0.00458336	-0.0153059	WSDIWNATK	tr|F8WF14|F8WF14_HUMAN;sp|P06276|CHLE_HUMAN;tr|F8WEX7|F8WEX7_HUMAN	138
-1.59713	-1.30395	-1.38346	-0.851042	-1.4146	-1.35263	-1.28714	-1.39592	-1.3321	-1.23011	2 Deamidation (N)	DirectTMT-HighpHC18-Fr4					1314.59	0.59394	42.025	42.025	0.00062075	91.914	77.353	19671000	1	2	0	0.0258454	0.00954151	0.0291262	SSQSVLYSSNNK	sp|P06312|KV401_HUMAN	139
2.47533	2.48157	2.64645	2.64143	2.54	2.21679	2.53711	2.67835	2.79988	2.59637	Deamidation (N)	DirectTMT-HighpHC18-Fr5					1313.61	0.609924	39.491	39.491	1.7684e-47	160.67	113.48	5328800000	24	1	0	0.0289824	-0.00874214	-0.0287008	SSQSVLYSSNNK	sp|P06312|KV401_HUMAN	139
0.0386734	-0.0693617	-0.274457	0.0639377	-0.162148	-0.0287743	0.0225043	0.0377898	-0.0834527	-0.00222015	Deamidation (N)	DirectTMT-HighpHC18-Fr9					4037.77	0.769712	93.798	93.798	2.3564e-86	147.42	145.54	3384500000	17	1	0	0.488456	-0.0698404	-0.262001	ATEVPVSWESFNNGDCFILDLGNNIHQWCGSNSNR	tr|A0A0A0MS51|A0A0A0MS51_HUMAN;tr|A0A0A0MT01|A0A0A0MT01_HUMAN;sp|P06396|GELS_HUMAN;tr|A0A0U1RQL8|A0A0U1RQL8_HUMAN;tr|Q5T0I0|Q5T0I0_HUMAN	140
0.174229	0.215465	0.169996	0.207233	0.168541	0.231115	0.243145	0.0985112	0.197998	0.175337	2 Deamidation (N)	DirectTMT-HighpHC18-Fr4					3554.52	0.518389	58.858	58.858	1.9901e-94	165	159.38	209540000	3	2	0	0.0267317	-0.00212841	-0.00935384	QCRPNGMWDGETAVCDNGAGHCPNPGISLGAVR	tr|A0A0G2JL69|A0A0G2JL69_HUMAN;sp|P06681|CO2_HUMAN;tr|Q8N6L6|Q8N6L6_HUMAN	141
-2.23065	-2.27092	-2.52987	-2.19619	-2.51941	-1.92763	-1.93767	-2.47698	-2.44427	-2.26778	Deamidation (N)	DirectTMT-HighpHC18-Fr6					1634.82	0.815166	68.737	68.737	6.547e-14	130.24	110.66	16835000	1	1	0	0.456713	-0.138543	-0.40821	SELTQQLNALFQDK	sp|P06727|APOA4_HUMAN	142
-0.410556	0.0219784	-0.114778	-0.0152354	-0.234296	-0.0130987	-0.0348086	-0.127895	-0.224032	-0.0205841	Deamidation (N)	DirectTMT-HighpHC18-Fr7					1876.86	0.856002	59.386	59.386	3.1898e-08	111.43	94.031	312530000	2	1	0	0.323837	-0.0664936	-0.230406	FVACQMELLHSNGSQR	sp|P07307|ASGR2_HUMAN	144
-0.736544	-0.312396	-0.598078	-0.749076	-0.758623	0.168324	-0.492741	-0.380798	-0.37578	-0.417977	Deamidation (N)	DirectTMT-HighpHC18-Fr7			+	P_I	2756.28	0.277698	78.007	78.007	1.8752e-88	174.4	162.2	225920000	2	1	0	1.27481	-0.331149	-0.956932	EAFSNFSSSTLTEVQAISTHGGSVGDK	sp|P07307|ASGR2_HUMAN;tr|I3L1H2|I3L1H2_HUMAN	144
-0.139085	-0.235323	-0.301874	-0.00894785	-0.222179	-0.339911	-0.272217	-0.253616	-0.210042	-0.164806	Deamidation (N)	DirectTMT-HighpHC18-Fr7					2520.22	0.216618	74.326	74.326	2.9629e-91	183.06	167.93	313820000	4	1	0	0.543173	0.0666367	0.257954	VTVQSLLTVETLEHNQTYECR	tr|E9PEK4|E9PEK4_HUMAN;sp|P07333|CSF1R_HUMAN	145
0.577924	0.335349	0.452338	0.438529	0.262237	0.394572	0.459701	0.248764	0.250419	0.480607	Deamidation (N)	DirectTMT-HighpHC18-Fr6					718.386	0.386119	37.393	37.393	0.0073074	95.909	44.337	138760000	4	1	0	0.263741	0.0464628	0.169894	LANATTK	tr|E9PEK4|E9PEK4_HUMAN;sp|P07333|CSF1R_HUMAN	145
0.718205	0.621924	0.682209	0.910588	1.09772	0.54138	0.74732	0.848705	0.829195	0.920847	Deamidation (N)	DirectTMT-HighpHC18-Fr1b					1786.7	0.699895	22.711	22.711	6.9907e-247	251.91	247.9	843120000	11	1	0	0.0971825	0.0286404	0.0926673	ECDNPAPQNGGASCPGR	sp|P07357|CO8A_HUMAN	147
0.924812	1.00903	0.98768	0.957013	1.16342	1.02794	1.01373	0.948608	1.06342	1.04602	Deamidation (N)	DirectTMT-HighpHC18-Fr2					2723	0.00175179	39.353	39.353	3.2898e-65	162.39	159.47	4537500000	12	1	0	0.0931258	-0.0115515	-0.0470062	HLVCNGDQDCLDGSDEDDCEDVR	sp|P07357|CO8A_HUMAN	147
-2.81227	-3.11924	-2.81092	-2.82922	-2.60842	-2.9781	-2.90318	-3.13798	-2.58297	-2.48301	Deamidation (N)	DirectTMT-HighpHC18-Fr1b					1942.8	0.801006	18.65	18.65	1.8986e-54	168.55	157.61	119010000	2	1	1	0.0452937	-0.0189653	-0.0545537	RECDNPAPQNGGASCPGR	sp|P07357|CO8A_HUMAN	147
-0.576886	-0.371785	-0.366254	-0.332061	-0.106233	-0.305705	-0.254927	-0.358396	-0.304764	-0.307502	Deamidation (N)	DirectTMT-HighpHC18-Fr5					2037.87	0.870665	65.17	65.17	2.153e-43	160.38	152.65	227910000	3	1	0	0.237933	-0.044385	-0.160473	CGPCFNNGVPILEGTSCR	sp|P07357|CO8A_HUMAN	147
2.02191	1.95484	1.9428	1.85251	2.09774	1.99016	1.99337	2.17589	2.08242	1.95784	Deamidation (N)	DirectTMT-HighpHC18-Fr3					1333.6	0.601091	38.914	38.914	4.5073e-145	218.75	186.34	7051200000	15	1	0	0.550024	-0.0659767	-0.256545	GGSSGWSGGLAQNR	sp|P07357|CO8A_HUMAN	147
-1.12611	-0.335767	-1.00863	-1.00775	-1.06872	-1.01098	-0.805842	-0.38996	-0.846431	-0.478013	Deamidation (N)	DirectTMT-HighpHC18-Fr8					3043.28	0.278642	84.586	84.586	1.2219e-30	114.2	107.84	119930000	2	1	0	0.511872	-0.203149	-0.525643	AATPAAVTCQLSNWSEWTDCFPCQDK	sp|P07357|CO8A_HUMAN	147
2.12076	2.18434	2.14614	2.23326	2.32084	2.2359	2.30677	2.34969	2.25495	2.19712	Deamidation (N)	DirectTMT-HighpHC18-Fr1b					2212.81	0.805559	39.421	39.421	7.2941e-176	225.13	225.07	5839500000	12	1	0	0.78084	-0.0678181	-0.277425	LLCNGDNDCGDQSDEANCR	tr|F5GY80|F5GY80_HUMAN;tr|F5H7G1|F5H7G1_HUMAN;sp|P07358|CO8B_HUMAN	148
-0.230291	-0.173055	-0.291301	-0.129524	-0.0467863	-0.0996332	-0.0297151	-0.0704103	-0.0432954	-0.116434	Deamidation (N)	DirectTMT-HighpHC18-Fr1b			+	P_I	2631.03	0.0271787	37.459	37.459	7.8649e-09	68.88	68.817	676170000	3	1	0	1.27988	-0.102294	-0.41758	QCNNPPPQNGGSPCSGPASETLDCS	tr|F5GY80|F5GY80_HUMAN;tr|F5H7G1|F5H7G1_HUMAN;sp|P07358|CO8B_HUMAN	148
0.307376	0.104761	0.279369	0.219193	0.490663	0.347502	0.400715	0.616659	0.350314	0.240573	2 Deamidation (N)	DirectTMT-HighpHC18-Fr1b					2213.79	0.789574	38.814	38.814	1.5047e-84	185.87	185.8	992450000	2	2	0	0.609523	-0.11088	-0.384302	LLCNGDNDCGDQSDEANCR	tr|F5GY80|F5GY80_HUMAN;tr|F5H7G1|F5H7G1_HUMAN;sp|P07358|CO8B_HUMAN	148
1.68467	1.74915	1.54648	1.71784	1.77318	1.70798	1.75689	1.57097	1.86291	1.75808	Deamidation (N)	DirectTMT-HighpHC18-Fr7					1178.65	0.65469	63.021	63.021	4.2554e-05	109.42	89.806	472650000	8	1	0	0.247498	-0.0371021	-0.141657	NLTALPPDLPK	tr|A0A0C4DGZ8|A0A0C4DGZ8_HUMAN;sp|P07359|GP1BA_HUMAN	149
-1.85212	-1.80211	-1.97834	-2.16968	-1.66215	-1.80352	-1.92619	-2.03112	-1.5138	-1.50951	Deamidation (N)	DirectTMT-HighpHC18-Fr5					1427.68	0.682712	36.638	36.638	8.4386e-06	113.22	102.57	35617000	1	1	1	0.457739	-0.136051	-0.404148	VASHLEVNCDKR	tr|A0A0C4DGZ8|A0A0C4DGZ8_HUMAN;sp|P07359|GP1BA_HUMAN	149
-3.86481	-4.10909	-4.21395	-4.11711	-4.22806	-4.41664	-4.33328	-4.14751	-4.0121	-4.0181	Deamidation (N)	DirectTMT-HighpHC18-Fr3					1665.8	0.798513	85.524	85.524	0.0001178	82.102	61.721	6595600	1	1	0	0.325145	0.0789186	0.258921	DNATEEEILVYLEK	sp|P07602|SAP_HUMAN;tr|C9JIZ6|C9JIZ6_HUMAN	150
0.79985	0.604696	0.398824	0.415985	0.822265	0.56903	0.57754	0.595747	0.649121	0.579009	Deamidation (N)	DirectTMT-HighpHC18-Fr8					1074.56	0.555704	40.776	40.776	0.013632	74.944	49.006	161430000	2	1	1	0.0553939	0.0142345	0.048829	LIDNNKTEK	sp|P07602|SAP_HUMAN;tr|C9JIZ6|C9JIZ6_HUMAN;tr|A0A0J9YXB8|A0A0J9YXB8_HUMAN	150
-1.48531	-1.54397	-1.57268	-1.49576	-1.32132	-1.34039	-1.67282	-1.47725	-1.41836	-1.51692	Deamidation (N)	DirectTMT-HighpHC18-Fr9					1572.81	0.814772	72.443	72.443	2.9566e-06	109.1	95.198	215580000	1	1	0	0.00641884	0.00133991	0.0049511	TNSTFVQALVEHVK	sp|P07602|SAP_HUMAN;tr|C9JIZ6|C9JIZ6_HUMAN;tr|A0A0J9YXB8|A0A0J9YXB8_HUMAN	150
-1.25053	-1.58018	-1.70717	-1.52768	-1.48993	-1.66551	-1.50171	-1.50467	-1.40337	-1.46503	Deamidation (N)	DirectTMT-HighpHC18-Fr7					933.477	0.476725	33.309	33.309	0.029676	69.954	30.932	26737000	1	1	1	0.011981	-0.00304241	-0.0106209	NLEKNSTK	sp|P07602|SAP_HUMAN;tr|C9JIZ6|C9JIZ6_HUMAN;tr|Q5BJH1|Q5BJH1_HUMAN	150
-0.150434	0.00821304	-0.327571	0.0495887	0.0080862	0.0459805	0.0161958	-0.109429	0.0110126	-0.0684662	Deamidation (N)	DirectTMT-HighpHC18-Fr9					2262.06	0.0586605	76.545	76.545	5.0399e-22	125.28	108.53	143000000	2	1	1	0.354646	-0.061482	-0.22276	TNSTFVQALVEHVKEECDR	sp|P07602|SAP_HUMAN;tr|C9JIZ6|C9JIZ6_HUMAN;tr|A0A0J9YXB8|A0A0J9YXB8_HUMAN	150
0.167775	0.20962	-0.0188456	-0.0411429	0.278857	0.281423	0.287933	0.305287	0.222336	0.191209	Deamidation (N)	DirectTMT-HighpHC18-Fr9			+	P_I	1794.77	0.773912	52.399	52.399	1.0095e-05	92.575	75.087	61972000	1	1	0	1.13492	-0.138385	-0.517987	TCDWLPKPNMSASCK	sp|P07602|SAP_HUMAN;tr|C9JIZ6|C9JIZ6_HUMAN	150
-1.91957	-2.11107	-1.96753	-1.43199	-1.70015	-2.29792	-1.92655	-2.14859	-1.94316	-2.17494	Deamidation (N)	DirectTMT-HighpHC18-Fr5			+	P_I	1700.84	0.836964	71.065	71.065	4.5973e-28	148.41	109.64	31859000	1	1	0	1.07188	0.272173	0.804353	QDFNITDISLLEHR	sp|P07911|UROM_HUMAN;tr|X6RBG4|X6RBG4_HUMAN	151
-1.58502	-1.58689	-1.74673	-1.37003	-1.55332	-1.81506	-1.43737	-1.8241	-1.86027	-1.89931	Deamidation (N)	DirectTMT-HighpHC18-Fr2			+	P_I	1339.61	0.610318	32.443	32.443	0.0001282	102.62	86.731	22840000	1	1	0	1.04659	0.198825	0.656058	LSDTTSQSNSTAK	sp|P07942|LAMB1_HUMAN;tr|G3XAI2|G3XAI2_HUMAN	152
-1.8164	-2.08353	-2.0049	-2.09452	-1.82117	-2.28576	-1.95975	-1.81602	-1.77669	-2.00629	Deamidation (N);Oxidation (M)	DirectTMT-HighpHC18-Fr4		+			2147.9	0.903422	34.868	34.868	0.0075838	46.494	43.952	52235000	1	1	0	0.0150474	0.00479889	0.0155331	LCNSPSPQMNGKPCEGEAR	sp|P07996|TSP1_HUMAN	153
0.211322	0.251068	0.191703	0.637645	0.523548	0.32747	0.492983	0.217971	0.411659	0.344464	Deamidation (N)	DirectTMT-HighpHC18-Fr4		+			2406.97	0.973492	54.949	54.949	2.5313e-21	112.08	109.66	753830000	6	1	0	0.0138793	0.00414772	0.0137362	VSCPIMPCSNATVPDGECCPR	sp|P07996|TSP1_HUMAN;CON__Q28194	153
-1.04454	-1.12543	-1.03912	-1.25025	-1.1052	-1.06731	-1.0291	-1.27702	-1.16697	-1.0091	Deamidation (N)	DirectTMT-HighpHC18-Fr7		+			2548.24	0.243895	68.992	68.992	8.9433e-116	196.4	189.14	365240000	3	1	0	0.0163934	-0.00300941	-0.0114512	GCSSSTSVLLTLDNNVVNGSSPAIR	sp|P07996|TSP1_HUMAN	153
-0.231152	-0.225945	-0.510961	0.0023551	-0.172185	-0.345748	0.0886178	-0.340521	-0.0880094	-0.366894	Deamidation (N)	DirectTMT-HighpHC18-Fr3		+			1366.68	0.684092	33.653	33.653	8.9789e-14	132.79	112.33	5042000000	9	1	0	0.0493	-0.0170666	-0.0529107	VVNSTTGPGEHLR	sp|P07996|TSP1_HUMAN;CON__Q28194	153
-0.507771	-0.591536	-0.497428	-0.360565	-0.519461	-0.564552	-0.454979	-0.446284	-0.407452	-0.511785	Deamidation (N)	DirectTMT-HighpHC18-Fr5		+			2535.07	0.0684553	50.173	50.173	1.7544e-10	78.354	74.098	525500000	5	1	1	0.152589	-0.0183414	-0.0743987	KVSCPIMPCSNATVPDGECCPR	sp|P07996|TSP1_HUMAN;CON__Q28194	153
-0.505025	-0.629446	-0.499759	-0.328891	-0.428229	-0.677778	-0.146584	-0.511672	-0.572763	-0.325637	Deamidation (N);Oxidation (M)	DirectTMT-HighpHC18-Fr4		+			2422.97	0.968407	48.224	48.224	7.9124e-07	65.598	65.593	163070000	2	1	0	0.110218	-0.0313831	-0.102373	VSCPIMPCSNATVPDGECCPR	sp|P07996|TSP1_HUMAN;CON__Q28194	153
-1.5444	-1.36341	-1.64095	-1.31503	-1.06965	-1.56078	-1.04859	-1.39361	-1.42572	-1.33991	Deamidation (N)	DirectTMT-HighpHC18-Fr3		+			2871.12	0.120427	53.136	53.136	3.7393e-10	74.062	67.11	48613000	1	1	0	0.0934504	-0.0329653	-0.0998569	NNEEWTVDSCTECHCQNSVTICK	sp|P07996|TSP1_HUMAN	153
-1.4805	-1.6716	-1.7075	-1.6445	-1.09357	-1.48711	-1.4855	-1.48588	-1.32663	-1.47324	Deamidation (N)	DirectTMT-HighpHC18-Fr5		+			2131.91	0.908508	40.941	40.941	8.1104e-07	75.239	66.414	40591000	1	1	0	0.236684	-0.0678617	-0.213654	LCNSPSPQMNGKPCEGEAR	sp|P07996|TSP1_HUMAN	153
0.960157	0.839171	0.69414	0.965157	1.07381	0.82191	0.997474	0.892498	1.24348	0.917151	Deamidation (N)	DirectTMT-HighpHC18-Fr3		+			2444.93	0.93413	48.511	48.511	6.0352e-26	124.35	116.36	195500000	3	1	0	0.296552	-0.0680161	-0.228627	CGACPPGYSGNGIQCTDVDECK	sp|P07996|TSP1_HUMAN	153
1.52067	1.37907	1.22	1.50898	1.68391	1.4031	1.60291	1.492	1.57439	1.60856	Deamidation (N)	DirectTMT-HighpHC18-Fr5		+			1616.79	0.790683	63.717	63.717	7.9595e-76	181.66	158.29	458940000	9	1	0	0.375315	-0.0736679	-0.256743	GGVNDNFQGVLQNVR	sp|P07996|TSP1_HUMAN;CON__Q28194	153
-1.80764	-1.73898	-1.88445	-1.58935	-1.63108	-1.7808	-1.71614	-1.69022	-1.50164	-1.55753	Deamidation (N)	DirectTMT-HighpHC18-Fr1b		+			965.387	0.387258	19.456	19.456	0.00050573	108.09	72.454	31112000	1	1	0	0.504713	-0.0810352	-0.294427	SCDSLNNR	sp|P07996|TSP1_HUMAN;CON__Q28194	153
0.619433	0.482862	0.270416	0.530632	0.923057	0.756442	0.819037	0.617004	0.988555	0.760646	Deamidation (N)	DirectTMT-HighpHC18-Fr1b		+			2418.86	0.856074	30.256	30.256	1.1025e-43	149.44	147.24	534090000	3	1	1	0.978464	-0.223057	-0.692563	GDACDHDDDNDGIPDDKDNCR	sp|P07996|TSP1_HUMAN	153
-1.37143	-1.37843	-1.44819	-1.45568	-1.19731	-1.37746	-1.06794	-1.25089	-0.927784	-1.03322	Deamidation (N);Oxidation (M)	DirectTMT-HighpHC18-Fr6		+	+	P_I	2551.06	0.06337	46.067	46.067	3.3852e-05	58.952	56.34	122810000	3	1	1	1.47634	-0.238751	-0.814614	KVSCPIMPCSNATVPDGECCPR	sp|P07996|TSP1_HUMAN;CON__Q28194	153
-3.3869	-3.21762	-3.3595	-3.46531	-3.5584	-3.19575	-2.95041	-3.24987	-3.02573	-3.21134	Deamidation (N)	DirectTMT-HighpHC18-Fr7		+	+	P_I	1659.79	0.793994	33.927	33.927	1.0365e-05	111.63	101.56	12035000	2	1	0	1.98046	-0.270925	-0.962506	RPPLCYHNGVQYR	sp|P07996|TSP1_HUMAN;CON__Q28194	153
-3.01138	-2.78197	-2.80997	-3.00801	-2.74219	-2.81067	-2.381	-2.43472	-2.2406	-2.6949	Deamidation (N)	DirectTMT-HighpHC18-Fr2		+	+	P_I	4125.66	0.657321	49.584	49.584	6.0163e-46	103.75	102.12	187560000	2	1	0	1.7648	-0.358326	-1.12111	IGDTCDNNQDIDEDGHQNNLDNCPYVPNANQADHDK	sp|P07996|TSP1_HUMAN;CON__Q28194	153
-3.83873	-3.25622	-3.41107	-3.62899	-3.53039	-2.90699	-3.30593	-3.17342	-3.55255	-3.40402	Deamidation (N)	DirectTMT-HighpHC18-Fr2					1307.52	0.523434	28.366	28.366	0.00063936	81.92	70.707	72864000	2	1	0	0.956924	-0.264496	-0.761429	SNSSMHITDCR	tr|G3V357|G3V357_HUMAN;sp|P07998|RNAS1_HUMAN	154
-0.34026	-0.00537872	-0.18652	-0.237136	-0.388236	0.0759163	0.0602393	-0.101313	-0.250248	-0.117567	Deamidation (N)	DirectTMT-HighpHC18-Fr2					1627.66	0.657285	62.518	62.518	4.9649e-89	188.27	171.64	105590000	2	1	0	0.976239	-0.164911	-0.567841	GSQWSDIEEFCNR	tr|H3BLV0|H3BLV0_HUMAN;sp|P08174|DAF_HUMAN;tr|B1AP13|B1AP13_HUMAN;tr|H7BY55|H7BY55_HUMAN	155
0.724674	0.787018	0.772284	0.849314	0.864013	0.688596	0.751004	0.786108	0.755142	0.607876	Deamidation (N)	DirectTMT-HighpHC18-Fr10			+	P_I	1559.83	0.830756	74.21	74.21	6.5547e-167	228.12	166.52	14782000000	15	1	0	1.09713	0.0817154	0.339397	AQLLQGLGFNLTER	tr|G3V4V7|G3V4V7_HUMAN;tr|G3V350|G3V350_HUMAN;sp|P08185|CBG_HUMAN	156
0.396166	0.308407	0.451866	0.280935	0.320765	0.493945	0.35045	0.429987	0.326093	0.370256	Deamidation (N)	DirectTMT-HighpHC18-Fr9					1436.73	0.725957	56.039	56.039	9.0967e-107	205.07	168.05	121630000	2	1	0	0.444744	-0.0425186	-0.174467	SLVTQYLNATGNR	tr|F5GZS6|F5GZS6_HUMAN;sp|P08195|4F2_HUMAN;tr|J3KPF3|J3KPF3_HUMAN;tr|H0YFX4|H0YFX4_HUMAN	157
0.273694	0.124315	0.366081	0.129926	0.161423	0.27942	0.225293	0.232633	0.357144	0.193952	Deamidation (N)	DirectTMT-HighpHC18-Fr8					1609.76	0.762402	85.57	85.57	9.8605e-62	174.84	148.72	252330000	2	1	0	0.374753	-0.0466003	-0.182704	DASSFLAEWQNITK	tr|F5GZS6|F5GZS6_HUMAN;sp|P08195|4F2_HUMAN;tr|J3KPF3|J3KPF3_HUMAN	157
-1.56702	-2.02636	-1.77013	-2.04852	-1.47558	-1.83147	-1.80791	-1.54633	-1.38314	-1.92088	Deamidation (N)	DirectTMT-HighpHC18-Fr7					1272.67	0.667379	43.204	43.204	0.00017355	100.93	76.078	16213000	2	1	0	0.208515	-0.0795742	-0.224963	VVANGTGTQGQLK	sp|P08236|BGLR_HUMAN	158
-2.96353	-3.0189	-3.25363	-2.88193	-2.63039	-2.88245	-3.06132	-3.14821	-3.0646	-3.10577	Deamidation (N)	DirectTMT-HighpHC18-Fr7					1065.59	0.593092	40.031	40.031	1.0209e-08	119.53	86.151	20744000	2	1	0	0.419956	0.102794	0.330857	VVLGAHNLSR	sp|P08246|ELNE_HUMAN	159
-1.95868	-2.27762	-2.35399	-2.13778	-2.6833	-2.13552	-2.07124	-2.09056	-2.65967	-2.21062	Deamidation (N)	DirectTMT-HighpHC18-Fr7					2084.97	0.9691	92.793	92.793	9.5285e-13	96.153	89.114	127570000	2	1	0	0.112252	-0.0487499	-0.134371	LDAFFALEGFPTEPNSSSR	sp|P08294|SODE_HUMAN	160
-0.435222	-0.106647	1.55717	1.22499	0.517807	0.583669	-0.533367	-0.538144	0.56878	0.116076	Deamidation (N)	DirectTMT-HighpHC18-Fr4					1141.49	0.486244	57.71	57.71	1.4877e-10	133.23	105.06	1899200000	2	1	0	0.535183	0.512218	0.783568	WEYCNLTR	sp|P08519|APOA_HUMAN;sp|Q16609|LPAL2_HUMAN	161
-5.4842	-5.00447	-4.43255	-4.31759	-5.20381	-4.99025	-4.55443	-5.21124	-5.37819	-5.75467	Deamidation (N);Oxidation (M)	DirectTMT-HighpHC18-Fr4					1856.77	0.768249	25.681	25.681	0.010585	50.155	46.053	15593000	2	1	0	0.439918	0.289234	0.578527	TCQAWSSMTPHQHNR	sp|P08519|APOA_HUMAN	161
-3.8654	-3.32608	-2.76798	-2.77372	-3.24946	-3.34508	-3.28985	-3.46889	-3.04826	-3.78925	Deamidation (N)	DirectTMT-HighpHC18-Fr6					1840.77	0.773335	37.226	37.226	0.0038231	57.328	52.344	44863000	3	1	0	0.354596	0.19174	0.438716	TCQAWSSMTPHQHNR	sp|P08519|APOA_HUMAN	161
-1.02447	-0.923427	-0.967443	-1.10985	-1.21439	-1.14472	-1.0904	-0.908367	-1.11043	-0.88537	Deamidation (N)	DirectTMT-HighpHC18-Fr9					931.476	0.476331	48.699	48.699	0.0026955	91.584	45.904	31844000	1	1	0	0.0988804	-0.0200575	-0.0728884	ANLSGGVWK	sp|P08581|MET_HUMAN;tr|C9JKM5|C9JKM5_HUMAN	163
-5.77274	-5.72073	-5.83528	-5.49876	-5.7855	-5.15599	-5.23787	-4.67702	-5.08398	-5.64546	Deamidation (N)	DirectTMT-HighpHC18-Fr7			+	P_I	2115.88	0.879197	40.552	40.552	0.00074389	64.313	62.243	8145500	1	1	0	2.02357	-0.562538	-1.53765	CLQHFYGPNHEHCFNR	sp|P08581|MET_HUMAN	163
1.32054	1.24279	1.27839	1.44151	1.38606	1.18967	1.37305	1.27249	1.27956	1.19612	2 Deamidation (N);Oxidation (M)	DirectTMT-HighpHC18-Fr2					1441.58	0.581343	31.482	31.482	1.4775e-05	109.96	88.4	1253900000	7	2	0	0.739195	0.0716816	0.287782	MDGASNVTCINSR	sp|P08603|CFAH_HUMAN	164
2.11611	2.1556	2.26835	2.35261	2.28932	2.13563	2.31545	2.21863	2.14594	2.10602	2 Deamidation (N)	DirectTMT-HighpHC18-Fr2					1425.59	0.586428	41.363	41.363	9.927e-215	244.18	216.85	1008800000	10	2	0	0.405	0.0520622	0.201997	MDGASNVTCINSR	sp|P08603|CFAH_HUMAN	164
2.65467	2.48768	2.68388	2.73059	2.68774	2.56814	2.61564	2.66996	2.64386	2.5251	Deamidation (N)	DirectTMT-HighpHC18-Fr6					1341.68	0.67761	52.281	52.281	5.9962e-61	174.84	134.84	2158600000	13	1	0	0.402024	0.0443718	0.177839	SPDVINGSPISQK	sp|P08603|CFAH_HUMAN;tr|A0A0D9SG88|A0A0D9SG88_HUMAN;tr|Q5TFM2|Q5TFM2_HUMAN	164
4.2294	4.04788	4.2786	4.12682	4.28775	4.17427	4.14474	4.28819	4.22725	4.11051	Deamidation (N)	DirectTMT-HighpHC18-Fr4					1561.63	0.627624	68.391	68.391	2.975e-106	203.61	189.71	35115000000	44	1	0	0.0316662	0.00509872	0.0199176	ISEENETTCYMGK	sp|P08603|CFAH_HUMAN	164
2.68473	2.65403	2.77463	2.74896	2.77866	2.6642	2.74385	2.72474	2.75752	2.73651	Deamidation (N)	DirectTMT-HighpHC18-Fr5					1424.6	0.602413	38.618	38.618	3.4059e-144	210.79	183.46	22078000000	21	1	0	0.03319	0.00284004	0.0123586	MDGASNVTCINSR	sp|P08603|CFAH_HUMAN	164
1.69624	1.61996	1.83945	1.77894	1.84226	1.78743	1.7871	1.79053	1.8125	1.61059	Deamidation (N);Oxidation (M)	DirectTMT-HighpHC18-Fr1b					1440.6	0.597327	30.997	30.997	1.0934e-87	187.85	159.13	10579000000	11	1	0	0.0135929	-0.00226288	-0.00881257	MDGASNVTCINSR	sp|P08603|CFAH_HUMAN	164
2.99528	2.93722	3.1236	3.04765	3.09236	3.03904	3.05887	3.08182	3.06185	2.98751	Deamidation (N)	DirectTMT-HighpHC18-Fr4					1965.95	0.946591	56.497	56.497	9.6272e-43	158.45	139.86	2507800000	16	1	0	0.0638442	-0.00659599	-0.0278201	EQVQSCGPPPELLNGNVK	sp|P08603|CFAH_HUMAN	164
1.81581	1.83427	1.93286	2.04239	1.9118	1.8183	2.03988	1.97309	1.89897	1.93564	Deamidation (N)	DirectTMT-HighpHC18-Fr4					2020.96	0.963638	42.635	42.635	6.631e-33	148.52	133.12	16536000000	27	1	0	0.186572	-0.0257488	-0.10107	IPCSQPPQIEHGTINSSR	sp|P08603|CFAH_HUMAN	164
4.80572	4.62562	4.89054	4.67488	4.91019	4.79984	4.73841	4.89067	4.88243	4.76597	Deamidation (N);Oxidation (M)	DirectTMT-HighpHC18-Fr4					1577.62	0.622539	43.45	43.45	5.3693e-35	152.69	139.29	19523000000	21	1	0	0.213107	-0.0340744	-0.128775	ISEENETTCYMGK	sp|P08603|CFAH_HUMAN	164
-0.550676	-0.557287	-0.665999	-0.300673	-0.544946	-0.504562	-0.253482	-0.395869	-0.485423	-0.802172	Deamidation (N)	DirectTMT-HighpHC18-Fr5					1935.85	0.845497	53.112	53.112	5.3906e-09	99.392	89.471	76410000	2	1	0	0.124471	-0.0356148	-0.115503	AQTTVTCMENGWSPTPR	sp|P08603|CFAH_HUMAN;tr|A0A0D9SG88|A0A0D9SG88_HUMAN;tr|Q5TFM2|Q5TFM2_HUMAN	164
-2.32406	-2.44912	-2.17624	-2.52503	-2.18492	-2.30311	-2.36705	-2.11323	-2.42914	-2.18216	Deamidation (N)	DirectTMT-HighpHC18-Fr4					1867.8	0.804678	60.23	60.23	9.4456e-16	132.03	118.44	35132000	1	1	0	0.239802	-0.052936	-0.182074	SCDNPYIPNGDYSPLR	sp|P08603|CFAH_HUMAN;tr|A0A0D9SG88|A0A0D9SG88_HUMAN;tr|Q5TFM2|Q5TFM2_HUMAN	164
-3.47074	-3.20953	-3.25424	-3.31865	-3.18602	-2.99488	-3.30673	-3.18686	-3.41759	-3.06078	Deamidation (N)	DirectTMT-HighpHC18-Fr6					1441.68	0.677233	57.811	57.811	0.00013669	103.91	89.674	17479000	1	1	0	0.470566	-0.0944683	-0.322656	EGWIHTVCINGR	sp|P08603|CFAH_HUMAN	164
-2.17351	-2.15018	-1.86739	-1.99611	-1.86923	-2.00273	-2.05096	-1.80666	-1.8078	-1.87556	2 Deamidation (N);Oxidation (M)	DirectTMT-HighpHC18-Fr7					4026.8	0.800878	71.087	71.087	8.423e-24	81.077	79.395	79523000	2	2	0	0.599859	-0.102542	-0.362446	WDPEVNCSMAQIQLCPPPPQIPNSHNMTTTLNYR	sp|P08603|CFAH_HUMAN	164
-2.13292	-2.4434	-2.21972	-2.15324	-2.17693	-1.9991	-1.99742	-2.19635	-2.01443	-2.07614	2 Deamidation (N)	DirectTMT-HighpHC18-Fr8			+	P_I	4010.81	0.805963	74.009	74.009	6.9013e-55	123.73	122.11	360580000	3	2	0	1.42093	-0.168552	-0.629198	WDPEVNCSMAQIQLCPPPPQIPNSHNMTTTLNYR	sp|P08603|CFAH_HUMAN	164
-4.15885	-4.00895	-3.8336	-4.30508	-3.53202	-3.43054	-3.50579	-3.81011	-4.34763	-3.75834	3 Deamidation (N)	DirectTMT-HighpHC18-Fr7					4011.79	0.789979	78.6	78.6	7.2639e-09	59.158	55.31	76567000	1	3	0	0.426295	-0.197215	-0.481249	WDPEVNCSMAQIQLCPPPPQIPNSHNMTTTLNYR	sp|P08603|CFAH_HUMAN	164
-2.26548	-2.0612	-2.12283	-2.14325	-2.80278	-2.34224	-2.40775	-2.54413	-2.26104	-2.21053	Deamidation (N)	DirectTMT-HighpHC18-Fr5					857.436	0.435529	17.711	17.711	0.065889	43.772	26.808	8732400	1	1	0	0.201689	0.074029	0.213235	NASKPQGR	tr|F5H8B0|F5H8B0_HUMAN;sp|P08709|FA7_HUMAN	166
0.0450201	-0.0269728	0.0542755	-0.311664	-0.0183125	0.197856	-0.249076	0.0840993	0.045114	0.206683	Deamidation (N)	DirectTMT-HighpHC18-Fr8					2426.04	0.0406271	66.035	66.035	1.6842e-20	101.71	93.519	127310000	2	1	1	0.47093	-0.108466	-0.353926	KVGDSPNITEYMFCAGYSDGSK	tr|F5H8B0|F5H8B0_HUMAN;sp|P08709|FA7_HUMAN	166
-2.93618	-3.55754	-3.5626	-3.14547	-2.90802	-3.10443	-2.95453	-3.27668	-2.88999	-2.76414	Deamidation (N)	DirectTMT-HighpHC18-Fr3					1140.55	0.55235	31.7	31.7	0.010307	63.073	49.565	29438000	1	1	0	0.653889	-0.224009	-0.606892	NNHTASILDR	tr|F8VV56|F8VV56_HUMAN;tr|F8W022|F8W022_HUMAN;tr|F8VWK8|F8VWK8_HUMAN;sp|P08962|CD63_HUMAN	167
0.796361	0.76966	0.689388	0.567043	1.0956	0.690308	0.609607	1.10277	0.751091	0.405392	Deamidation (N)	DirectTMT-HighpHC18-Fr7					1673.84	0.840669	64.629	64.629	4.4658e-245	257.02	215.02	770890000	5	1	0	0.200148	0.0717775	0.208872	SLEAINGSGLQMGLQR	tr|Q5T382|Q5T382_HUMAN;sp|P09172|DOPO_HUMAN	168
-2.1215	-2.49719	-2.44352	-2.68126	-2.31578	-1.97272	-2.23359	-2.15976	-2.31627	-2.57126	Deamidation (N);Oxidation (M)	DirectTMT-HighpHC18-Fr6					1689.84	0.835584	59.588	59.588	0.004776	71.555	47.95	16777000	1	1	0	0.571002	-0.161128	-0.48024	SLEAINGSGLQMGLQR	tr|Q5T382|Q5T382_HUMAN;sp|P09172|DOPO_HUMAN	168
0.658601	0.548906	0.572064	0.807021	0.798857	0.658715	0.764536	0.888535	0.713166	0.524713	Deamidation (N)	DirectTMT-HighpHC18-Fr1b					836.333	0.333432	24.346	24.346	0.0021801	107.9	62.177	375270000	3	1	0	0.157465	-0.0328432	-0.116865	VCSNDNK	sp|P09486|SPRC_HUMAN;tr|E5RK62|E5RK62_HUMAN;tr|F5GY03|F5GY03_HUMAN	169
0.271155	0.209462	0.191892	0.125008	0.0978107	0.0900679	0.167739	0.220132	0.156224	0.330407	Deamidation (N)	DirectTMT-HighpHC18-Fr7					1606.69	0.693336	45.931	45.931	1.0505e-20	136.99	122.2	309360000	4	1	0	0.101585	-0.0138485	-0.0552517	VGATSFYSTCQSNGK	tr|F8WCZ6|F8WCZ6_HUMAN;tr|A0A087X232|A0A087X232_HUMAN;sp|P09871|C1S_HUMAN	170
0.931049	0.89437	0.953602	0.516279	0.920528	0.854345	0.882036	0.883558	0.965347	1.03646	Deamidation (N)	DirectTMT-HighpHC18-Fr9					3526.61	0.613318	89.558	89.558	1.2128e-107	174.89	169.46	2061700000	7	1	0	0.411488	-0.0811844	-0.281033	NCGVNCSGDVFTALIGEIASPNYPKPYPENSR	tr|F8WCZ6|F8WCZ6_HUMAN;tr|A0A087X232|A0A087X232_HUMAN;sp|P09871|C1S_HUMAN;tr|F5H7T4|F5H7T4_HUMAN;tr|H0Y5D1|H0Y5D1_HUMAN	170
0.539271	0.419135	0.584652	0.306746	0.455008	0.751608	0.464001	0.600775	0.502405	0.889642	2 Deamidation (N)	DirectTMT-HighpHC18-Fr9			+	P_I	3527.6	0.597334	92.15	92.15	3.4506e-121	186.17	177.9	949560000	8	2	0	1.05514	-0.180724	-0.616675	NCGVNCSGDVFTALIGEIASPNYPKPYPENSR	tr|F8WCZ6|F8WCZ6_HUMAN;tr|A0A087X232|A0A087X232_HUMAN;sp|P09871|C1S_HUMAN;tr|F5H7T4|F5H7T4_HUMAN;tr|H0Y5D1|H0Y5D1_HUMAN	170
-1.03645	-1.13826	-1.39091	-1.13093	-1.30284	-1.43695	-1.18989	-1.0048	-1.1319	-1.00661	Deamidation (N)	DirectTMT-HighpHC18-Fr4					3132.45	0.445842	78.881	78.881	2.6761e-30	101.45	90.136	119260000	5	1	0	0.17714	-0.0458504	-0.151811	LQETSNWLLSQQQADGSFQDPCPVLDR	tr|A0A140TA49|A0A140TA49_HUMAN;tr|A0A140TA44|A0A140TA44_HUMAN;tr|A0A140TA32|A0A140TA32_HUMAN;tr|A0A0G2JPR0|A0A0G2JPR0_HUMAN;sp|P0C0L4|CO4A_HUMAN	171
2.05885	1.97264	2.3367	1.89437	1.81223	1.80739	1.67143	1.93174	2.01617	2.18969	Deamidation (N)	DirectTMT-HighpHC18-Fr7					1561.76	0.758379	31.546	31.546	4.9557e-38	156.24	110.45	306750000	16	1	1	0.310793	0.0916714	0.280877	AGVETTTPSKQSNNK	sp|P0DOY3|IGLC3_HUMAN;sp|P0DOY2|IGLC2_HUMAN	173
-0.720747	-1.08889	-0.760301	-1.03277	-1.2125	-1.1882	-1.26507	-0.977048	-1.03865	-0.756666	2 Deamidation (N)	DirectTMT-HighpHC18-Fr5					1562.74	0.742395	33.408	33.408	2.3197e-05	87.498	62.177	26775000	2	2	1	0.262617	0.0820827	0.248523	AGVETTTPSKQSNNK	sp|P0DOY3|IGLC3_HUMAN;sp|P0DOY2|IGLC2_HUMAN	173
-0.249104	-0.0552835	0.162645	0.0546432	-0.356254	-0.378619	-0.703986	-0.0585074	0.0366988	-0.731294	Deamidation (N)	DirectTMT-HighpHC18-Fr7					1672.8	0.797801	76.435	76.435	2.1923e-28	146.96	106.37	150010000	3	1	0	0.766281	0.278471	0.722744	NTSISTAYMELSSLR	sp|P0DP01|HV108_HUMAN	174
1.00453	1.32885	1.0771	1.00335	0.890809	0.894508	1.00638	0.564317	0.993124	0.809714	Deamidation (N)	DirectTMT-HighpHC18-Fr4			+	P_I	824.403	0.402832	36.772	36.772	3.4433e-29	155	55.612	4825300000	6	1	0	1.02848	0.207318	0.670956	NYTLTGR	sp|P10643|CO7_HUMAN	175
2.01381	2.14763	2.02285	1.83047	2.00456	1.84674	1.95603	1.83127	2.20729	2.04842	Deamidation (N)	DirectTMT-HighpHC18-Fr2					2158.75	0.7539	34.749	34.749	0	286.09	280.59	1714800000	11	1	0	0.113006	0.0259132	0.0906011	SLVCNGDSDCDEDSADEDR	sp|P10643|CO7_HUMAN	175
-1.77572	-1.45342	-1.79917	-1.69838	-1.71002	-1.84465	-1.35149	-1.6665	-1.73556	-1.85526	Deamidation (N)	DirectTMT-HighpHC18-Fr5					2962.29	0.286171	58.484	58.484	1.9747e-30	103.73	100.68	58953000	2	1	0	0.0103033	0.00334969	0.0107887	SVAVYGQYGGQPCVGNAFETQSCEPTR	sp|P10643|CO7_HUMAN	175
-2.56933	-2.43608	-2.51729	-2.78182	-2.62353	-2.47312	-2.64329	-2.47871	-2.59241	-2.72714	Deamidation (N)	DirectTMT-HighpHC18-Fr6					2126.01	0.0102537	66.062	66.062	1.4707e-09	85.937	82.599	18973000	1	1	0	0.0120341	-0.00267639	-0.00970684	NVVYTCNEGYSLIGNPVAR	sp|P10643|CO7_HUMAN	175
0.495448	0.597738	0.478111	-0.00968218	0.362982	0.436468	0.318262	0.27142	0.695844	0.397531	Deamidation (N)	DirectTMT-HighpHC18-Fr9					2304	0.0011288	77.082	77.082	3.089e-11	112.82	103.65	219660000	1	1	0	0.113628	-0.0389854	-0.118582	INNDFNYEFYNSTWSYVK	sp|P10643|CO7_HUMAN	175
0.0859795	-0.312244	-0.000932693	-0.309525	-0.116025	-0.0280371	-0.239272	-0.084024	-0.0689816	-0.1241	Deamidation (N)	DirectTMT-HighpHC18-Fr7					1077.48	0.476725	47.144	47.144	0.00081235	98.997	79.235	55217000	2	1	0	0.0905824	-0.0216667	-0.0752287	YFYNNQTK	sp|P10646|TFPI1_HUMAN;tr|C9JKV3|C9JKV3_HUMAN	177
-1.60935	-1.87906	-1.57364	-1.43759	-1.63175	-1.46649	-1.75773	-1.90158	-1.68529	-1.95506	Deamidation (N)	DirectTMT-HighpHC18-Fr3					944.402	0.40218	20.717	20.717	0.0054845	79.906	39.905	104910000	2	1	0	0.536132	0.126955	0.406527	HNGTVECK	sp|P10721|KIT_HUMAN	178
-1.15645	-1.28195	-0.810874	-0.8079	-1.03496	-0.707209	-1.05641	-1.09904	-0.957959	-1.12239	Deamidation (N)	DirectTMT-HighpHC18-Fr5					1509.73	0.731102	48.492	48.492	0.00060765	87.083	58.107	48388000	1	1	1	0.0910141	-0.0298244	-0.0930212	SLYGKEDNDTLVR	sp|P10721|KIT_HUMAN	178
-2.1703	-2.03179	-2.06965	-2.10873	-1.80294	-2.25126	-2.3191	-2.3672	-2.16318	-2.07108	Deamidation (N)	DirectTMT-HighpHC18-Fr10			+	P_I	2409.16	0.16346	97.795	97.795	9.7981e-59	166.6	152.29	1557900000	4	1	0	1.36513	0.197684	0.70014	MLNTSSLLEQLNEQFNWVSR	sp|P10909|CLUS_HUMAN;tr|H0YC35|H0YC35_HUMAN;tr|H0YAS8|H0YAS8_HUMAN	179
-1.38017	-1.49338	-1.49836	-1.08698	-1.66328	-1.69683	-1.26064	-1.59626	-1.60037	-1.59009	2 Deamidation (N);Oxidation (M)	DirectTMT-HighpHC18-Fr9					2426.14	0.14239	88.157	88.157	5.6988e-23	130.36	116.5	374230000	2	2	0	0.474448	0.124406	0.387098	MLNTSSLLEQLNEQFNWVSR	sp|P10909|CLUS_HUMAN;tr|H0YC35|H0YC35_HUMAN;tr|H0YAS8|H0YAS8_HUMAN	179
-4.5983	-3.70076	-3.76998	-3.75175	-3.92397	-4.14998	-3.9699	-4.22447	-4.13137	-3.77819	Deamidation (N)	DirectTMT-HighpHC18-Fr8					1203.55	0.548861	22.569	22.569	0.062356	51.092	27.866	6167900	1	1	1	0.224432	0.101828	0.264706	HNSTGCLRMK	sp|P10909|CLUS_HUMAN;tr|E7ETB4|E7ETB4_HUMAN;tr|H0YC35|H0YC35_HUMAN;CON__P17697	179
-2.43742	-1.98704	-2.28353	-1.8655	-1.83349	-2.14987	-1.82384	-2.16307	-2.34917	-2.28311	Deamidation (N)	DirectTMT-HighpHC18-Fr3					1342.64	0.641182	22.934	22.934	0.0019926	75.819	47.493	24027000	2	1	1	0.192718	0.0724157	0.207055	EIRHNSTGCLR	sp|P10909|CLUS_HUMAN;tr|E7ETB4|E7ETB4_HUMAN;tr|H0YC35|H0YC35_HUMAN;CON__P17697	179
-4.29616	-4.62194	-4.19071	-2.88408	-4.14664	-4.06291	-3.82579	-4.64018	-4.02568	-3.94537	2 Deamidation (N)	DirectTMT-HighpHC18-Fr10					2410.15	0.147475	96.591	96.591	0.013638	41.521	24.24	5120200	1	2	0	0.0797074	0.0720798	0.136125	MLNTSSLLEQLNEQFNWVSR	sp|P10909|CLUS_HUMAN;tr|H0YC35|H0YC35_HUMAN;tr|H0YAS8|H0YAS8_HUMAN	179
0.465491	0.441096	0.31976	0.567938	0.32138	0.360311	0.286995	0.375223	0.348656	0.393162	Deamidation (N)	DirectTMT-HighpHC18-Fr1b					1521.68	0.67946	33.737	33.737	0.00069511	82.651	64.842	96998000	1	1	1	0.698509	0.0702639	0.280686	EDALNETRESETK	sp|P10909|CLUS_HUMAN;tr|E7ETB4|E7ETB4_HUMAN;tr|E7ERK6|E7ERK6_HUMAN;tr|H0YLK8|H0YLK8_HUMAN;tr|E5RGB0|E5RGB0_HUMAN;tr|E5RH61|E5RH61_HUMAN;tr|E5RJZ5|E5RJZ5_HUMAN	179
1.27741	1.38744	1.32961	1.3675	1.35965	1.30909	1.33535	1.25366	1.30719	1.23009	Deamidation (N)	DirectTMT-HighpHC18-Fr1b			+	P_I	947.42	0.419604	26.298	26.298	5.8457e-23	133.23	63.236	6728400000	12	1	0	1.15933	0.0572475	0.251855	EDALNETR	sp|P10909|CLUS_HUMAN;tr|E7ETB4|E7ETB4_HUMAN;tr|E7ERK6|E7ERK6_HUMAN;tr|H0YLK8|H0YLK8_HUMAN;tr|E5RGB0|E5RGB0_HUMAN;tr|E5RH61|E5RH61_HUMAN;tr|E5RJZ5|E5RJZ5_HUMAN	179
-3.24825	-3.30061	-2.9488	-3.02384	-3.22179	-3.25402	-3.41858	-3.12078	-3.02809	-3.05577	Deamidation (N);Oxidation (M)	DirectTMT-HighpHC18-Fr9					2524.1	0.100525	88.973	88.973	0.0043385	47.752	40.04	29293000	1	1	0	0.0998219	0.0267893	0.0894327	QLEEFLNQSSPFYFWMNGDR	sp|P10909|CLUS_HUMAN;tr|E7ETB4|E7ETB4_HUMAN;tr|E7ERK6|E7ERK6_HUMAN;tr|H0YLK8|H0YLK8_HUMAN	179
-1.27389	-1.26131	-1.41807	-0.940002	-1.12387	-1.18168	-1.13933	-1.24308	-1.11825	-1.3757	Deamidation (N)	DirectTMT-HighpHC18-Fr4					1762.8	0.804343	52.597	52.597	2.8249e-17	133.48	123.29	31372000	1	1	0	0.0305643	0.00818081	0.0279239	EILSVDCSTNNPSQAK	sp|P10909|CLUS_HUMAN;tr|H0YC35|H0YC35_HUMAN	179
1.55247	1.61198	1.52159	1.73264	1.64819	1.6292	1.6826	1.58762	1.56541	1.58117	Deamidation (N)	DirectTMT-HighpHC18-Fr2					944.413	0.413413	13.973	13.973	3.142e-09	126.41	95.694	22648000000	27	1	0	0.0340362	0.0041729	0.0171909	HNSTGCLR	sp|P10909|CLUS_HUMAN;tr|E7ETB4|E7ETB4_HUMAN;tr|H0YC35|H0YC35_HUMAN;CON__P17697	179
2.70706	2.67654	2.65582	2.61775	2.66234	2.68664	2.61421	2.67442	2.70051	2.62682	Deamidation (N)	DirectTMT-HighpHC18-Fr2					1075.51	0.514567	28.474	28.474	6.1925e-06	107.06	69.499	13842000000	12	1	1	0.0538474	0.00338173	0.0152102	KEDALNETR	sp|P10909|CLUS_HUMAN;tr|E7ETB4|E7ETB4_HUMAN;tr|E7ERK6|E7ERK6_HUMAN;tr|H0YLK8|H0YLK8_HUMAN;tr|E5RGB0|E5RGB0_HUMAN;tr|E5RH61|E5RH61_HUMAN;tr|E5RJZ5|E5RJZ5_HUMAN	179
-1.02488	-1.10363	-1.3223	-0.927205	-1.13546	-1.1225	-0.929726	-1.20631	-1.1826	-1.07128	Deamidation (N)	DirectTMT-HighpHC18-Fr1b					1074.52	0.519318	60.376	60.376	3.3857e-11	128	67.405	136390000	1	1	0	0.000877953	-0.000214195	-0.000759481	IDSLLENDR	sp|P10909|CLUS_HUMAN;tr|E7ETB4|E7ETB4_HUMAN;tr|E7ERK6|E7ERK6_HUMAN;tr|H0YC35|H0YC35_HUMAN;tr|H0YLK8|H0YLK8_HUMAN	179
3.72552	3.65326	3.67391	3.61596	3.72443	3.72806	3.58332	3.6549	3.70672	3.74569	Deamidation (N)	DirectTMT-HighpHC18-Fr5					1683.81	0.810415	69.966	69.966	0	384.73	349.84	52377000000	36	1	0	0.0502108	-0.00512238	-0.0216913	LANLTQGEDQYYLR	sp|P10909|CLUS_HUMAN;tr|H0YC35|H0YC35_HUMAN;tr|H0YAS8|H0YAS8_HUMAN	179
-0.84217	-0.420355	-1.06891	-0.853797	-1.21197	-0.986412	-1.03185	-0.726224	-0.987661	-0.555839	Deamidation (N)	DirectTMT-HighpHC18-Fr9					2508.11	0.105611	98.539	98.539	7.9625e-14	98.196	90.863	356930000	1	1	0	0.047345	-0.021843	-0.0601712	QLEEFLNQSSPFYFWMNGDR	sp|P10909|CLUS_HUMAN;tr|E7ETB4|E7ETB4_HUMAN;tr|E7ERK6|E7ERK6_HUMAN;tr|H0YLK8|H0YLK8_HUMAN	179
3.90391	3.82684	3.86134	3.68381	3.87311	3.88051	3.77957	3.92375	3.88142	3.93651	2 Oxidation (M);Deamidation (N)	DirectTMT-HighpHC18-Fr8					2727.17	0.172252	68.824	68.824	1.3955e-36	141.97	136.52	2886000000	20	1	0	0.49887	-0.0505508	-0.204353	ELPGVCNETMMALWEECKPCLK	sp|P10909|CLUS_HUMAN;tr|E7ETB4|E7ETB4_HUMAN;tr|E7ERK6|E7ERK6_HUMAN;tr|H0YLK8|H0YLK8_HUMAN;tr|E5RGB0|E5RGB0_HUMAN;tr|E5RH61|E5RH61_HUMAN;tr|E5RJZ5|E5RJZ5_HUMAN	179
4.21948	4.07868	4.12056	3.99149	4.12038	4.16026	4.02094	4.19172	4.19236	4.26431	Deamidation (N);Oxidation (M)	DirectTMT-HighpHC18-Fr9					2711.18	0.177337	74.484	74.484	1.3189e-44	150.98	143.79	20196000000	28	1	0	0.517274	-0.0597973	-0.235025	ELPGVCNETMMALWEECKPCLK	sp|P10909|CLUS_HUMAN;tr|E7ETB4|E7ETB4_HUMAN;tr|E7ERK6|E7ERK6_HUMAN;tr|H0YLK8|H0YLK8_HUMAN;tr|E5RGB0|E5RGB0_HUMAN;tr|E5RH61|E5RH61_HUMAN;tr|E5RJZ5|E5RJZ5_HUMAN	179
4.54743	4.49332	4.41425	4.40268	4.49231	4.56853	4.32431	4.54368	4.57952	4.67682	Deamidation (N)	DirectTMT-HighpHC18-Fr6					1203.61	0.60953	48.625	48.625	6.1184e-19	136.7	122.28	58188000000	63	1	2	0.499955	-0.0685734	-0.259603	KKEDALNETR	sp|P10909|CLUS_HUMAN;tr|E7ETB4|E7ETB4_HUMAN;tr|E7ERK6|E7ERK6_HUMAN;tr|H0YLK8|H0YLK8_HUMAN;tr|E5RGB0|E5RGB0_HUMAN;tr|E5RH61|E5RH61_HUMAN;tr|E5RJZ5|E5RJZ5_HUMAN	179
-0.362885	-0.147894	-0.292619	-0.364061	-0.222775	-0.0630474	-0.286922	-0.184527	-0.14089	-0.230632	2 Deamidation (N);Oxidation (M)	DirectTMT-HighpHC18-Fr7					2525.08	0.0845408	96.295	96.295	4.5714e-14	102.07	95.079	1403500000	12	2	0	0.902005	-0.0968431	-0.377443	QLEEFLNQSSPFYFWMNGDR	sp|P10909|CLUS_HUMAN;tr|E7ETB4|E7ETB4_HUMAN;tr|E7ERK6|E7ERK6_HUMAN;tr|H0YLK8|H0YLK8_HUMAN	179
3.09554	2.96624	2.97122	2.80812	3.10042	3.13391	2.92411	3.1116	3.10985	3.15118	Deamidation (N)	DirectTMT-HighpHC18-Fr9					2695.18	0.182422	88.886	88.886	2.7278e-65	167.16	158.86	18928000000	18	1	0	0.731253	-0.0978233	-0.36561	ELPGVCNETMMALWEECKPCLK	sp|P10909|CLUS_HUMAN;tr|E7ETB4|E7ETB4_HUMAN;tr|E7ERK6|E7ERK6_HUMAN;tr|H0YLK8|H0YLK8_HUMAN;tr|E5RGB0|E5RGB0_HUMAN;tr|E5RH61|E5RH61_HUMAN;tr|E5RJZ5|E5RJZ5_HUMAN	179
-0.907316	-0.774378	-0.94462	-0.762855	-0.591137	-0.495728	-0.760214	-0.897231	-0.610309	-0.711163	Deamidation (N);Oxidation (M)	DirectTMT-HighpHC18-Fr9					2425.16	0.158374	93.649	93.649	2.4647e-47	159.01	139.45	2444300000	7	1	0	0.515706	-0.101132	-0.346013	MLNTSSLLEQLNEQFNWVSR	sp|P10909|CLUS_HUMAN;tr|H0YC35|H0YC35_HUMAN;tr|H0YAS8|H0YAS8_HUMAN	179
-1.49503	-1.87433	-1.82707	-1.86988	-1.72558	-1.69974	-1.57266	-1.73199	-1.64291	-1.50914	2 Deamidation (N)	DirectTMT-HighpHC18-Fr8					2509.09	0.0896262	98.569	98.569	6.2569e-37	144.72	137.27	368030000	2	2	0	0.797025	-0.127089	-0.450739	QLEEFLNQSSPFYFWMNGDR	sp|P10909|CLUS_HUMAN;tr|E7ETB4|E7ETB4_HUMAN;tr|E7ERK6|E7ERK6_HUMAN;tr|H0YLK8|H0YLK8_HUMAN	179
-3.821	-3.51465	-3.93925	-3.90689	-3.85491	-4.18304	-3.97	-3.80104	-3.79802	-4.07089	Deamidation (N)	DirectTMT-HighpHC18-Fr8					1159.6	0.598572	44.976	44.976	0.00014598	99.568	88.113	70706000	2	1	0	0.745149	0.157259	0.512251	GHTLTLNFTR	sp|P11279|LAMP1_HUMAN	181
-1.29066	-1.63928	-1.49134	-1.48987	-1.55189	-1.59109	-1.72241	-1.54178	-1.69657	-1.53289	Deamidation (N)	DirectTMT-HighpHC18-Fr4					934.472	0.471974	21.908	21.908	0.0043703	83.862	53.175	19542000	1	1	1	0.952714	0.124338	0.461325	KDNTTVTR	sp|P11279|LAMP1_HUMAN	181
0.554648	0.33873	0.325553	0.482255	0.419596	0.351681	0.23333	0.354978	0.250004	0.411443	Deamidation (N)	DirectTMT-HighpHC18-Fr7			+	P_I	2024.95	0.947319	60.555	60.555	1.7929e-70	171	144.19	250150000	1	1	1	1.01993	0.103869	0.407371	SSCGKENTSDPSLVIAFGR	sp|P11279|LAMP1_HUMAN	181
-2.25622	-2.46486	-2.63762	-2.65328	-2.47837	-2.61252	-2.47497	-2.35326	-2.63887	-2.87326	Deamidation (N)	DirectTMT-HighpHC18-Fr9					925.523	0.523281	52.043	52.043	0.0084675	83.364	51.522	124160000	2	1	0	0.359331	0.0925068	0.295429	LLNINPNK	sp|P11279|LAMP1_HUMAN	181
0.222335	-0.0377665	-0.0413332	-0.0490823	-0.0461922	-0.0892448	-0.0033021	0.0580192	0.156792	-0.0653191	Deamidation (N)	DirectTMT-HighpHC18-Fr4					1505.74	0.736187	65.278	65.278	1.0425e-124	205.8	174.38	57119000	1	1	0	0.00879	-0.00179691	-0.00667125	ENTSDPSLVIAFGR	sp|P11279|LAMP1_HUMAN	181
-0.410025	-0.36407	-0.544258	-0.606918	-0.563698	-0.421297	-0.697204	-0.410484	-0.512681	-0.434121	Deamidation (N)	DirectTMT-HighpHC18-Fr5					883.44	0.439946	33.466	33.466	0.00078259	99.442	83.288	182920000	3	1	0	0.0126095	-0.00263634	-0.00971991	HIEVNGSK	sp|P11362|FGFR1_HUMAN;tr|E9PN14|E9PN14_HUMAN;tr|B5A958|B5A958_HUMAN;tr|C1KBH7|C1KBH7_HUMAN;tr|E7EU09|E7EU09_HUMAN	182
0.56658	0.583884	0.416131	0.700306	0.502745	0.743424	0.755157	0.541992	0.414936	0.591718	Deamidation (N)	DirectTMT-HighpHC18-Fr6					1913.95	0.951676	59.734	59.734	3.7051e-79	180.64	162.22	346560000	3	1	1	0.297518	-0.0555161	-0.198723	TAGVNTTDKEMEVLHLR	sp|P11362|FGFR1_HUMAN	182
-1.57482	-1.52717	-1.40041	-1.62489	-1.52122	-1.23979	-1.50784	-1.41284	-1.3651	-1.01648	Deamidation (N)	DirectTMT-HighpHC18-Fr9			+	P_I	1598.89	0.889274	32.883	32.883	5.7152e-05	81.632	61.251	74246000	1	1	0	1.35677	-0.221291	-0.756138	SPHRPILQAGLPANK	sp|P11362|FGFR1_HUMAN;tr|E9PN14|E9PN14_HUMAN;tr|B5A958|B5A958_HUMAN;tr|C1KBH7|C1KBH7_HUMAN;tr|E7EU09|E7EU09_HUMAN;tr|E9PNM3|E9PNM3_HUMAN	182
-0.0106382	-0.10586	-0.00143528	0.0371003	-0.0275898	-0.109033	0.0372052	-0.0200858	0.103083	-0.21251	Deamidation (N)	DirectTMT-HighpHC18-Fr7					2158.08	0.0793791	84.337	84.337	7.133e-47	153.04	135.22	728880000	5	1	0	0.116105	0.0185835	0.0714221	NVSEDLPLPTFSPTLLGDSR	tr|H3BRJ9|H3BRJ9_HUMAN;sp|P11597|CETP_HUMAN	184
-4.2742	-3.98672	-4.59264	-4.15147	-4.24636	-4.18101	-4.12155	-4.19641	-4.34205	-4.03598	Deamidation (N)	DirectTMT-HighpHC18-Fr10					1534.82	0.824274	74.998	74.998	0.0027409	62.891	41.938	4228600	1	1	0	0.284055	-0.0748793	-0.240563	SIDVSIQNVSVVFK	tr|H3BRJ9|H3BRJ9_HUMAN;sp|P11597|CETP_HUMAN	184
0.277439	-0.0692339	0.0713081	0.0606341	0.125525	0.187963	-0.0257363	0.311806	0.343117	0.102516	Deamidation (N)	DirectTMT-HighpHC18-Fr9					1118.6	0.600545	47.752	47.752	5.8195e-106	204.52	143.55	62805000	2	1	0	0.477777	-0.0907988	-0.315171	GVVVNSSVMVK	tr|H3BRJ9|H3BRJ9_HUMAN;sp|P11597|CETP_HUMAN	184
-1.28658	-1.75037	-1.2203	-1.47079	-1.46604	-1.54931	-1.54705	-1.15459	-1.24834	-1.22967	Deamidation (N);Oxidation (M)	DirectTMT-HighpHC18-Fr8					1134.6	0.59546	45.73	45.73	0.021834	88.948	58.378	20547000	1	1	0	0.321336	-0.093026	-0.286461	GVVVNSSVMVK	tr|H3BRJ9|H3BRJ9_HUMAN;sp|P11597|CETP_HUMAN	184
-2.2677	-2.70652	-2.64649	-2.64903	-2.68023	-2.58895	-2.46695	-2.79736	-2.64745	-2.75015	Deamidation (N)	DirectTMT-HighpHC18-Fr5					852.344	0.343602	31.395	31.395	0.0081413	83.843	63.562	4781700	1	1	0	0.247819	0.0601786	0.200386	GYPCGGNK	sp|P11717|MPRI_HUMAN;tr|S4R328|S4R328_HUMAN	185
0.996195	0.896502	0.553268	0.942831	0.769605	0.73697	0.889757	0.861947	0.760096	0.865508	Deamidation (N)	DirectTMT-HighpHC18-Fr8					1241.54	0.542044	61.317	61.317	2.1631e-08	119.16	75.451	52331000	1	1	0	0.0363236	0.00882473	0.0309759	MSVINFECNK	sp|P11717|MPRI_HUMAN	185
-5.16312	-4.59515	-5.93156	-5.21148	-4.59787	-5.03017	-4.43678	-5.4339	-5.26392	-5.18844	Deamidation (N)	DirectTMT-HighpHC18-Fr4					2784.28	0.275983	83.975	83.975	5.2705e-06	56.303	48.5	14071000	1	1	0	0.0339046	-0.0291946	-0.0583745	TGPVVEDSGSLLLEYVNGSACTTSDGR	sp|P11717|MPRI_HUMAN	185
-2.44568	-2.35027	-2.31574	-2.30288	-2.4825	-2.22416	-2.35963	-2.82635	-2.28331	-2.37436	Deamidation (N)	DirectTMT-HighpHC18-Fr8					1367.66	0.664268	83.48	83.48	3.2116e-05	107.09	69.067	17872000	1	1	0	0.113869	0.0341496	0.109252	NMTLFSDLVAEK	sp|P12110|CO6A2_HUMAN	186
-1.92533	-1.97966	-2.03967	-1.88838	-1.95006	-2.01376	-2.16299	-2.13156	-2.20905	-2.2445	Deamidation (N)	DirectTMT-HighpHC18-Fr2			+	P_I	791.377	0.377345	18.275	18.275	1.2238e-08	128.61	48.145	39984000	1	1	0	2.4918	0.195755	0.791874	TNINSSR	sp|P12259|FA5_HUMAN;tr|A0A0A0MRJ7|A0A0A0MRJ7_HUMAN	187
-3.12915	-2.96894	-3.09455	-2.90515	-3.3127	-3.10834	-2.91496	-3.23571	-3.13737	-3.28958	Deamidation (N)	DirectTMT-HighpHC18-Fr4					3036.39	0.394853	78.119	78.119	9.9171e-20	83.788	78.169	93931000	2	1	0	0.236346	0.0550915	0.186368	GSYEIIQDTDEDTAVNNWLISPQNASR	sp|P12259|FA5_HUMAN;tr|A0A0A0MRJ7|A0A0A0MRJ7_HUMAN	187
-1.95211	-1.57748	-1.73517	-1.3675	-1.52966	-1.37459	-1.6299	-1.99279	-1.71741	-1.70481	Deamidation (N)	DirectTMT-HighpHC18-Fr3					3454.6	0.601217	67.411	67.411	9.8954e-54	115.92	115.74	138770000	2	1	0	0.141176	0.0515146	0.151507	NSVLNSSTAEHSSPYSEDPIEDPLQPDVTGIR	sp|P12259|FA5_HUMAN;tr|A0A0A0MRJ7|A0A0A0MRJ7_HUMAN	187
0.46607	0.241552	0.262485	0.423275	0.379027	0.498233	0.362016	0.304912	0.313461	0.153838	Deamidation (N)	DirectTMT-HighpHC18-Fr6					1088.56	0.561458	55.949	55.949	7.2324e-08	120.99	78.39	272040000	3	1	0	0.15313	0.0279898	0.103366	TWNQSIALR	sp|P12259|FA5_HUMAN;tr|A0A0A0MRJ7|A0A0A0MRJ7_HUMAN;CON__Q28107	187
-2.03219	-1.87935	-2.07532	-1.75533	-1.64685	-1.87233	-1.55686	-1.79536	-1.87223	-2.07785	2 Deamidation (N)	DirectTMT-HighpHC18-Fr2					3455.59	0.585232	68.665	68.665	1.2042e-24	88.293	79.456	97254000	3	2	0	0.141133	-0.0428854	-0.135459	NSVLNSSTAEHSSPYSEDPIEDPLQPDVTGIR	sp|P12259|FA5_HUMAN;tr|A0A0A0MRJ7|A0A0A0MRJ7_HUMAN	187
-3.9247	-3.77515	-2.99861	-3.44039	-3.4327	-3.90744	-3.88651	-3.82129	-3.43796	-3.44446	Deamidation (N)	DirectTMT-HighpHC18-Fr6					2048.98	0.984357	90.134	90.134	0.0081865	48.899	30.303	11791000	1	1	0	0.438786	0.185223	0.471923	ELYEPIWQNFTDPQLR	tr|A0A0A0MSN4|A0A0A0MSN4_HUMAN;sp|P12821|ACE_HUMAN;tr|J3KTH9|J3KTH9_HUMAN;tr|J3KS28|J3KS28_HUMAN	188
-1.77771	-1.9594	-2.08423	-2.01787	-1.57398	-2.08824	-1.69851	-1.67821	-1.99831	-1.98724	Deamidation (N)	DirectTMT-HighpHC18-Fr4					1624.78	0.783197	73.652	73.652	2.0941e-06	110.98	83.123	16172000	1	1	0	0.0204988	0.00746365	0.0229565	VTNDTESDINYLLK	tr|A0A0A0MSN4|A0A0A0MSN4_HUMAN;sp|P12821|ACE_HUMAN	188
0.522848	0.500694	0.126368	0.117445	0.559476	0.295419	0.542943	0.445038	0.235729	0.272117	Deamidation (N)	DirectTMT-HighpHC18-Fr9					1548.81	0.814772	51.903	51.903	1.8042e-19	140.1	100.04	101150000	1	1	1	0.0211674	0.00711727	0.0225495	KFDVNQLQNTTIK	tr|A0A0A0MSN4|A0A0A0MSN4_HUMAN;sp|P12821|ACE_HUMAN;tr|J3KSQ5|J3KSQ5_HUMAN;tr|F6X3S4|F6X3S4_HUMAN	188
-1.6831	-1.60474	-1.92545	-1.83562	-1.40066	-1.70065	-1.49232	-1.61179	-1.78872	-1.772	Deamidation (N)	DirectTMT-HighpHC18-Fr3					1089.47	0.472702	34.094	34.094	0.0017704	79.659	61.347	19772000	1	1	0	0.0561218	-0.016814	-0.0548089	NETHFDAGAK	tr|A0A0A0MSN4|A0A0A0MSN4_HUMAN;sp|P12821|ACE_HUMAN	188
-0.816701	-0.771563	-0.761638	-1.07939	-0.75474	-0.773766	-0.538538	-0.883126	-0.856719	-0.807761	Deamidation (N)	DirectTMT-HighpHC18-Fr7					1169.59	0.586292	43.724	43.724	0.0016969	84.17	56.428	40366000	2	1	0	0.321227	-0.0648241	-0.225907	NMQIANHTLK	tr|A0A0A0MSN4|A0A0A0MSN4_HUMAN;sp|P12821|ACE_HUMAN;tr|J3KSQ5|J3KSQ5_HUMAN;tr|F6X3S4|F6X3S4_HUMAN	188
1.43704	1.23395	1.12768	1.32142	1.0979	1.04671	1.21472	1.12272	1.04631	0.925323	Deamidation (N)	DirectTMT-HighpHC18-Fr8			+	P_I	1117.58	0.576774	47.162	47.162	4.0196e-71	179.8	129.2	1794100000	7	1	0	1.22251	0.172441	0.618656	VQPFNVTQGK	tr|H0YCG2|H0YCG2_HUMAN;sp|P13473|LAMP2_HUMAN	189
-0.270172	-0.531925	-0.533315	-0.48939	-0.76512	-0.691092	-0.796693	-0.647714	-0.473646	-0.765965	Deamidation (N)	DirectTMT-HighpHC18-Fr7					762.412	0.412334	44.333	44.333	0.0090821	89.698	7.9141	354800000	1	1	0	0.84076	0.157038	0.528661	LNSSTIK	tr|H0YCG2|H0YCG2_HUMAN;sp|P13473|LAMP2_HUMAN	189
-0.817171	-0.8118	-0.883524	-0.653947	-0.728054	-0.77444	-0.784817	-0.72721	-0.736915	-0.852692	Deamidation (N)	DirectTMT-HighpHC18-Fr8					2027.97	0.969452	48.132	48.132	6.4032e-29	138.66	128.07	470330000	4	1	0	0.028	-0.00368462	-0.0150035	VASVININPNTTHSTGSCR	tr|H0YCG2|H0YCG2_HUMAN;sp|P13473|LAMP2_HUMAN	189
1.98363	1.94708	1.80205	1.80374	1.69213	1.75455	1.77602	1.73496	1.72673	1.48026	Deamidation (N)	DirectTMT-HighpHC18-Fr1b			+	P_I	806.366	0.365778	28.236	28.236	0.015514	80.684	27.517	133100000	1	1	0	1.08802	0.151219	0.547988	NISSEEK	tr|H7BYX6|H7BYX6_HUMAN;tr|A0A087WTE4|A0A087WTE4_HUMAN;tr|A0A087WTF6|A0A087WTF6_HUMAN;tr|A0A087WX77|A0A087WX77_HUMAN;sp|P13591|NCAM1_HUMAN;tr|A0A087WWD4|A0A087WWD4_HUMAN;tr|A0A087WV75|A0A087WV75_HUMAN;tr|A0A087WVD0|A0A087WVD0_HUMAN	190
0.905868	0.94329	0.855953	0.683346	0.65559	0.845994	0.708391	0.796205	0.791057	0.560842	Deamidation (N)	DirectTMT-HighpHC18-Fr7					1535.75	0.746752	58.995	58.995	1.4961e-13	129.71	91.985	899790000	6	1	0	0.396048	0.0683117	0.246479	DGQLLPSSNYSNIK	tr|H7BYX6|H7BYX6_HUMAN;tr|A0A087WTE4|A0A087WTE4_HUMAN;tr|A0A087WTF6|A0A087WTF6_HUMAN;tr|A0A087WX77|A0A087WX77_HUMAN;sp|P13591|NCAM1_HUMAN;tr|A0A087WWD4|A0A087WWD4_HUMAN;tr|A0A087WV75|A0A087WV75_HUMAN;tr|A0A087X1V2|A0A087X1V2_HUMAN	190
-3.4841	-3.43022	-3.35252	-3.44248	-3.57216	-3.94563	-3.33661	-2.95187	-3.23281	-3.9243	Deamidation (N)	DirectTMT-HighpHC18-Fr4					3411.48	0.483744	70.161	70.161	5.7504e-40	110.08	107.54	85535000	2	1	0	0.0384061	0.0219446	0.0548509	IYNTPSASYLEVTPDSENDFGNYNCTAVNR	tr|H7BYX6|H7BYX6_HUMAN;tr|A0A087WTE4|A0A087WTE4_HUMAN;tr|A0A087WTF6|A0A087WTF6_HUMAN;tr|A0A087WX77|A0A087WX77_HUMAN;sp|P13591|NCAM1_HUMAN;tr|A0A087WWD4|A0A087WWD4_HUMAN;tr|A0A087WV75|A0A087WV75_HUMAN;tr|A0A087X1V2|A0A087X1V2_HUMAN	190
-3.33748	-5.40398	-5.34581	-6.72052	-5.88795	-7.55243	-5.17474	-5.70461	-6.83666	-5.05567	Deamidation (N)	DirectTMT-HighpHC18-Fr10					1525.73	0.726885	81.029	81.029	0.015002	52.527	45.639	2632200	1	1	0	0.44873	0.725674	0.771512	NFSCLAVLDLMSR	tr|J3QQX6|J3QQX6_HUMAN;tr|J3QRQ1|J3QRQ1_HUMAN;sp|P13598|ICAM2_HUMAN;tr|J3QRT5|J3QRT5_HUMAN;tr|J3QKR4|J3QKR4_HUMAN	191
-0.925306	-0.844511	-0.573103	-0.536528	-0.746468	-0.767149	-0.845805	-0.808094	-0.815009	-0.62838	Deamidation (N)	DirectTMT-HighpHC18-Fr2					2413.09	0.0894433	38.702	38.702	1.6543e-141	208.47	194.64	497650000	2	1	1	0.23082	0.0477039	0.167694	AAPAPQEATATFNSTADREDGHR	tr|J3QQX6|J3QQX6_HUMAN;tr|J3QRQ1|J3QRQ1_HUMAN;sp|P13598|ICAM2_HUMAN;tr|J3QRT5|J3QRT5_HUMAN;tr|J3QKR4|J3QKR4_HUMAN	191
-1.36239	-1.27017	-1.09285	-1.29651	-1.0406	-1.02042	-1.20357	-1.2278	-1.1812	-1.17148	Deamidation (N)	DirectTMT-HighpHC18-Fr9					2603.19	0.189691	50.165	50.165	1.0456e-21	111.13	103.18	33087000	1	1	0	0.307116	-0.0516119	-0.189849	HYLVSNISHDTVLQCHFTCSGK	tr|J3QQX6|J3QQX6_HUMAN;tr|J3QRQ1|J3QRQ1_HUMAN;sp|P13598|ICAM2_HUMAN;tr|J3QRT5|J3QRT5_HUMAN;tr|J3QQR8|J3QQR8_HUMAN	191
-3.47993	-3.13743	-3.57956	-3.41039	-3.39689	-3.07211	-3.30254	-3.66715	-3.16261	-3.48301	Deamidation (N)	DirectTMT-HighpHC18-Fr2					1818.84	0.838421	45.628	45.628	3.7812e-14	122.31	109.68	136690000	1	1	0	0.193853	-0.0633543	-0.191785	AAPAPQEATATFNSTADR	tr|J3QQX6|J3QQX6_HUMAN;tr|J3QRQ1|J3QRQ1_HUMAN;sp|P13598|ICAM2_HUMAN;tr|J3QRT5|J3QRT5_HUMAN;tr|J3QKR4|J3QKR4_HUMAN	191
1.51855	1.31141	1.54741	1.60655	1.48711	1.65544	1.34548	1.57488	1.61285	1.69122	Deamidation (N)	DirectTMT-HighpHC18-Fr4					2695.2	0.19529	63.64	63.64	9.7043e-62	156.89	137.51	675960000	5	1	0	0.483228	-0.0817688	-0.293486	GSLEVNCSTTCNQPEVGGLETSLDK	tr|J3QQX6|J3QQX6_HUMAN;tr|J3QRQ1|J3QRQ1_HUMAN;sp|P13598|ICAM2_HUMAN;tr|J3QQR8|J3QQR8_HUMAN	191
-0.360401	-0.7898	-0.462609	-0.684219	-0.59982	-0.337998	-0.796109	-0.52847	-0.555384	-0.232471	Deamidation (N)	DirectTMT-HighpHC18-Fr5					1395.63	0.63066	51.018	51.018	0.00033305	98.902	84.744	1794000000	2	1	0	0.308855	-0.0892834	-0.2758	GNETLHYETFGK	tr|J3QQX6|J3QQX6_HUMAN;tr|J3QRQ1|J3QRQ1_HUMAN;sp|P13598|ICAM2_HUMAN;tr|J3QRT5|J3QRT5_HUMAN;tr|J3QKR4|J3QKR4_HUMAN;tr|J3QQR8|J3QQR8_HUMAN	191
-0.490716	-0.103235	-0.620292	-0.524265	-0.618814	-1.04625	-0.858562	-0.777937	-0.852265	-0.449109	Deamidation (N)	DirectTMT-HighpHC18-Fr9			+	P_I	864.455	0.455261	18.835	18.835	0.063596	46.462	19.673	31024000	1	1	1	1.35292	0.32536	0.966723	LSSNSTKK	sp|P13671|CO6_HUMAN	192
-1.28629	-0.822981	-1.00999	-1.1653	-1.20648	-1.26532	-1.26217	-1.29881	-1.76693	-1.46958	Deamidation (N)	DirectTMT-HighpHC18-Fr2			+	P_I	2499.93	0.928527	26.906	26.906	1.458e-21	113.49	111.08	41706000	2	1	2	1.41933	0.314354	0.962132	KLECNGENDCGDNSDERDCGR	sp|P13671|CO6_HUMAN	192
-0.719978	-0.359757	-0.526376	-0.62942	-0.768596	-0.77354	-0.710689	-0.811458	-1.036	-0.723402	2 Deamidation (N)	DirectTMT-HighpHC18-Fr1b			+	P_I	2500.91	0.912543	25.337	25.337	2.2898e-43	146.89	144.78	142660000	1	2	2	1.25423	0.210193	0.715031	KLECNGENDCGDNSDERDCGR	sp|P13671|CO6_HUMAN	192
2.07694	2.29041	2.18209	2.06503	2.21796	2.18437	2.20408	2.11114	2.15794	2.02757	Deamidation (N)	DirectTMT-HighpHC18-Fr4					736.36	0.360298	30.537	30.537	9.6684e-09	129.65	57.296	5269200000	11	1	0	0.226132	0.0294659	0.116421	LSSNSTK	sp|P13671|CO6_HUMAN	192
2.28793	2.41266	2.32042	2.25704	2.42688	2.3132	2.35822	2.38597	2.36164	2.30716	Deamidation (N)	DirectTMT-HighpHC18-Fr9					822.449	0.44872	54.177	54.177	1.0576e-13	135.77	93.048	14561000000	4	1	0	0.0403154	-0.0042511	-0.0179375	VLNFTTK	sp|P13671|CO6_HUMAN	192
2.39028	2.51686	2.37067	2.41961	2.65527	2.50596	2.4056	2.49482	2.50419	2.49228	2 Deamidation (N)	DirectTMT-HighpHC18-Fr2					2012.73	0.732377	28.58	28.58	2.941e-41	153.36	151.33	6639200000	10	2	1	0.0645341	-0.0100365	-0.0392239	KLECNGENDCGDNSDER	sp|P13671|CO6_HUMAN	192
3.00228	3.21758	3.06772	3.07002	3.24872	3.2473	3.1578	3.18903	3.26895	3.11576	Deamidation (N)	DirectTMT-HighpHC18-Fr1b					2011.75	0.748361	27.394	27.394	5.9435e-247	259.1	249.04	19440000000	13	1	1	0.668624	-0.0745075	-0.291891	KLECNGENDCGDNSDER	sp|P13671|CO6_HUMAN	192
0.58207	0.811316	0.759967	0.916645	0.802595	0.954836	0.95238	0.893353	0.930169	0.923947	Deamidation (N)	DirectTMT-HighpHC18-Fr1b			+	P_I	1883.65	0.653398	26.815	26.815	1.7327e-77	188.96	188.96	158740000	4	1	0	1.63956	-0.156418	-0.611691	LECNGENDCGDNSDER	sp|P13671|CO6_HUMAN	192
-2.4825	-2.60259	-2.62111	-2.483	-2.26276	-2.13125	-2.19351	-2.34494	-2.03323	-2.51658	Deamidation (N)	DirectTMT-HighpHC18-Fr4			+	P_I	2977.34	0.342014	73.071	73.071	5.6629e-10	69.639	64.479	29189000	1	1	1	1.31043	-0.246486	-0.804854	DGAVESISVPDMVDKNLTCPEEEDTVK	sp|P13727|PRG2_HUMAN;tr|H0YCG3|H0YCG3_HUMAN	193
-2.13655	-2.56676	-2.78365	-2.58355	-2.47571	-2.77231	-2.71993	-2.72509	-3.02241	-2.4154	Deamidation (N)	DirectTMT-HighpHC18-Fr10					1459.78	0.78235	64.659	64.659	0.0009295	73.927	58.765	22586000	1	1	1	0.795288	0.221783	0.646084	KIGGIWTWVGTNK	sp|P14151|LYAM1_HUMAN	197
1.52568	1.33687	1.2167	1.15689	1.20647	1.16633	1.10698	1.23199	0.99086	1.23711	Deamidation (N)	DirectTMT-HighpHC18-Fr8					1856.87	0.872698	59.832	59.832	1.9347e-07	114.69	83.463	186820000	2	1	1	0.935915	0.141868	0.505829	FCRDNYTDLVAIQNK	sp|P14151|LYAM1_HUMAN	197
-0.500113	-0.791594	-0.9638	-0.72322	-0.70789	-0.934223	-0.715986	-0.91459	-1.01244	-0.761308	Deamidation (N)	DirectTMT-HighpHC18-Fr2					1889.79	0.79153	58.639	58.639	2.9973e-27	124.42	91.476	104640000	3	1	0	0.700956	0.130386	0.444798	SLTEEAENWGDGEPNNK	sp|P14151|LYAM1_HUMAN	197
-0.0988359	-0.6269	-0.418797	-0.761505	-0.525606	-0.508672	-0.524821	-0.58413	-0.742439	-0.503244	Deamidation (N)	DirectTMT-HighpHC18-Fr10					1331.69	0.687387	75.542	75.542	6.8141e-48	168.83	139.87	399010000	3	1	0	0.305251	0.0863325	0.269109	IGGIWTWVGTNK	sp|P14151|LYAM1_HUMAN	197
2.55042	2.3101	2.26021	2.17708	2.16741	2.2124	2.21054	2.24176	2.12002	2.28509	Deamidation (N)	DirectTMT-HighpHC18-Fr4					1393.67	0.672524	61.392	61.392	2.995e-106	204.69	164.69	619240000	5	1	0	0.494196	0.0790836	0.287922	DNYTDLVAIQNK	sp|P14151|LYAM1_HUMAN	197
-1.22229	-0.904231	-1.16815	-0.847219	-0.998531	-1.11764	-0.967262	-1.02163	-1.16079	-0.942581	Deamidation (N)	DirectTMT-HighpHC18-Fr1b					2728.32	0.315146	69.979	69.979	2.6702e-99	185.28	142.08	102790000	2	1	1	0.0589317	0.0138941	0.048879	TDDEVVQREEEAIQLDGLNASQIR	tr|Q96GW1|Q96GW1_HUMAN;tr|A0A1W2PRR1|A0A1W2PRR1_HUMAN;sp|P14625|ENPL_HUMAN	198
-0.917101	-0.900126	-1.20388	-0.87323	-0.764468	-0.900697	-1.03778	-1.22302	-1.02227	-1.20012	Deamidation (N)	DirectTMT-HighpHC18-Fr5					1343.7	0.704493	54.617	54.617	1.2095e-47	164.81	122.18	81812000	1	1	1	0.786172	0.145015	0.492336	NATLVNEADKLR	sp|P15144|AMPN_HUMAN	199
0.152682	-0.0695534	-0.107649	0.201418	0.0886536	-0.073801	-0.145989	0.0660701	0.00337839	-0.167957	Deamidation (N)	DirectTMT-HighpHC18-Fr8					1282.69	0.692138	59.977	59.977	0.00024542	100.72	76.567	247340000	2	1	0	0.798198	0.11677	0.424287	AEFNITLIHPK	sp|P15144|AMPN_HUMAN	199
-1.33475	-1.45212	-1.58188	-1.23454	-1.39442	-1.42322	-1.34023	-1.58649	-1.4492	-1.42655	Deamidation (N)	DirectTMT-HighpHC18-Fr9					1942.08	0.0775286	98.911	98.911	1.1736e-149	222.1	178.47	375010000	2	1	0	0.27111	0.0455973	0.168592	VPVTLALNNTLFLIEER	sp|P15144|AMPN_HUMAN	199
-0.927334	-0.599833	-1.17588	-0.683259	-0.769575	-0.884829	-0.686117	-0.917713	-0.788748	-1.03804	Deamidation (N)	DirectTMT-HighpHC18-Fr2					918.394	0.394393	25.963	25.963	0.0021266	108.09	99.494	21539000	1	1	0	0.100428	0.0319136	0.100378	NNTNNWR	sp|P15144|AMPN_HUMAN	199
1.37373	1.31168	1.26138	1.3665	1.36457	1.23988	1.29648	1.41329	1.47134	1.4308	Deamidation (N)	DirectTMT-HighpHC18-Fr5					2464.15	0.154669	65.423	65.423	1.8867e-21	107.45	96.615	251850000	5	1	0	0.304836	-0.0347887	-0.139862	GPSTPLPEDPNWNVTEFHTTPK	sp|P15144|AMPN_HUMAN;tr|H0YLZ8|H0YLZ8_HUMAN	199
0.915089	1.03413	0.968159	0.692488	0.891395	0.937914	0.931889	0.915765	0.748746	1.00756	Deamidation (N)	DirectTMT-HighpHC18-Fr8					1568.72	0.721465	66.026	66.026	4.8579e-10	124.21	106.88	358720000	4	1	0	0.0397293	-0.00812321	-0.0298985	AFNSTLPTMAQMEK	tr|E9PKC6|E9PKC6_HUMAN;tr|Q86UZ1|Q86UZ1_HUMAN;tr|H0YDX6|H0YDX6_HUMAN;tr|H0YD13|H0YD13_HUMAN;tr|H0YDW7|H0YDW7_HUMAN;tr|H0YCV9|H0YCV9_HUMAN;tr|H0Y2P0|H0Y2P0_HUMAN;tr|H0Y5E4|H0Y5E4_HUMAN;sp|P16070|CD44_HUMAN	200
0.864032	0.7763	0.839651	0.735275	0.668101	0.853436	0.8915	0.828649	0.788085	0.902554	Deamidation (N);Oxidation (M)	DirectTMT-HighpHC18-Fr7					1584.72	0.71638	59.814	59.814	7.1479e-05	89.231	70.5	693260000	5	1	0	0.994766	-0.0761726	-0.31589	AFNSTLPTMAQMEK	tr|E9PKC6|E9PKC6_HUMAN;tr|Q86UZ1|Q86UZ1_HUMAN;tr|H0YDX6|H0YDX6_HUMAN;tr|H0YD13|H0YD13_HUMAN;tr|H0YDW7|H0YDW7_HUMAN;tr|H0YCV9|H0YCV9_HUMAN;tr|H0Y2P0|H0Y2P0_HUMAN;tr|H0Y5E4|H0Y5E4_HUMAN;sp|P16070|CD44_HUMAN	200
-1.9885	-2.341	-2.69955	-2.21606	-1.94912	-2.28877	-2.11232	-2.473	-2.26584	-2.1208	Deamidation (N);Oxidation (M)	DirectTMT-HighpHC18-Fr7					1134.48	0.479778	26.207	26.207	0.037925	56.359	36.056	15575000	2	1	0	0.0305644	0.0133007	0.0378776	GNMTCLHSAK	tr|Q5R342|Q5R342_HUMAN;tr|Q5R341|Q5R341_HUMAN;tr|Q5R349|Q5R349_HUMAN;sp|P16109|LYAM3_HUMAN;tr|F6VVT6|F6VVT6_HUMAN	201
-0.683334	-0.806668	-0.916183	-0.585657	-0.501271	-0.952556	-0.460989	-0.711845	-0.462837	-0.581504	Deamidation (N)	DirectTMT-HighpHC18-Fr4					1408.57	0.571765	53.652	53.652	2.2058e-18	133.89	129.88	125330000	1	1	0	0.221956	-0.0646769	-0.203117	AFQYDTNCSFR	tr|Q5R342|Q5R342_HUMAN;tr|Q5R341|Q5R341_HUMAN;tr|Q5R349|Q5R349_HUMAN;sp|P16109|LYAM3_HUMAN;tr|Q5R345|Q5R345_HUMAN	201
0.0787392	-0.176498	-0.18049	0.117322	0.0727139	-0.173337	0.31756	-0.149312	0.212163	0.0322247	Deamidation (N)	DirectTMT-HighpHC18-Fr7					996.466	0.466495	53.051	53.051	9.8416e-06	116.25	84.295	54624000	2	1	0	0.227785	-0.0655024	-0.206434	AYSWNISR	tr|Q5R342|Q5R342_HUMAN;tr|Q5R341|Q5R341_HUMAN;tr|Q5R349|Q5R349_HUMAN;sp|P16109|LYAM3_HUMAN;tr|F6VVT6|F6VVT6_HUMAN;tr|Q5R345|Q5R345_HUMAN	201
-1.40415	-1.27694	-1.79128	-1.2438	-1.23971	-1.47998	-1.01597	-1.28573	-1.42638	-1.3193	Deamidation (N)	DirectTMT-HighpHC18-Fr7					1118.48	0.484864	36.362	36.362	0.0033361	74.944	57.08	85783000	1	1	0	0.27266	-0.0857031	-0.258298	GNMTCLHSAK	tr|Q5R342|Q5R342_HUMAN;tr|Q5R341|Q5R341_HUMAN;tr|Q5R349|Q5R349_HUMAN;sp|P16109|LYAM3_HUMAN;tr|F6VVT6|F6VVT6_HUMAN	201
-1.27848	-1.52287	-1.57445	-1.13141	-1.03942	-1.44864	-1.25695	-1.21837	-0.956456	-1.09703	Deamidation (N)	DirectTMT-HighpHC18-Fr9					1291.58	0.57679	43.195	43.195	0.00067488	79.659	65.424	183460000	2	1	0	0.378104	-0.113836	-0.341314	VNCSHPFGAFR	tr|Q5R342|Q5R342_HUMAN;tr|Q5R341|Q5R341_HUMAN;tr|Q5R349|Q5R349_HUMAN;sp|P16109|LYAM3_HUMAN;tr|F6VVT6|F6VVT6_HUMAN;tr|Q5R345|Q5R345_HUMAN	201
-0.238762	-1.02853	-0.490255	-0.746737	-0.770991	-0.631518	-0.727195	-0.710329	-0.573077	-0.762304	Deamidation (N)	DirectTMT-HighpHC18-Fr4					1389.68	0.680981	42.132	42.132	0.010085	61.65	16.513	97814000	1	1	0	0.0670016	0.0258301	0.0762327	ELTLQAMADGVNK	sp|P16519|NEC2_HUMAN	202
-0.911323	-1.23791	-1.12136	-1.15218	-1.12387	-1.18869	-1.0884	-0.984362	-1.2949	-1.00556	Deamidation (N)	DirectTMT-HighpHC18-Fr7					1645.79	0.787554	87.45	87.45	1.1411e-13	127.76	98.78	42593000	2	1	0	0.013145	0.00305386	0.010938	YFFNVSDEAALLEK	tr|E9PB77|E9PB77_HUMAN;tr|E7EMF1|E7EMF1_HUMAN;tr|E7ESP4|E7ESP4_HUMAN;sp|P17301|ITA2_HUMAN	203
-2.36895	-2.38707	-2.47221	-2.11197	-2.33266	-2.52989	-2.46933	-2.73004	-2.82935	-2.53383	Deamidation (N)	DirectTMT-HighpHC18-Fr4			+	P_I	858.398	0.398415	33.374	33.374	0.020883	77.058	35.556	7448500	1	1	0	1.84073	0.283916	0.974749	QNGTWPR	sp|P17813|EGLN_HUMAN	204
1.69757	1.16352	1.62554	1.63615	1.19357	1.43243	1.30181	1.60961	1.27971	1.10786	Deamidation (N)	DirectTMT-HighpHC18-Fr2					2051.84	0.844353	48.151	48.151	5.8681e-81	186.94	173.24	524390000	3	1	0	0.357022	0.11699	0.340258	VDYESQSTDTQNFSSESK	tr|B3KWK7|B3KWK7_HUMAN;tr|A6XND1|A6XND1_HUMAN;tr|A6XND0|A6XND0_HUMAN;sp|P17936|IBP3_HUMAN;tr|C9JMX4|C9JMX4_HUMAN;tr|H0Y485|H0Y485_HUMAN;tr|H0Y5K2|H0Y5K2_HUMAN	205
1.60894	1.47404	1.56711	1.62314	1.25276	1.51664	1.33876	1.60435	1.32949	1.28085	Deamidation (N)	DirectTMT-HighpHC18-Fr6					1133.55	0.549907	42.273	42.273	7.8635e-74	179.42	135.03	1766000000	8	1	0	0.45307	0.0911787	0.311901	GLCVNASAVSR	tr|B3KWK7|B3KWK7_HUMAN;tr|A6XND1|A6XND1_HUMAN;tr|A6XND0|A6XND0_HUMAN;sp|P17936|IBP3_HUMAN	205
2.19091	1.55844	2.08807	1.74649	1.55648	1.86236	1.43201	2.11908	1.77148	1.86363	Deamidation (N)	DirectTMT-HighpHC18-Fr4					2343	0.00264494	50.78	50.78	1.3418e-84	181.88	168.01	419240000	6	1	1	0.0371544	0.0183691	0.0492603	YKVDYESQSTDTQNFSSESK	tr|B3KWK7|B3KWK7_HUMAN;tr|A6XND1|A6XND1_HUMAN;tr|A6XND0|A6XND0_HUMAN;sp|P17936|IBP3_HUMAN;tr|C9JMX4|C9JMX4_HUMAN;tr|H0Y485|H0Y485_HUMAN;tr|H0Y5K2|H0Y5K2_HUMAN	205
0.577209	0.696403	0.910783	0.920715	0.567167	0.812433	0.724651	0.866781	0.507514	0.705931	Deamidation (N)	DirectTMT-HighpHC18-Fr2					2083.97	0.969829	61.063	61.063	3.5588e-71	170.16	160.37	2092400000	10	1	0	0.0389736	0.0109934	0.0367882	AYLLPAPPAPGNASESEEDR	tr|B3KWK7|B3KWK7_HUMAN;tr|A6XND1|A6XND1_HUMAN;tr|A6XND0|A6XND0_HUMAN;sp|P17936|IBP3_HUMAN	205
-1.69911	-2.09947	-1.71565	-2.01438	-2.00628	-1.94042	-2.08843	-1.92385	-1.87084	-1.92805	Deamidation (N)	DirectTMT-HighpHC18-Fr7					1359.71	0.714664	43.582	43.582	0.00039991	93.345	67.407	70788000	3	1	0	0.189779	0.0433371	0.149019	DHLLLPATTHNK	sp|P18850|ATF6A_HUMAN	206
-0.68387	-0.742385	-0.794482	-0.854157	-0.764794	-0.508391	-0.507017	-0.631835	-0.620446	-0.529019	Deamidation (N)	DirectTMT-HighpHC18-Fr9			+	P_I	2936.5	0.503221	75.865	75.865	1.2463e-37	130.6	110.4	189810000	1	1	1	3.13181	-0.208596	-0.871182	VDIIVANLTVTDKDQPHTPAWNAVYR	sp|P19022|CADH2_HUMAN	207
-0.0756083	0.0548296	0.0429697	-0.285394	-0.155376	0.0841885	0.0937991	-0.177326	-0.0122962	0.208662	2 Deamidation (N)	DirectTMT-HighpHC18-Fr7					2368.24	0.237336	85.316	85.316	7.2691e-17	92.336	77.082	271690000	3	2	0	0.674701	-0.123121	-0.423596	QLPNGELQPLSENATLTLISTK	sp|P19320|VCAM1_HUMAN;tr|E9PDD2|E9PDD2_HUMAN	208
-1.34837	-1.29412	-1.38672	-1.83306	-1.51199	-1.1766	-1.27839	-1.40585	-1.39746	-1.12467	Deamidation (N)	DirectTMT-HighpHC18-Fr7					3355.5	0.497286	67.8	67.8	2.9538e-72	150.48	144.52	125830000	2	1	0	0.941438	-0.198259	-0.635608	SEGTNSTLTLSPVSFENEHSYLCTVTCGHK	sp|P19320|VCAM1_HUMAN	208
-1.51429	-0.828821	-0.918351	-1.51686	-1.28507	-1.06264	-1.48985	-1.14582	-1.11057	-1.22445	Deamidation (N)	DirectTMT-HighpHC18-Fr1b					1324.6	0.600756	21.699	21.699	5.1052e-08	121.21	94.458	723220000	3	1	1	0.0125	-0.00601215	-0.016524	ENGTVSRYEGGR	sp|P19652|A1AG2_HUMAN	209
0.687201	0.771984	0.978354	0.86415	0.856556	1.07535	0.762674	1.04265	0.989655	1.06649	3 Deamidation (N)	DirectTMT-HighpHC18-Fr4			+	P_I	1922.81	0.810491	60.069	60.069	2.9413e-07	90.653	81.924	284160000	5	3	0	1.12912	-0.155716	-0.564419	QNQCFYNSSYLNVQR	sp|P19652|A1AG2_HUMAN	209
-0.812129	-0.901265	-0.256178	-0.822959	-0.717201	-0.443745	-0.905696	-0.481145	-0.508368	-0.370182	Deamidation (N)	DirectTMT-HighpHC18-Fr7					2598.16	0.155749	54.516	54.516	2.0077e-13	98.132	90.235	70767000	5	1	1	0.50485	-0.160119	-0.459299	EYQTRQNQCFYNSSYLNVQR	sp|P19652|A1AG2_HUMAN	209
2.85858	2.81666	3.24555	2.97332	2.95517	3.15628	2.86667	3.23868	3.19717	3.20634	2 Deamidation (N)	DirectTMT-HighpHC18-Fr4					1921.83	0.826476	59.545	59.545	2.828e-272	260.6	216.04	20666000000	31	2	0	0.83854	-0.16317	-0.542002	QNQCFYNSSYLNVQR	sp|P19652|A1AG2_HUMAN	209
-1.95967	-1.87279	-1.41933	-1.58335	-1.86325	-1.55997	-1.73108	-1.52725	-1.52417	-1.37588	Deamidation (N)	DirectTMT-HighpHC18-Fr1b					762.351	0.350796	13.909	13.909	0.0039697	103.56	23.966	3716700000	3	1	0	0.880385	-0.196006	-0.618795	ENGTVSR	sp|P19652|A1AG2_HUMAN	209
3.32153	3.26519	3.67341	3.41738	3.43688	3.63497	3.25343	3.66996	4.2588	3.68001	Deamidation (N)	DirectTMT-HighpHC18-Fr5					1920.84	0.84246	76.036	76.036	0	351.39	298.37	64631000000	73	1	0	0.81383	-0.276558	-0.73669	QNQCFYNSSYLNVQR	sp|P19652|A1AG2_HUMAN	209
3.5115	3.28823	3.46736	3.33089	3.4878	3.35941	3.35999	3.48676	3.36581	3.23645	Deamidation (N)	DirectTMT-HighpHC18-Fr8					1473.68	0.680981	69.214	69.214	3.1769e-145	220.23	159.71	20722000000	31	1	0	0.418248	0.0554695	0.213403	GAFISNFSMTVDGK	tr|Q5T985|Q5T985_HUMAN;sp|P19823|ITIH2_HUMAN;tr|Q5T987|Q5T987_HUMAN	210
1.32592	1.25991	1.16165	1.13093	1.40975	1.21608	1.19639	1.38374	1.19148	1.34047	Deamidation (N)	DirectTMT-HighpHC18-Fr8					2122.11	0.105869	69.73	69.73	1.0403e-28	136.2	118.4	391490000	4	1	0	0.0430878	-0.00800152	-0.0301562	VVNNSPQPQNVVFDVQIPK	tr|Q5T985|Q5T985_HUMAN;sp|P19823|ITIH2_HUMAN;tr|Q5T987|Q5T987_HUMAN	210
2.95045	2.84036	2.88867	2.76973	2.92976	2.90967	2.86639	2.93171	2.92378	2.80361	Deamidation (N);Oxidation (M)	DirectTMT-HighpHC18-Fr9					1489.68	0.675895	71.978	71.978	1.7167e-06	113.24	99.21	6353600000	18	1	0	0.103942	-0.0112389	-0.04678	GAFISNFSMTVDGK	tr|Q5T985|Q5T985_HUMAN;sp|P19823|ITIH2_HUMAN;tr|Q5T987|Q5T987_HUMAN	210
0.376171	0.219138	0.510449	0.0398126	0.360448	0.361692	0.2175	0.511352	0.441717	0.681221	Deamidation (N)	DirectTMT-HighpHC18-Fr10					1877.9	0.898184	68.342	68.342	3.7304e-66	177.04	159.12	52428000	3	1	1	0.622388	-0.141493	-0.454816	GAFISNFSMTVDGKTFR	tr|Q5T985|Q5T985_HUMAN;sp|P19823|ITIH2_HUMAN;tr|Q5T987|Q5T987_HUMAN	210
-6.91628	-6.01552	-6.49791	-5.26683	-5.28597	-7.12089	-6.28341	-6.11524	-6.83545	-4.66789	Deamidation (N)	DirectTMT-HighpHC18-Fr10					2830.39	0.388116	92.414	92.414	1.1512e-05	56.303	44.338	42800000	2	1	0	0.149936	0.208075	0.282669	ANLSSQALQMSLDYGFVTPLTSMSIR	sp|P19827|ITIH1_HUMAN;tr|H7C0N0|H7C0N0_HUMAN;tr|H7C5I0|H7C5I0_HUMAN	211
-2.32864	-2.29887	-2.21531	-2.60022	-2.00533	-2.427	-2.59952	-2.22051	-2.11262	-2.62713	Deamidation (N)	DirectTMT-HighpHC18-Fr10					3172.52	0.522259	76.885	76.885	2.6393e-39	126.46	117.25	58273000	4	1	1	0.333919	0.107679	0.316818	DKICDLLVANNHFAHFFAPQNLTNMNK	sp|P19827|ITIH1_HUMAN	211
-2.16862	-1.23016	-1.87742	-1.18672	-0.991914	-1.43031	-1.40056	-1.53849	-1.42388	-1.74244	Deamidation (N);Oxidation (M)	DirectTMT-HighpHC18-Fr10					3188.52	0.517174	71.26	71.26	9.4265e-30	98.019	92.589	51020000	2	1	1	0.0237864	0.0161667	0.0372173	DKICDLLVANNHFAHFFAPQNLTNMNK	sp|P19827|ITIH1_HUMAN	211
0	-0.214503	-0.10649	-0.154557	0.0510597	-0.0489006	-0.145989	0.115103	-0.0943074	-0.330802	Deamidation (N);Oxidation (M)	DirectTMT-HighpHC18-Fr10					2945.4	0.395268	76.122	76.122	7.4973e-44	139.26	129.41	1844900000	7	1	0	0.0663672	0.016081	0.0559912	ICDLLVANNHFAHFFAPQNLTNMNK	sp|P19827|ITIH1_HUMAN	211
1.4201	1.37051	1.41422	1.39745	1.49318	1.4789	1.45399	1.47289	1.43416	1.25271	2 Deamidation (N);Oxidation (M)	DirectTMT-HighpHC18-Fr10					2946.38	0.379283	75.866	75.866	4.885e-33	122.3	111.61	1360600000	17	2	0	0.00404655	0.000562096	0.00227686	ICDLLVANNHFAHFFAPQNLTNMNK	sp|P19827|ITIH1_HUMAN	211
0.500829	0.717965	0.427804	0.795448	0.669547	0.805189	0.708638	0.598329	0.554425	0.456635	3 Deamidation (N);Oxidation (M)	DirectTMT-HighpHC18-Fr9					2947.36	0.363299	75.981	75.981	3.3418e-30	113.73	105.12	324450000	2	3	0	0.00861658	-0.00232449	-0.00797418	ICDLLVANNHFAHFFAPQNLTNMNK	sp|P19827|ITIH1_HUMAN	211
-3.29747	-3.642	-3.86368	-3.34793	-3.36424	-3.31134	-3.64418	-3.3724	-3.56266	-3.56503	2 Oxidation (M);Deamidation (N)	DirectTMT-HighpHC18-Fr9					3193.43	0.427355	91.925	91.925	5.766e-25	93.966	88.125	23474000	1	1	0	0.0331209	-0.0119425	-0.0366813	FPLYNLGFGHNVDFNFLEVMSMENNGR	sp|P19827|ITIH1_HUMAN	211
-2.52093	-2.28879	-2.29179	-2.45905	-2.20648	-2.15911	-2.44957	-2.30547	-2.19155	-2.54298	2 Deamidation (N)	DirectTMT-HighpHC18-Fr10					3173.51	0.506275	75.891	75.891	7.4155e-40	130.65	116.92	37275000	5	2	1	0.0926528	-0.0236731	-0.0804702	DKICDLLVANNHFAHFFAPQNLTNMNK	sp|P19827|ITIH1_HUMAN	211
0.273749	0.316023	0.285151	0.23128	0.368483	0.465374	0.317992	0.423982	0.387325	0.0110598	Deamidation (N)	DirectTMT-HighpHC18-Fr10					2929.4	0.400353	79.964	79.964	6.4901e-74	168.84	161.85	1781100000	6	1	0	0.116901	-0.0262094	-0.0921663	ICDLLVANNHFAHFFAPQNLTNMNK	sp|P19827|ITIH1_HUMAN	211
1.97929	1.9687	2.00233	1.88292	2.08182	2.16115	2.008	2.12394	2.08184	1.77205	2 Deamidation (N)	DirectTMT-HighpHC18-Fr10					2930.38	0.384368	81.019	81.019	7.4148e-86	175.23	165.11	1070300000	16	2	0	0.252156	-0.0463848	-0.167943	ICDLLVANNHFAHFFAPQNLTNMNK	sp|P19827|ITIH1_HUMAN	211
0.512044	0.566358	0.706151	0.581345	0.667539	0.684756	0.729814	0.722558	0.650378	0.505199	3 Deamidation (N)	DirectTMT-HighpHC18-Fr9					2931.37	0.368384	80.977	80.977	1.6897e-29	106.55	94.319	295100000	2	3	0	0.437897	-0.0518539	-0.204169	ICDLLVANNHFAHFFAPQNLTNMNK	sp|P19827|ITIH1_HUMAN	211
-0.541332	-0.606134	-0.390686	-0.554439	-0.181858	-0.417429	-0.511136	-0.37641	-0.17521	-0.305161	2 Oxidation (M);Deamidation (N)	DirectTMT-HighpHC18-Fr10					2862.38	0.377946	78.602	78.602	1.3609e-05	54.521	45.921	460610000	4	1	0	0.474027	-0.0978209	-0.331023	ANLSSQALQMSLDYGFVTPLTSMSIR	sp|P19827|ITIH1_HUMAN;tr|H7C0N0|H7C0N0_HUMAN;tr|H7C5I0|H7C5I0_HUMAN	211
-3.06281	-2.90489	-2.84485	-2.83507	-2.80278	-2.67085	-2.64178	-2.91811	-2.71489	-2.91807	2 Deamidation (N);Oxidation (M)	DirectTMT-HighpHC18-Fr10					3189.5	0.501189	69.462	69.462	1.3643e-24	89.829	74.43	24699000	2	2	1	0.791167	-0.117342	-0.424969	DKICDLLVANNHFAHFFAPQNLTNMNK	sp|P19827|ITIH1_HUMAN	211
-3.74969	-3.17937	-2.93227	-3.40279	-3.23478	-2.90631	-3.46792	-2.72868	-2.85199	-3.6172	Deamidation (N);Oxidation (M)	DirectTMT-HighpHC18-Fr10					2846.38	0.383031	84.468	84.468	4.4172e-09	69.435	62.219	178580000	5	1	0	0.364133	-0.185363	-0.436944	ANLSSQALQMSLDYGFVTPLTSMSIR	sp|P19827|ITIH1_HUMAN;tr|H7C0N0|H7C0N0_HUMAN;tr|H7C5I0|H7C5I0_HUMAN	211
-2.38746	-2.83401	-3.03672	-3.27324	-3.14613	-2.69816	-3.245	-2.97078	-3.00745	-2.77765	Deamidation (N)	DirectTMT-HighpHC18-Fr6					1594.72	0.71914	71.891	71.891	0.0010487	72.265	60.288	21270000	1	1	0	0.00800102	0.00429687	0.0112475	EAPYFYNDTVTFK	tr|Q5SR47|Q5SR47_HUMAN;sp|P20023|CR2_HUMAN	212
0.221992	0.224004	0.547095	-0.134539	0.627968	-0.553414	-1.09012	0.248485	-0.112913	-0.0677128	Deamidation (N)	DirectTMT-HighpHC18-Fr5			+	P_I	2864.27	0.27052	58.44	58.44	7.1639e-131	197.46	190.66	817190000	4	1	0	1.28161	0.612438	1.30605	QEVCEEFSQQLNSNGCITQQVHTK	sp|P20742|PZP_HUMAN	213
0.658178	0.641221	1.04488	0.434313	1.10626	0.00725651	-0.483961	0.780957	0.401144	0.570152	Deamidation (N)	DirectTMT-HighpHC18-Fr8			+	P_I	3593.62	0.61848	64.571	64.571	2.8915e-141	201.98	188.54	323290000	3	1	1	1.10756	0.521861	1.13856	VLNCDKQEVCEEFSQQLNSNGCITQQVHTK	sp|P20742|PZP_HUMAN	213
0.55832	0.625053	0.953194	0.367807	0.986787	-0.101678	-0.48114	0.640925	0.440835	0.515195	Deamidation (N);Oxidation (M)	DirectTMT-HighpHC18-Fr8			+	P_I	2133.96	0.955835	54.905	54.905	3.5328e-58	162.77	154.06	290530000	2	1	0	1.1155	0.495405	1.1162	TFSSMTCASGANVSEQLSLK	sp|P20742|PZP_HUMAN	213
1.06953	1.08235	1.47081	0.939722	1.42431	0.485282	0.224371	1.16247	0.847422	0.95702	Deamidation (N)	DirectTMT-HighpHC18-Fr9			+	P_I	2117.96	0.96092	57.834	57.834	1.7771e-29	140.16	131.1	318570000	2	1	0	1.31374	0.462031	1.15871	TFSSMTCASGANVSEQLSLK	sp|P20742|PZP_HUMAN	213
-1.86912	-1.70961	-1.72924	-2.11071	-1.73956	-2.65346	-2.68735	-1.89086	-2.33984	-1.77958	2 Deamidation (N)	DirectTMT-HighpHC18-Fr4			+	P_I	2865.25	0.254536	57.26	57.26	2.2536e-27	102.21	83.81	37353000	1	2	0	1.20302	0.438571	1.08849	QEVCEEFSQQLNSNGCITQQVHTK	sp|P20742|PZP_HUMAN	213
2.23963	2.28729	2.37869	2.4024	2.34643	2.46261	2.18692	2.40121	2.36561	2.06465	Deamidation (N)	DirectTMT-HighpHC18-Fr8					940.432	0.432418	45.561	45.561	1.7591e-40	164.96	106.35	11273000000	10	1	0	0.170816	0.034687	0.124026	TLFCNASK	tr|Q5VVQ7|Q5VVQ7_HUMAN;sp|P20851|C4BPB_HUMAN	214
-2.29031	-2.05701	-1.99786	-2.01604	-1.98773	-2.03422	-2.3524	-1.8457	-1.8134	-2.31226	Deamidation (N)	DirectTMT-HighpHC18-Fr10					1068.53	0.527381	35.377	35.377	0.001388	91.855	73.075	191380000	2	1	1	0.00482493	0.0018055	0.00553184	KTLFCNASK	tr|Q5VVQ7|Q5VVQ7_HUMAN;sp|P20851|C4BPB_HUMAN	214
-0.537844	-0.340935	-0.507692	-0.221583	-0.324883	-0.194773	-0.440112	-0.310913	-0.320588	-0.615316	Deamidation (N)	DirectTMT-HighpHC18-Fr7					1311.5	0.503745	37.167	37.167	3.4e-47	169.37	158.21	172380000	5	1	0	0.0386815	-0.0102472	-0.0349987	EWDNTTTECR	tr|Q5VVQ7|Q5VVQ7_HUMAN;sp|P20851|C4BPB_HUMAN	214
3.20593	3.29732	3.2618	3.35644	3.29668	3.42276	3.22449	3.36647	3.35437	3.27838	2 Deamidation (N)	DirectTMT-HighpHC18-Fr7					2612.21	0.206447	64.216	64.216	5.3834e-37	127.28	113.55	17189000000	24	2	0	0.499882	-0.0456612	-0.188124	LGHCPDPVLVNGEFSSSGPVNVSDK	tr|Q5VVQ7|Q5VVQ7_HUMAN;sp|P20851|C4BPB_HUMAN	214
2.41748	2.58829	2.50891	2.69107	2.55768	2.66586	2.46251	2.75398	2.65686	2.51987	Deamidation (N)	DirectTMT-HighpHC18-Fr6					2611.22	0.222431	63.478	63.478	1.5368e-32	118.22	105.54	1586500000	8	1	0	0.377279	-0.059129	-0.21942	LGHCPDPVLVNGEFSSSGPVNVSDK	tr|Q5VVQ7|Q5VVQ7_HUMAN;sp|P20851|C4BPB_HUMAN	214
-0.654508	-0.635879	-0.571716	-0.700728	-0.634191	-0.624204	-0.548446	-0.656137	-0.533925	-0.369844	Deamidation (N)	DirectTMT-HighpHC18-Fr8					2030.03	0.032035	67.39	67.39	2.793e-37	146.78	129.56	124590000	2	1	0	0.910387	-0.092893	-0.365909	GPNLTSPASITFTTGLEAPR	tr|A0A087X0I0|A0A087X0I0_HUMAN;tr|A0A140T9L7|A0A140T9L7_HUMAN;tr|A0A140T8Z8|A0A140T8Z8_HUMAN;tr|A0A140T9C0|A0A140T9C0_HUMAN;tr|A0A140T902|A0A140T902_HUMAN;tr|A0A140T8Y3|A0A140T8Y3_HUMAN;tr|A0A140TA52|A0A140TA52_HUMAN;tr|A0A140TA41|A0A140TA41_HUMAN;tr|A0A140TA33|A0A140TA33_HUMAN;sp|P22105|TENX_HUMAN	215
-2.82833	-2.77106	-3.02114	-2.58566	-2.72579	-3.14497	-2.99656	-2.73338	-2.8265	-3.14059	Deamidation (N)	DirectTMT-HighpHC18-Fr3					2544.07	0.0679213	53.171	53.171	5.0531e-05	58.093	44.501	57703000	2	1	0	0.873451	0.182003	0.588815	SQCTYSNPEGTVVLACDQAQCR	sp|P22792|CPN2_HUMAN	216
-4.231	-4.02257	-4.64818	-5.3752	-4.22149	-4.3606	-4.24143	-5.13441	-4.45642	-5.08878	Deamidation (N)	DirectTMT-HighpHC18-Fr10					2314.23	0.232132	74.076	74.076	1.3511e-09	74.364	63.706	13287000	1	1	0	0.205301	0.156639	0.309154	LYLGSNNLTALHPALFQNLSK	sp|P22792|CPN2_HUMAN	216
-1.79064	-1.88804	-1.77444	-1.77947	-1.7882	-1.84799	-2.15776	-1.74338	-1.9095	-1.95306	2 Deamidation (N)	DirectTMT-HighpHC18-Fr6					1049.5	0.50294	52.963	52.963	0.017635	67.563	54.936	25064000	1	2	0	0.859172	0.11818	0.434833	AFGSNPNLTK	sp|P22792|CPN2_HUMAN	216
-0.699915	-0.759635	-0.847968	-0.895639	-0.734413	-0.798022	-0.969764	-0.87303	-0.710643	-0.737704	2 Deamidation (N)	DirectTMT-HighpHC18-Fr9					1602.83	0.825337	70.833	70.833	0.0032082	58.159	41.934	42082000	1	2	0	0.204328	0.0303188	0.11679	LSNNALSGLPQGVFGK	sp|P22792|CPN2_HUMAN	216
2.79584	2.61194	2.81281	2.50798	2.68068	2.8629	2.46775	2.80098	2.69226	2.52271	Deamidation (N)	DirectTMT-HighpHC18-Fr7					1048.52	0.518924	44.931	44.931	3.8376e-118	208.63	146.67	15852000000	20	1	0	0.0462682	0.0125298	0.04239	AFGSNPNLTK	sp|P22792|CPN2_HUMAN	216
1.12309	0.939922	1.19202	0.947207	1.06138	1.25351	0.794918	1.23179	1.15018	0.911017	3 Deamidation (N)	DirectTMT-HighpHC18-Fr9					2316.2	0.200163	79.379	79.379	5.8615e-91	178.72	162.41	348470000	7	3	0	0.0532798	-0.0155611	-0.0512211	LYLGSNNLTALHPALFQNLSK	sp|P22792|CPN2_HUMAN	216
0.881542	0.605779	0.862203	0.450861	0.733655	0.881756	0.530183	0.780841	0.843701	0.617527	2 Deamidation (N)	DirectTMT-HighpHC18-Fr10					2315.22	0.216147	76.659	76.659	2.7632e-77	170.53	158.9	863040000	6	2	0	0.0832036	-0.0239939	-0.0785624	LYLGSNNLTALHPALFQNLSK	sp|P22792|CPN2_HUMAN	216
-1.58754	-1.69691	-1.6874	-1.33757	-1.73191	-1.29666	-1.62308	-1.38875	-1.52365	-1.57501	Deamidation (N)	DirectTMT-HighpHC18-Fr10					1601.84	0.841321	65.475	65.475	2.0965e-06	87.148	64.27	72863000	4	1	0	0.669868	-0.126835	-0.431518	LSNNALSGLPQGVFGK	sp|P22792|CPN2_HUMAN	216
-1.94278	-1.88931	-1.90507	-2.02944	-1.4229	-1.52253	-1.74757	-2.04037	-2.04364	-1.95719	Deamidation (N)	DirectTMT-HighpHC18-Fr8					1101.6	0.602988	38.534	38.534	0.033383	52.928	25.83	22338000	1	1	1	0.0594561	0.0243624	0.0703087	KNGTNVIVEK	tr|H7C1M3|H7C1M3_HUMAN;sp|P22894|MMP8_HUMAN	217
-1.21523	-1.23834	-1.08121	-1.14594	-1.13588	-1.19623	-1.13923	-1.09876	-1.16771	-1.03898	Deamidation (N)	DirectTMT-HighpHC18-Fr1b					1990.9	0.900746	64.694	64.694	1.6936e-06	89.283	74.311	83193000	2	1	0	0.397921	-0.0351393	-0.146699	IIEVEEEQEDPYLNDR	sp|P23142|FBLN1_HUMAN;tr|B1AHM7|B1AHM7_HUMAN;tr|B1AHM9|B1AHM9_HUMAN;tr|B1AHL2|B1AHL2_HUMAN;tr|H7C1M6|H7C1M6_HUMAN	218
1.9088	1.91425	1.89065	2.00038	1.9151	1.95907	2.18019	1.77774	1.90759	2.08751	Deamidation (N)	DirectTMT-HighpHC18-Fr8					1817.83	0.825413	54.711	54.711	6.1534e-53	160.81	149.19	2326200000	8	1	0	0.338714	-0.0565811	-0.20753	CATPHGDNASLEATFVK	sp|P23142|FBLN1_HUMAN;tr|B1AHM7|B1AHM7_HUMAN;tr|B1AHM9|B1AHM9_HUMAN;tr|B1AHL2|B1AHL2_HUMAN;tr|B1AHM8|B1AHM8_HUMAN;tr|B1AHM6|B1AHM6_HUMAN;tr|B1AHN3|B1AHN3_HUMAN	218
-1.75076	-1.3476	-1.5532	-0.780979	-1.19536	-1.63938	-1.23437	-1.84357	-1.6177	-1.47012	Deamidation (N)	DirectTMT-HighpHC18-Fr1b					1388.56	0.562656	17.932	17.932	0.0056476	63.662	48.69	29137000	1	1	0	0.586825	0.235448	0.597965	STNHEPSEMSNR	tr|H3BQD0|H3BQD0_HUMAN;sp|P23435|CBLN1_HUMAN;sp|Q8IUK8|CBLN2_HUMAN	219
-1.00414	-0.723726	-0.889093	-0.812553	-0.723724	-0.823393	-0.789696	-1.06459	-1.16934	-1.02696	Deamidation (N)	DirectTMT-HighpHC18-Fr7					1746.79	0.788299	65.59	65.59	7.8225e-39	158.89	137.8	80022000	2	1	0	0.828346	0.144147	0.496811	SDFSQTMLFQANTTR	sp|P23470|PTPRG_HUMAN	220
0.674893	0.597819	0.530354	0.392476	0.445803	0.559248	0.658523	0.656332	0.542054	0.366868	Deamidation (N)	DirectTMT-HighpHC18-Fr3					2300.99	0.99208	68.162	68.162	6.3094e-29	133.95	111.07	323100000	3	1	0	0.148736	-0.028336	-0.103594	VGEEYQELQLDGFDNESSNK	sp|P23470|PTPRG_HUMAN	220
-1.88439	-1.98806	-2.19234	-2.38928	-2.41414	-2.22517	-2.09057	-2.01951	-1.93538	-1.98293	Deamidation (N)	DirectTMT-HighpHC18-Fr5					1053.42	0.421929	33.748	33.748	1.0627e-13	132.78	95.588	8505000	1	1	0	0.489411	-0.122929	-0.387812	ACNCSGLGSK	sp|P24043|LAMA2_HUMAN;tr|A0A087WYF1|A0A087WYF1_HUMAN;tr|A0A087WX80|A0A087WX80_HUMAN	221
-4.51956	-4.03431	-3.71808	-3.65625	-4.18841	-4.31788	-4.25178	-4.01975	-4.29847	-4.3203	Deamidation (N)	DirectTMT-HighpHC18-Fr10					1539.8	0.800702	72.33	72.33	0.00027849	82.543	65.518	7920400	1	1	0	0.63717	0.218313	0.592852	NCSFSIIYPVVIK	tr|D6RHH7|D6RHH7_HUMAN;sp|P24387|CRHBP_HUMAN	222
-2.2794	-2.38975	-2.28499	-2.12447	-2.51721	-2.46704	-2.28459	-2.34557	-2.24888	-2.41864	Deamidation (N)	DirectTMT-HighpHC18-Fr3					1593.79	0.788617	85.311	85.311	6.0842e-06	106.13	89.188	34693000	3	1	0	0.173006	0.0337793	0.122066	LLETVEYNISGAER	tr|J3QSU6|J3QSU6_HUMAN;sp|P24821|TENA_HUMAN;tr|F5H7V9|F5H7V9_HUMAN;tr|H0YGZ3|H0YGZ3_HUMAN	223
-0.955238	-1.04581	-1.024	-0.898109	-0.871609	-0.957526	-0.946749	-1.01386	-0.862979	-0.884406	Deamidation (N)	DirectTMT-HighpHC18-Fr5					1944.74	0.744068	57.661	57.661	1.9209e-06	79.837	70.421	30795000	1	1	0	0.245563	-0.0258488	-0.106188	GNFSTEGCGCVCEPGWK	tr|J3QSU6|J3QSU6_HUMAN;sp|P24821|TENA_HUMAN;tr|E9PC84|E9PC84_HUMAN;tr|F5H7V9|F5H7V9_HUMAN	223
-0.84217	-0.815338	-0.819963	-1.02263	-0.798491	-0.924084	-0.749425	-0.99725	-0.812781	-0.633233	Deamidation (N)	DirectTMT-HighpHC18-Fr9					2589.25	0.249967	92.433	92.433	1.8888e-35	135.21	114.08	131990000	2	1	0	0.189664	-0.0363636	-0.131637	LNWTAADQAYEHFIIQVQEANK	tr|J3QSU6|J3QSU6_HUMAN;sp|P24821|TENA_HUMAN;tr|E9PC84|E9PC84_HUMAN;tr|H0YGZ3|H0YGZ3_HUMAN	223
-2.40465	-2.27186	-1.89231	-2.03451	-2.16128	-2.38927	-2.06881	-2.1877	-2.14156	-1.77751	Deamidation (N)	DirectTMT-HighpHC18-Fr2					1883.73	0.7349	28.502	28.502	2.7013e-06	86.497	82.254	17573000	1	1	0	0.11212	-0.0399504	-0.119771	GPNCSEPECPGNCHLR	tr|J3QSU6|J3QSU6_HUMAN;sp|P24821|TENA_HUMAN;tr|E9PC84|E9PC84_HUMAN;tr|F5H7V9|F5H7V9_HUMAN	223
-1.79813	-1.89708	-1.68878	-1.79075	-1.84317	-1.66968	-1.73872	-1.82218	-1.81746	-1.69169	Deamidation (N)	DirectTMT-HighpHC18-Fr6					1468.79	0.788557	64.222	64.222	2.0208e-27	144.47	70.487	59207000	2	1	0	0.574194	-0.0556355	-0.225625	VEAAQNLTLPGSLR	tr|J3QSU6|J3QSU6_HUMAN;sp|P24821|TENA_HUMAN;tr|E9PC84|E9PC84_HUMAN	223
-1.74745	-2.15352	-2.2034	-2.20464	-1.83723	-2.05175	-1.8673	-2.07186	-1.9883	-1.73247	Deamidation (N)	DirectTMT-HighpHC18-Fr9					2589.25	0.249967	89.391	89.391	1.3949e-24	119.87	90.755	24373000	1	1	0	0.320131	-0.0869123	-0.274251	LNWTAADNAYEHFVIQVQEVNK	tr|J3QSU6|J3QSU6_HUMAN;sp|P24821|TENA_HUMAN;tr|E9PC84|E9PC84_HUMAN	223
2.70767	2.91547	2.93481	2.63248	2.59546	2.99403	2.99724	2.83226	2.70871	2.79216	Deamidation (N)	DirectTMT-HighpHC18-Fr1b					1138.47	0.471322	47.136	47.136	2.0604e-32	157.68	126.3	14654000000	18	1	0	0.567544	-0.107702	-0.370082	FGCEIENNR	sp|P25311|ZA2G_HUMAN;tr|C9JEV0|C9JEV0_HUMAN	224
3.00494	3.33571	3.19216	3.18228	3.16954	3.36734	3.38584	3.26961	3.16064	3.25278	2 Deamidation (N)	DirectTMT-HighpHC18-Fr2					2066.92	0.918127	62.716	62.716	1.2231e-171	225.01	214.2	49214000000	36	2	0	0.865347	-0.110315	-0.413751	DIVEYYNDSNGSHVLQGR	sp|P25311|ZA2G_HUMAN;tr|C9JEV0|C9JEV0_HUMAN	224
-2.82039	-2.72754	-2.79894	-3.15868	-2.63419	-2.44987	-2.75689	-2.89923	-2.68575	-2.73073	Deamidation (N);Oxidation (M)	DirectTMT-HighpHC18-Fr8					3188.46	0.460824	97.967	97.967	6.2673e-30	100.88	89.356	49399000	1	1	1	0.502659	-0.123456	-0.391939	EDIFMETLKDIVEYYNDSNGSHVLQGR	sp|P25311|ZA2G_HUMAN;tr|C9JEV0|C9JEV0_HUMAN	224
3.2738	3.55031	3.50272	3.25496	3.22835	3.65086	3.62265	3.46445	3.27493	3.48717	2 Deamidation (N)	DirectTMT-HighpHC18-Fr1b					1139.46	0.455338	40.709	40.709	6.0049e-11	125.82	84.788	4182300000	8	2	0	0.729682	-0.13798	-0.467002	FGCEIENNR	sp|P25311|ZA2G_HUMAN;tr|C9JEV0|C9JEV0_HUMAN	224
2.13154	2.31588	2.26605	2.14036	2.15527	2.45111	2.34741	2.3639	2.2313	2.33603	Deamidation (N)	DirectTMT-HighpHC18-Fr3			+	P_I	2065.93	0.934112	55.469	55.469	1.6151e-150	221.85	212.92	20981000000	18	1	0	1.64075	-0.14413	-0.573527	DIVEYYNDSNGSHVLQGR	sp|P25311|ZA2G_HUMAN;tr|C9JEV0|C9JEV0_HUMAN	224
-0.333188	-0.342326	-0.509734	-0.564705	-0.332984	-0.152069	-0.277265	-0.197445	-0.400374	-0.213494	Deamidation (N)	DirectTMT-HighpHC18-Fr9			+	P_I	3172.47	0.465909	98.899	98.899	1.9054e-133	200.98	191.68	119350000	1	1	1	1.46813	-0.168458	-0.63332	EDIFMETLKDIVEYYNDSNGSHVLQGR	sp|P25311|ZA2G_HUMAN;tr|C9JEV0|C9JEV0_HUMAN	224
-0.0978374	0.279897	-0.384867	0.661369	0.184754	-0.249524	0.516463	-0.214083	-0.586649	-0.411883	Deamidation (N)	DirectTMT-HighpHC18-Fr5					1420.72	0.719809	36.763	36.763	0.029301	56.563	14.454	132360000	2	1	0	0.595939	0.317799	0.6934	VQSDVNITLEFR	sp|P25391|LAMA1_HUMAN	225
-0.107429	0.012332	0.311749	0.33878	-0.343801	0.126538	-0.025188	0.0598617	-0.132609	0.0596762	2 Deamidation (N)	DirectTMT-HighpHC18-Fr6					918.441	0.440674	53.019	53.019	0.052407	47.082	23.11	93510000	2	2	1	0.0649549	0.0246702	0.0733115	EGNNLSRK	sp|P25391|LAMA1_HUMAN	225
-1.18697	-1.08358	-1.20797	-1.04012	-1.04877	-1.09471	-1.13436	-1.00852	-1.01599	-1.58789	Deamidation (N)	DirectTMT-HighpHC18-Fr3					1433.66	0.656891	26.835	26.835	1.1763e-37	158.42	103.81	417180000	4	1	0	0.193066	0.0548143	0.175032	GTANTTTAGVPCQR	sp|P26927|HGFL_HUMAN;tr|G3XAK1|G3XAK1_HUMAN	226
1.65384	1.65314	1.48635	1.48884	1.83029	1.75833	1.70042	1.71171	1.65771	1.30309	Deamidation (N)	DirectTMT-HighpHC18-Fr9					2586.3	0.295931	87.184	87.184	1.9322e-61	155.76	139.45	1178400000	12	1	0	0.0122825	-0.00375805	-0.0123537	GTGNDTVLNVALLNVISNQECNIK	sp|P26927|HGFL_HUMAN;tr|G3XAK1|G3XAK1_HUMAN;tr|H7C0F8|H7C0F8_HUMAN;sp|Q2TV78|MST1L_HUMAN	226
2.34113	1.68337	2.15514	1.79541	1.95863	1.86449	1.53323	1.68306	1.93334	1.57647	Deamidation (N)	DirectTMT-HighpHC18-Fr9			+	P_I	1180.62	0.624058	58.496	58.496	1.6729e-35	155.42	125.44	16774000000	13	1	0	1.01628	0.268618	0.784093	HANWTLTPLK	sp|P27169|PON1_HUMAN	227
4.60104	3.98897	4.40025	4.00721	4.23867	4.17281	3.84285	4.12422	4.36192	4.13295	Deamidation (N)	DirectTMT-HighpHC18-Fr8					2314.17	0.169257	72.073	72.073	8.3889e-106	187.89	166.83	8617700000	30	1	0	0.370769	0.12028	0.350303	VTQVYAENGTVLQGSTVASVYK	sp|P27169|PON1_HUMAN	227
0.317736	-0.384711	0.0960836	0.121841	-0.0401402	0.0200214	-0.292928	-0.0984054	0.145509	-0.18404	Deamidation (N)	DirectTMT-HighpHC18-Fr5					1638.83	0.828708	64.491	64.491	6.7157e-05	86.467	64.269	127270000	2	1	0	0.321543	0.10413	0.306664	EVQPVELPNCNLVK	sp|P27169|PON1_HUMAN;tr|F8WF42|F8WF42_HUMAN	227
-1.4726	-1.77588	-1.43529	-1.61958	-1.50865	-1.45617	-1.52505	-1.70951	-1.7103	-1.71388	Deamidation (N)	DirectTMT-HighpHC18-Fr9					911.486	0.486502	49.079	49.079	0.0047141	88.942	60.43	44960000	2	1	0	0.314552	0.0605818	0.214307	INLTWHK	tr|C9JNR0|C9JNR0_HUMAN;sp|P27930|IL1R2_HUMAN	230
-4.34477	-3.49491	-3.89973	-3.66716	-4.0539	-4.02753	-3.7712	-3.99749	-4.02167	-4.1678	Deamidation (N)	DirectTMT-HighpHC18-Fr3					1833.91	0.908172	30.381	30.381	1.3583e-06	72.772	60.98	15111000	1	1	1	0.272871	0.10504	0.290621	RDPGAAVPGAANASAQQPR	sp|P28300|LYOX_HUMAN	231
-3.63022	-3.56843	-3.78989	-3.82724	-3.31156	-3.22324	-3.51115	-3.43787	-3.7363	-3.57799	Deamidation (N)	DirectTMT-HighpHC18-Fr10					1340.7	0.697617	62.974	62.974	0.00070441	77.593	63.386	5230700	1	1	0	0.475076	-0.128154	-0.394436	FIASFNVVNTTK	tr|J3QLI4|J3QLI4_HUMAN;tr|E7EPS8|E7EPS8_HUMAN;sp|P28827|PTPRM_HUMAN	232
1.99409	2.00723	1.90752	2.13545	1.90587	1.94746	2.11082	1.86362	1.90097	1.88403	Deamidation (N)	DirectTMT-HighpHC18-Fr1b					1358.6	0.599025	51.056	51.056	9.1369e-61	169.58	107.02	3282100000	10	1	0	0.34674	0.04865	0.18621	DFYVDENTTVR	sp|P29622|KAIN_HUMAN	234
2.54928	2.42203	2.42671	2.36219	2.35307	2.4184	2.4463	2.37044	2.43806	2.3816	Deamidation (N);Oxidation (M)	DirectTMT-HighpHC18-Fr5					1417.64	0.643532	65.716	65.716	0.00030053	102.66	90.496	3199800000	10	1	0	0.115216	0.0116932	0.0491024	FLNDTMAVYEAK	sp|P29622|KAIN_HUMAN	234
3.27725	3.05274	3.08676	2.96196	3.00788	3.15007	3.13278	3.07555	3.13867	3.0107	Deamidation (N)	DirectTMT-HighpHC18-Fr5					1401.65	0.648618	73.491	73.491	3.3606e-89	193.23	164.14	9406600000	9	1	0	0.156346	-0.0242374	-0.0931568	FLNDTMAVYEAK	sp|P29622|KAIN_HUMAN	234
0.425399	0.4877	0.483663	0.629564	0.439366	0.60098	0.548246	0.587712	0.60944	0.546293	Deamidation (N)	DirectTMT-HighpHC18-Fr7			+	P_I	2344.15	0.154669	91.617	91.617	6.5725e-106	188.26	171.84	10847000000	21	1	0	1.23975	-0.0853958	-0.357989	SQILEGLGFNLTELSESDVHR	sp|P29622|KAIN_HUMAN	234
-2.64257	-3.01569	-2.70179	-2.87773	-2.60348	-2.62654	-2.79506	-2.46952	-2.64278	-2.7427	Deamidation (N)	DirectTMT-HighpHC18-Fr9					964.534	0.53418	46.716	46.716	0.0091232	68.224	32.928	18812000	1	1	0	0.565519	-0.112936	-0.381903	SLHVPGLNK	sp|P30530|UFO_HUMAN	235
-1.71181	-2.32645	-2.02176	-2.15463	-2.33327	-2.07652	-2.56398	-2.58612	-2.17941	-2.26451	Deamidation (N)	DirectTMT-HighpHC18-Fr5					1003.47	0.472308	27.255	27.255	0.019763	65.246	44.345	16112000	2	1	0	0.735494	0.224523	0.633609	VTYQNHNK	sp|P32004|L1CAM_HUMAN	236
-2.2635	-2.89161	-2.53307	-2.54189	-2.49818	-2.78172	-2.89705	-2.69602	-2.64397	-2.63453	Deamidation (N)	DirectTMT-HighpHC18-Fr7					1145.59	0.592818	43.285	43.285	0.0030562	74.162	57.386	6982700	1	1	0	0.864707	0.185008	0.59336	VPGNQTSTTLK	sp|P32004|L1CAM_HUMAN;tr|H0Y5C3|H0Y5C3_HUMAN	236
0.681808	0.324768	0.415593	0.469425	0.377406	0.337391	0.485023	0.297286	0.25915	0.516017	Deamidation (N)	DirectTMT-HighpHC18-Fr3					1346.65	0.650015	56.24	56.24	4.098e-05	110.08	82.748	98832000	3	1	0	0.42172	0.0748268	0.266952	EIVCNVTLGGER	tr|K7ERN2|K7ERN2_HUMAN;sp|P32942|ICAM3_HUMAN	237
-1.25628	-1.33258	-1.28438	-1.28407	-0.789192	-1.29846	-1.06343	-1.0452	-1.34295	-1.2107	Deamidation (N)	DirectTMT-HighpHC18-Fr9					2162.15	0.152425	81.919	81.919	5.7068e-18	120.9	101.86	37011000	2	1	0	0.00821173	0.00284367	0.00895914	VELAPLPPWQPVGQNFTLR	tr|K7ERN2|K7ERN2_HUMAN;sp|P32942|ICAM3_HUMAN;tr|K7EQC7|K7EQC7_HUMAN	237
-1.31793	-1.4384	-1.23804	-1.41425	-1.61838	-1.09331	-1.41829	-1.34992	-1.41958	-1.16172	Deamidation (N)	DirectTMT-HighpHC18-Fr8					1611.78	0.782075	79.046	79.046	0.00030144	79.633	58.68	141880000	2	1	0	0.609215	-0.116838	-0.398333	EVYPWYNLTVEAK	sp|P33151|CADH5_HUMAN	238
-0.928856	-1.57483	-0.916725	-1.31212	-1.21714	-0.585018	-1.07132	-1.03852	-0.984036	-0.915108	Deamidation (N)	DirectTMT-HighpHC18-Fr7					2115.08	0.0847988	66.555	66.555	8.9708e-25	139.88	120.31	157660000	1	1	1	0.952412	-0.271132	-0.77105	LDRENISEYHLTAVIVDK	sp|P33151|CADH5_HUMAN;tr|I3L1J2|I3L1J2_HUMAN;tr|H3BPG1|H3BPG1_HUMAN	238
-0.988316	-1.40223	-0.919029	-1.41042	-1.3736	-0.919351	-1.0447	-0.924353	-1.14195	-0.678083	Deamidation (N);Oxidation (M)	DirectTMT-HighpHC18-Fr9			+	P_I	2830.31	0.313312	49.83	49.83	2.3004e-07	63.69	57.026	44048000	1	1	1	1.1411	-0.277033	-0.829814	DWIWNQMHIDEEKNTSLPHHVGK	sp|P33151|CADH5_HUMAN;tr|I3L1J2|I3L1J2_HUMAN;tr|H3BPG1|H3BPG1_HUMAN;tr|H3BR64|H3BR64_HUMAN;tr|H3BR11|H3BR11_HUMAN	238
-0.337478	-0.991666	-0.495809	-0.958962	-0.729429	-0.175637	-0.564879	-0.400753	-0.666738	-0.309848	Deamidation (N)	DirectTMT-HighpHC18-Fr9					2814.32	0.318397	55.847	55.847	1.4807e-13	83.606	74.519	247330000	1	1	1	0.961291	-0.279098	-0.786333	DWIWNQMHIDEEKNTSLPHHVGK	sp|P33151|CADH5_HUMAN;tr|I3L1J2|I3L1J2_HUMAN;tr|H3BPG1|H3BPG1_HUMAN;tr|H3BR64|H3BR64_HUMAN;tr|H3BR11|H3BR11_HUMAN	238
-2.88915	-2.92969	-2.67534	-2.8186	-2.78683	-2.96917	-2.81481	-2.84406	-2.85697	-2.69718	Deamidation (N)	DirectTMT-HighpHC18-Fr1b					1066.41	0.413807	13.322	13.322	7.8519e-15	136.27	6.8468	223880000	1	1	0	0.0987827	0.0165173	0.0630509	TCHESYNR	sp|P33908|MA1A1_HUMAN	239
-4.2742	-4.4129	-4.33261	-4.04023	-4.29856	-4.29176	-4.30906	-4.87917	-4.51171	-4.25363	Deamidation (N)	DirectTMT-HighpHC18-Fr1b					3434.47	0.469216	68.405	68.405	1.0969e-31	91.113	85.018	28250000	1	1	0	0.664624	0.177369	0.533962	LVPNPAQEDSNSDGVGDICESDFDQDQVIDR	tr|E7ES19|E7ES19_HUMAN;sp|P35443|TSP4_HUMAN	240
-1.42624	-1.6477	-1.67993	-1.30159	-1.54787	-1.34486	-1.6767	-1.39382	-1.6742	-1.80117	2 Deamidation (N)	DirectTMT-HighpHC18-Fr5					3970.77	0.769955	83.446	83.446	1.0201e-34	89.577	87.765	111210000	3	2	0	0.203945	0.0574844	0.183546	FVQAICEGDDCQPPAYTYNNITCASPPEVVGLDLR	sp|P35858|ALS_HUMAN	241
-1.88678	-1.74145	-1.64849	-1.92526	-2.17759	-1.73414	-1.92188	-1.61633	-1.82017	-2.02393	Deamidation (N)	DirectTMT-HighpHC18-Fr7					3969.79	0.785939	84.035	84.035	5.6557e-46	104.48	101.82	510870000	4	1	0	0.180994	-0.0526253	-0.167107	FVQAICEGDDCQPPAYTYNNITCASPPEVVGLDLR	sp|P35858|ALS_HUMAN	241
-0.0444756	-0.383676	-0.0274477	-0.086205	0.125292	0.193896	-0.401995	0.12339	0.0754924	0.148899	Deamidation (N)	DirectTMT-HighpHC18-Fr9					2381.14	0.136182	56.474	56.474	1.9087e-29	140.02	130.36	105440000	1	1	0	0.355454	-0.111239	-0.329839	VLLLHEVHANDTGSYVCYYK	tr|E9PD35|E9PD35_HUMAN;sp|P35916|VGFR3_HUMAN;tr|B5A927|B5A927_HUMAN	242
-0.986597	-0.739734	-0.934439	-0.805695	-0.923951	-0.780977	-0.819673	-0.782142	-0.714103	-0.526759	Deamidation (N)	DirectTMT-HighpHC18-Fr5		+	+	P_I	2573.29	0.286077	99.638	99.638	3.8805e-78	175.77	143.2	915110000	11	1	0	1.23662	-0.153352	-0.569321	VTQNLTLIEESLTSEFIHDIDR	sp|P36955|PEDF_HUMAN;CON__Q95121;tr|I3L4N7|I3L4N7_HUMAN	243
0.543074	0.632117	0.492256	0.615431	0.600691	0.640822	0.630234	0.391104	0.446735	0.669034	Deamidation (N)	DirectTMT-HighpHC18-Fr7					1133.54	0.538673	57.942	57.942	1.346e-26	147.37	79.375	98622000	4	1	0	0.128508	0.0211279	0.0805002	NLSCIVNEGK	sp|P40189|IL6RB_HUMAN;tr|D6RH03|D6RH03_HUMAN	244
-0.265918	-0.293804	-0.137009	-0.260547	-0.34729	-0.21188	-0.353551	-0.196156	-0.177516	-0.170307	2 Deamidation (N)	DirectTMT-HighpHC18-Fr6					1376.66	0.657209	44.294	44.294	0.00066587	85.672	72.692	67163000	2	2	0	0.354238	-0.0390314	-0.157198	SHLQNYTVNATK	sp|P40189|IL6RB_HUMAN	244
-1.40236	-1.5452	-1.46538	-1.79792	-1.51152	-1.35493	-1.67711	-1.4086	-1.60206	-1.45329	Deamidation (N)	DirectTMT-HighpHC18-Fr5					1332.66	0.656146	56.748	56.748	4.9224e-19	138.76	120.78	101370000	1	1	0	0.199491	-0.0452772	-0.155663	ETHLETNFTLK	sp|P40189|IL6RB_HUMAN;tr|D6RH03|D6RH03_HUMAN	244
-2.82615	-2.9445	-3.15487	-3.17285	-2.9958	-3.28951	-2.96091	-3.01407	-2.62717	-3.08158	Deamidation (N)	DirectTMT-HighpHC18-Fr10					1200.67	0.671402	61.865	61.865	0.0093189	66.595	41.673	10094000	1	1	0	0.069401	-0.0241873	-0.0742418	LPNLSSLTLSR	sp|P40197|GPV_HUMAN	245
0.329082	0.215465	0.269107	0.380805	0.582556	0.266416	0.306555	0.519224	0.580878	0.434482	2 Deamidation (N)	DirectTMT-HighpHC18-Fr8					1535.82	0.819523	71.208	71.208	0.00010535	86.467	68.055	141280000	2	2	0	0.327434	-0.0661077	-0.230118	LLDLSGNNLTHLPK	sp|P40197|GPV_HUMAN	245
-0.8636	-1.04618	-0.598513	-0.677625	-0.422655	-0.549752	-0.824314	-0.402414	-0.579584	-0.680802	Deamidation (N)	DirectTMT-HighpHC18-Fr8					3049.54	0.535644	87.851	87.851	8.9812e-83	162.27	155.26	293220000	3	1	0	0.398244	-0.114342	-0.348015	NLSSLESVQLDHNQLETLPGDVFGALPR	sp|P40197|GPV_HUMAN	245
0.51769	0.371215	0.406692	0.43392	0.647053	0.660172	0.498044	0.728841	0.762297	0.547232	Deamidation (N)	DirectTMT-HighpHC18-Fr10			+	P_I	1534.84	0.835507	62.964	62.964	1.9093e-06	111.39	97.482	606200000	3	1	0	1.30569	-0.164003	-0.605382	LLDLSGNNLTHLPK	sp|P40197|GPV_HUMAN	245
1.17836	1.63349	1.25237	1.22076	1.20957	1.54411	1.3406	1.28843	1.23761	1.49687	Deamidation (N)	DirectTMT-HighpHC18-Fr8					1919	6.5851e-06	71.605	71.605	9.0052e-135	212.59	192.75	4713200000	10	1	0	0.349627	-0.0826132	-0.272357	SVVAPATDGGLNLTSTFLR	sp|P41222|PTGDS_HUMAN;tr|Q5SQ11|Q5SQ11_HUMAN	246
-1.22315	-0.517268	-1.15581	-1.35018	-1.30025	-0.537009	-0.722523	-1.04043	-1.10344	-0.889235	Deamidation (N)	DirectTMT-HighpHC18-Fr10					1581.76	0.757591	75.112	75.112	1.6526e-190	237.67	190.85	83011000	2	1	0	0.678515	-0.250804	-0.653394	WFSAGLASNSSWLR	sp|P41222|PTGDS_HUMAN;tr|Q5SQ11|Q5SQ11_HUMAN	246
0.955593	0.85922	0.69547	0.911787	0.878012	0.839432	0.821438	0.865075	0.891951	0.633316	Deamidation (N)	DirectTMT-HighpHC18-Fr2					1121.54	0.535303	51.545	51.545	1.7709e-11	130.66	92.522	5640500000	5	1	0	0.339947	0.0497738	0.188745	FNDTEVLQR	sp|P43251|BTD_HUMAN;tr|C9JSN9|C9JSN9_HUMAN	248
-2.24401	-2.23205	-2.38034	-1.94515	-2.32145	-2.43622	-2.10139	-2.38779	-2.13403	-2.21981	2 Deamidation (N)	DirectTMT-HighpHC18-Fr6					2088.98	0.975248	71.835	71.835	1.1937e-09	102.5	90.985	42380000	1	2	0	0.116986	0.0312473	0.103977	YQFNTNVVFSNNGTLVDR	sp|P43251|BTD_HUMAN;tr|C9JSN9|C9JSN9_HUMAN	248
2.01973	1.94516	1.9385	2.06298	2.01808	1.99749	2.05124	2.013	2.00104	1.8157	Deamidation (N)	DirectTMT-HighpHC18-Fr5					2093.99	0.986541	55.056	55.056	1.443e-77	172	161.18	5879100000	6	1	0	0.175469	0.0211979	0.0856273	NPVGLIGAENATGETDPSHSK	sp|P43251|BTD_HUMAN	248
0.263512	0.307716	0.345339	0.382588	0.298511	0.335672	0.381159	0.331452	0.275757	0.332016	Deamidation (N)	DirectTMT-HighpHC18-Fr7					2204.09	0.0902186	80.286	80.286	2.1166e-22	128.14	117.76	2442900000	9	1	0	0.173868	-0.0116783	-0.0515798	DVQIIVFPEDGIHGFNFTR	sp|P43251|BTD_HUMAN;tr|C9JSN9|C9JSN9_HUMAN;tr|A0A2R8Y5J9|A0A2R8Y5J9_HUMAN;tr|F8WCU5|F8WCU5_HUMAN	248
0.297158	0.312981	0.463983	0.374935	0.326429	0.351681	0.434872	0.361535	0.327327	0.410657	Deamidation (N)	DirectTMT-HighpHC18-Fr6					2311.08	0.0803989	59.93	59.93	1.9145e-95	195.62	172.75	730490000	3	1	1	0.25425	-0.0221172	-0.0936864	WNPCLEPHRFNDTEVLQR	sp|P43251|BTD_HUMAN;tr|C9JSN9|C9JSN9_HUMAN	248
0.437903	0.455806	0.393701	0.577794	0.635509	0.6707	0.373127	0.638673	0.720959	0.546293	Deamidation (N)	DirectTMT-HighpHC18-Fr8					2087.99	0.991233	63.741	63.741	1.2829e-79	179.5	156.13	321440000	3	1	0	0.563626	-0.0898083	-0.325014	YQFNTNVVFSNNGTLVDR	sp|P43251|BTD_HUMAN;tr|C9JSN9|C9JSN9_HUMAN	248
-3.16715	-3.27175	-3.31878	-3.23795	-3.20662	-3.42339	-3.14791	-3.15215	-3.66868	-3.22349	Deamidation (N)	DirectTMT-HighpHC18-Fr5					1745.74	0.736221	26.992	26.992	0.00094687	74.678	64.89	12857000	2	1	1	0.350523	0.0826777	0.272693	HNFSHCCSKVDAQR	sp|P43652|AFAM_HUMAN	249
-1.06532	-1.60242	-1.49974	-1.69571	-1.65074	-1.66569	-1.50268	-1.42177	-1.57025	-1.56136	Deamidation (N)	DirectTMT-HighpHC18-Fr7					1644.79	0.788968	34.784	34.784	0.00013917	84.566	72.59	17845000	2	1	1	0.130716	0.0415648	0.129481	GQCIINSNKDDRPK	sp|P43652|AFAM_HUMAN	249
4.55817	4.00688	4.13022	4.1015	4.12708	4.09258	4.08317	4.25831	4.2559	4.04426	Deamidation (N)	DirectTMT-HighpHC18-Fr3					1195.54	0.535697	63.845	63.845	7.2186e-288	272.82	207.57	38704000000	57	1	0	0.136336	0.0379253	0.123803	DIENFNSTQK	sp|P43652|AFAM_HUMAN	249
2.9048	2.4819	2.54771	2.64504	2.59133	2.54985	2.51926	2.7153	2.6788	2.52759	Deamidation (N)	DirectTMT-HighpHC18-Fr8					1176.44	0.444062	24.568	24.568	4.1372e-06	109.66	102.81	15373000000	46	1	0	0.168803	0.0359985	0.126956	HNFSHCCSK	sp|P43652|AFAM_HUMAN	249
2.25912	1.80914	1.8552	1.95309	1.93795	1.89219	1.87354	2.07296	2.02144	1.84089	2 Deamidation (N)	DirectTMT-HighpHC18-Fr2					1196.52	0.519712	50.546	50.546	7.6445e-13	126.39	111.42	3282500000	11	2	0	0.0922066	0.0226971	0.0780766	DIENFNSTQK	sp|P43652|AFAM_HUMAN	249
5.68149	5.08499	4.95236	5.23659	5.0937	5.10006	5.10301	5.40301	5.35474	5.04149	Deamidation (N)	DirectTMT-HighpHC18-Fr4					1474.65	0.646369	48.759	48.759	1.7629e-73	184.03	126.68	48019000000	32	1	1	0.0220291	0.0093647	0.0270402	YAEDKFNETTEK	sp|P43652|AFAM_HUMAN	249
1.44612	1.30902	1.19265	1.41708	1.28149	1.34144	1.23833	1.37965	1.32432	1.34356	2 Deamidation (N)	DirectTMT-HighpHC18-Fr1b					1642.58	0.581025	27.146	27.146	2.593e-19	141.08	141.08	206430000	3	2	0	0.0253495	0.00380745	0.0151159	NCCNTENPPGCYR	sp|P43652|AFAM_HUMAN	249
2.96589	2.58789	2.6244	2.76612	2.70419	2.67927	2.66592	2.72194	2.76572	2.79714	Deamidation (N)	DirectTMT-HighpHC18-Fr3					868.381	0.381428	39.308	39.308	2.117e-08	124.98	50.545	2528000000	10	1	0	0.0178091	0.00370102	0.0136465	FNETTEK	sp|P43652|AFAM_HUMAN;CON__REFSEQ:XP_585019	249
0.711544	0.52201	0.303926	0.48728	0.371594	0.433307	0.435967	0.594477	0.559639	0.386433	Deamidation (N)	DirectTMT-HighpHC18-Fr5					1033.49	0.486244	39.788	39.788	1.5842e-11	130.96	90.532	128790000	8	1	0	0.0113462	-0.00269375	-0.00959406	GQCIINSNK	sp|P43652|AFAM_HUMAN	249
2.40458	1.97678	1.78195	2.11592	1.93688	2.1455	1.9237	1.99866	2.20184	2.12222	Deamidation (N)	DirectTMT-HighpHC18-Fr2					1641.6	0.59701	26.98	26.98	4.2816e-126	214.67	214.67	2310800000	23	1	0	0.113164	-0.0351646	-0.111078	NCCNTENPPGCYR	sp|P43652|AFAM_HUMAN	249
-4.25587	-4.59605	-4.5774	-4.62927	-4.75105	-4.95912	-4.72236	-4.44771	-4.79167	-4.52288	Deamidation (N)	DirectTMT-HighpHC18-Fr7					1007.48	0.482479	51.486	51.486	0.0039021	84.498	25.683	4354100	1	1	0	0.474836	0.12682	0.391837	NSSFHFLR	sp|P46531|NOTC1_HUMAN	250
-0.936108	-0.820825	-2.41004	-0.615633	-2.19193	-2.26358	-0.825506	-2.04673	-1.94828	-1.73409	Deamidation (N)	DirectTMT-HighpHC18-Fr7					959.504	0.503609	39.407	39.407	0.026536	62.464	11.428	81198000	1	1	0	0.359785	0.368732	0.566882	NSALSAQLR	tr|A0A0U1RQC3|A0A0U1RQC3_HUMAN;tr|F2Z2V6|F2Z2V6_HUMAN;tr|A0A0U1RQM8|A0A0U1RQM8_HUMAN;tr|A0A0U1RQU2|A0A0U1RQU2_HUMAN;tr|A0A0U1RQE9|A0A0U1RQE9_HUMAN;tr|C9J165|C9J165_HUMAN;tr|A0A0U1RQT0|A0A0U1RQT0_HUMAN;sp|P47897|SYQ_HUMAN	251
2.05516	1.79122	2.0565	1.86622	1.86396	1.82896	1.75452	1.84997	2.02388	1.76519	Deamidation (N)	DirectTMT-HighpHC18-Fr5					853.418	0.418148	41.066	41.066	2.1481e-20	143.12	76.086	1124500000	7	1	0	0.534102	0.0821102	0.300938	NNLTTYK	sp|P48740|MASP1_HUMAN	252
0.104699	-0.0375166	0.245218	-0.0503869	0.0192814	-0.0723495	-0.0713248	0.0520949	0.201368	0.0257597	2 Deamidation (N)	DirectTMT-HighpHC18-Fr6					854.402	0.402163	44.711	44.711	0.001665	111.04	74.842	110010000	2	2	0	0.151964	0.0291494	0.106301	NNLTTYK	sp|P48740|MASP1_HUMAN	252
1.00953	0.952651	0.963825	0.959982	0.978969	0.883503	0.917993	1.03527	0.94874	0.985267	Deamidation (N)	DirectTMT-HighpHC18-Fr8					1235.59	0.593486	53.031	53.031	1.6322e-08	116.52	87.431	1867200000	8	1	0	0.28143	0.0188368	0.0825418	FGYILHTDNR	sp|P48740|MASP1_HUMAN;tr|C9JMA2|C9JMA2_HUMAN;tr|F8W876|F8W876_HUMAN	252
-3.69981	-3.8991	-3.45303	-3.82104	-3.79687	-3.93684	-4.00199	-3.44196	-3.35503	-3.92747	Deamidation (N)	DirectTMT-HighpHC18-Fr10					2302.02	0.018058	59.749	59.749	3.2632e-07	75.682	65.486	10797000	1	1	0	0.00279555	-0.00130939	-0.00365929	MLNNNTGIYTCSAQGVWMNK	sp|P48740|MASP1_HUMAN	252
0.926673	1.11065	1.05752	1.42856	0.992189	1.12958	1.3772	0.981557	1.06409	1.02957	2 Deamidation (N)	DirectTMT-HighpHC18-Fr6					2124.01	0.0123622	61.467	61.467	7.6319e-18	121.44	110.49	783230000	4	2	0	0.0419029	-0.0132818	-0.042654	EGYSNISYIVVNHQGISSR	tr|A0A182DWH8|A0A182DWH8_HUMAN;tr|A0A182DWH7|A0A182DWH7_HUMAN;sp|P49908|SEPP1_HUMAN	256
-0.567965	-0.676644	-0.605153	-0.924432	-0.976001	-0.614005	-0.598317	-0.554184	-0.925778	-0.800692	Deamidation (N)	DirectTMT-HighpHC18-Fr9					1281.61	0.605707	32.988	32.988	0.00071842	79.492	54.17	322540000	2	1	1	0.185819	-0.0514439	-0.166057	KCGNCSLTTLK	tr|A0A182DWH8|A0A182DWH8_HUMAN;tr|A0A182DWH7|A0A182DWH7_HUMAN;sp|P49908|SEPP1_HUMAN	256
1.26565	1.35031	1.35941	1.55074	1.23892	1.41774	1.57345	1.36372	1.29731	1.37013	Deamidation (N)	DirectTMT-HighpHC18-Fr7					2123.03	0.0283466	57.751	57.751	3.2224e-71	175.21	157.99	5142400000	6	1	0	0.306823	-0.0514656	-0.189413	EGYSNISYIVVNHQGISSR	tr|A0A182DWH8|A0A182DWH8_HUMAN;tr|A0A182DWH7|A0A182DWH7_HUMAN;sp|P49908|SEPP1_HUMAN	256
3.49928	3.46377	3.61184	3.3767	3.26767	3.60827	3.56103	3.5136	3.40568	3.41688	Deamidation (N)	DirectTMT-HighpHC18-Fr7					1947.8	0.801248	59.941	59.941	8.0321e-169	227.89	197.46	7226300000	7	1	1	0.357843	-0.0572403	-0.211814	CGNCSLTTLKDEDFCK	tr|A0A182DWH8|A0A182DWH8_HUMAN;tr|A0A182DWH7|A0A182DWH7_HUMAN;sp|P49908|SEPP1_HUMAN	256
1.25814	1.28611	1.19766	1.1983	1.31305	1.33591	1.3157	1.40701	1.25187	1.28951	Deamidation (N)	DirectTMT-HighpHC18-Fr8			+	P_I	2914.4	0.398481	74.223	74.223	7.1661e-86	171.15	153.35	849260000	5	1	0	1.09056	-0.0693449	-0.295381	VSEHIPVYQQEENQTDVWTLLNGSK	tr|A0A182DWH8|A0A182DWH8_HUMAN;tr|A0A182DWH7|A0A182DWH7_HUMAN;sp|P49908|SEPP1_HUMAN	256
-1.07694	-1.03539	-0.843843	-0.92834	-1.03837	-0.874667	-0.947138	-0.904644	-0.991154	-0.770079	Deamidation (N)	DirectTMT-HighpHC18-Fr9					2251.12	0.12331	48.792	48.792	3.2794e-29	137.89	121.2	88368000	1	1	1	0.781501	-0.0870403	-0.338656	KEGYSNISYIVVNHQGISSR	tr|A0A182DWH8|A0A182DWH8_HUMAN;tr|A0A182DWH7|A0A182DWH7_HUMAN;sp|P49908|SEPP1_HUMAN	256
2.25214	2.01164	2.25407	1.82216	1.85303	2.1957	2.1435	2.19684	2.09411	2.09677	Deamidation (N)	DirectTMT-HighpHC18-Fr9					2075.9	0.896211	51.568	51.568	2.4426e-42	159.81	145.35	2714000000	4	1	2	0.52549	-0.106776	-0.360764	KCGNCSLTTLKDEDFCK	tr|A0A182DWH8|A0A182DWH8_HUMAN;tr|A0A182DWH7|A0A182DWH7_HUMAN;sp|P49908|SEPP1_HUMAN	256
2.93745	2.80902	2.89245	2.82731	2.70439	3.0189	2.94829	3.02051	2.81005	2.91776	2 Deamidation (N)	DirectTMT-HighpHC18-Fr7			+	P_I	2915.38	0.382497	76.681	76.681	1.1041e-85	173.55	154.17	3178300000	19	2	0	1.06866	-0.108978	-0.426459	VSEHIPVYQQEENQTDVWTLLNGSK	tr|A0A182DWH8|A0A182DWH8_HUMAN;tr|A0A182DWH7|A0A182DWH7_HUMAN;sp|P49908|SEPP1_HUMAN	256
1.95618	1.82509	1.92398	1.74706	1.5757	2.05103	2.0316	1.84403	1.83254	1.88645	Deamidation (N)	DirectTMT-HighpHC18-Fr8					1153.51	0.510744	48.174	48.174	3.0752e-58	174.98	137.42	545530000	6	1	0	0.759328	-0.12353	-0.436817	CGNCSLTTLK	tr|A0A182DWH8|A0A182DWH8_HUMAN;tr|A0A182DWH7|A0A182DWH7_HUMAN;sp|P49908|SEPP1_HUMAN	256
-2.55414	-3.00449	-3.02704	-2.64317	-2.75713	-3.0063	-2.67264	-2.68836	-3.14041	-2.98143	Deamidation (N)	DirectTMT-HighpHC18-Fr10					2195.15	0.148737	88.823	88.823	4.1956e-37	148.41	137.75	111760000	5	1	0	0.327805	0.100634	0.302444	LGSFEGLVNLTFIHLQHNR	sp|P51884|LUM_HUMAN	257
-0.554	-0.828063	-0.651729	-0.76263	-0.873012	-0.776015	-0.611521	-0.809021	-0.810064	-0.573902	3 Deamidation (N)	DirectTMT-HighpHC18-Fr7					1884.96	0.958142	62.083	62.083	2.3344e-10	110.77	96.422	81206000	2	3	0	0.0838315	-0.0177818	-0.0640604	LHINHNNLTESVGPLPK	sp|P51884|LUM_HUMAN	257
-3.24168	-3.72041	-3.45099	-3.84963	-3.35899	-3.30619	-3.39106	-3.50465	-3.55387	-3.7021	2 Deamidation (N)	DirectTMT-HighpHC18-Fr9					2196.13	0.132752	94.477	94.477	2.7558e-13	101.01	85.754	40947000	3	2	0	0.0912092	-0.0327608	-0.0986073	LGSFEGLVNLTFIHLQHNR	sp|P51884|LUM_HUMAN	257
[truncated: 365 more rows]
