# Supplementary material for: Development of a predictive model to distinguish prostate cancer from benign prostatic hyperplasia by integrating serum glycoproteomics and clinical variables
Source: Clin Proteomics. 2023 Nov 21;20:52. doi: 10.1186/s12014-023-09439-4 (PMC10662699; doi:10.1186/s12014-023-09439-4)
Supplement: Supplementary file 6 — Additional file 6: Confusion matrixes, confidence intervals and ROC curves for the remaining four ML algorithms (KNN, SVM, Logistic regression, Decision Tree). The following sets of variables were considered: (i) proteomic + clinical (named “Multivariate Analysis”, blue), (ii) proteomic variables only (named “Peptides Analysis”, green), (iii) clinical variables only (named “Biological Samples”, red), (iv) PSA only (named “Univariate Analysis”, red). [file 12014_2023_9439_MOESM6_ESM.xlsx]

## Sheet: Confusion  matrix
MULTIVARIATE ANALYSIS											UNIVARIATE ANALYSIS
Random Forest - confusion matrix					Summary statistic						Random Forest - confusion matrix					Summary statistic
		BPH	Pca		AUC	0.93							BPH	Pca		AUC	0.79
classified as HPB		22	0		Accuracy	0.93					classified as HPB		18	4		Accuracy	0.79
classified as Pca		3	18		Specificity	0.86					classified as Pca		5	16		Specificity	0.76
					Sensitivity	1.00										Sensitivity	0.81
Logistic Regression - confusion matrix					Summary statistic						Logistic Regression - confusion matrix					Summary statistic
		BPH	Pca		AUC	0.79							BPH	Pca		AUC	0.67
classified as HPB		17	5		Accuracy	0.79					classified as HPB		22	0		Accuracy	0.67
classified as Pca		4	17		Specificity	0.81					classified as Pca		14	7		Specificity	0.33
					Sensitivity	0.77										Sensitivity	1.00
KNN - confusion matrix					Summary statistic						KNN - confusion matrix					Summary statistic
		BPH	Pca		AUC	0.81							BPH	Pca		AUC	0.83
classified as HPB		18	4		Accuracy	0.81					classified as HPB		22	0		Accuracy	0.84
classified as Pca		4	17		Specificity	0.81					classified as Pca		7	14		Specificity	0.67
					Sensitivity	0.82										Sensitivity	1.00
SVM - confusion matrix					Summary statistic						SVM - confusion matrix					Summary statistic
		BPH	Pca		AUC	0.52							BPH	Pca		AUC	0.86
classified as HPB		22	0		Accuracy	0.53					classified as HPB		21	1		Accuracy	0.86
classified as Pca		20	1		Specificity	0.05					classified as Pca		5	16		Specificity	0.76
					Sensitivity	1.00										Sensitivity	0.95
Decision Tree - confusion matrix					Summary statistic						Decision Tree - confusion matrix					Summary statistic
		BPH	Pca		AUC	0.72							BPH	Pca		AUC	0.79
classified as HPB		12	10		Accuracy	0.72					classified as HPB		19	3		Accuracy	0.79
classified as Pca		2	19		Specificity	0.9					classified as Pca		6	15		Specificity	0.71
					Sensitivity	0.54										Sensitivity	0.86
BIOLOGICAL SAMPLES											PEPTIDES ONLY
Random Forest - confusion matrix					Summary statistic						Random Forest - confusion matrix					Summary statistic
		BPH	Pca		AUC	0.84							BPH	Pca		AUC	0.62
classified as HPB		17	5		Accuracy	0.84					classified as HPB		16	6		Accuracy	0.63
classified as Pca		3	19		Specificity	0.9					classified as Pca		10	11		Specificity	0.52
					Sensitivity	0.77										Sensitivity	0.73
Logistic Regression - confusion matrix					Summary statistic						Logistic Regression - confusion matrix					Summary statistic
		BPH	Pca		AUC	0.79							BPH	Pca		AUC	0.5
classified as HPB		17	5		Accuracy	0.79					classified as HPB		22	0		Accuracy	0.51
classified as Pca		4	17		Specificity	0.81					classified as Pca		21	0		Specificity	-
					Sensitivity	0.77										Sensitivity	1.00
KNN - confusion matrix					Summary statistic						KNN - confusion matrix					Summary statistic
		BPH	Pca		AUC	0.81							BPH	Pca		AUC	0.53
classified as HPB		18	4		Accuracy	0.81					classified as HPB		13	9		Accuracy	0.53
classified as Pca		4	17		Specificity	0.81					classified as Pca		8	13		Specificity	0.57
					Sensitivity	0.82										Sensitivity	0.5
SVM - confusion matrix					Summary statistic						SVM - confusion matrix					Summary statistic
		BPH	Pca		AUC	0.52							BPH	Pca		AUC	0.5
classified as HPB		22	0		Accuracy	0.53					classified as HPB		22	0		Accuracy	0.51
classified as Pca		20	1		Specificity	0.04					classified as Pca		21	0		Specificity	-
					Sensitivity	1.00										Sensitivity	1.00
Decision Tree - confusion matrix					Summary statistic						Decision Tree - confusion matrix					Summary statistic
		BPH	Pca		AUC	0.79							BPH	Pca		AUC	0.6
classified as HPB		17	5		Accuracy	0.79					classified as HPB		13	9		Accuracy	0.6
classified as Pca		4	17		Specificity	0.81					classified as Pca		9	12		Specificity	0.52
					Sensitivity	0.77										Sensitivity	0.68

## Sheet: Confidence Intervals
Multivariate
	AUC	AUC_MIN	AUC_MAX	f1	f1_MIN	f1_MAX	Accuracy	Accuracy_MIN	Accuracy_MAX	Specificity	Specificity_MIN	Specificity_MAX	Sensitivity	Sensitivity_MIN	Sensitivity_MAX
Random Forest	0.928571	0.878094	0.979049	0.923077	0.870849	0.975305	0.93	0.879991	0.980009	0.857143	0.788557	0.925729	1	1	1
Logistic Regression	0.791126	0.711451	0.8708	0.790698	0.710963	0.870433	0.791	0.711307	0.870693	0.809524	0.732559	0.886488	0.772727	0.69059	0.854865
KNN	0.813853	0.737565	0.890141	0.809524	0.732559	0.886488	0.814	0.737735	0.890265	0.809524	0.732559	0.886488	0.818182	0.742586	0.893778
SVM	0.52381	0.425921	0.621698	0.0909091	0.0345631	0.147255	0.535	0.43724	0.63276	0.047619	0.00587911	0.089359	1	1	1
Decision Tree	0.748918	0.663925	0.83391	0.784314	0.703699	0.864928	0.744	0.658461	0.829539	0.952381	0.910641	0.994121	0.545455	0.44786	0.643049
Biological_sample
	AUC	AUC_MIN	AUC_MAX	f1	f1_MIN	f1_MAX	Accuracy	Accuracy_MIN	Accuracy_MAX	Specificity	Specificity_MIN	Specificity_MAX	Sensitivity	Sensitivity_MIN	Sensitivity_MAX
Random Forest	0.838745	0.766662	0.910827	0.844444	0.773407	0.915481	0.837	0.764604	0.909396	0.904762	0.847227	0.962296	0.772727	0.69059	0.854865
Logistic Regression	0.791126	0.711451	0.8708	0.790698	0.710963	0.870433	0.791	0.711307	0.870693	0.809524	0.732559	0.886488	0.772727	0.69059	0.854865
KNN	0.813853	0.737565	0.890141	0.809524	0.732559	0.886488	0.814	0.737735	0.890265	0.809524	0.732559	0.886488	0.818182	0.742586	0.893778
SVM	0.52381	0.425921	0.621698	0.0909091	0.0345631	0.147255	0.535	0.43724	0.63276	0.047619	0.00587911	0.089359	1	1	1
Decision Tree	0.790043	0.710217	0.86987	0.780488	0.69936	0.861615	0.791	0.711307	0.870693	0.761905	0.678425	0.845385	0.818182	0.742586	0.893778
Peptide Only
	AUC	AUC_MIN	AUC_MAX	f1	f1_MIN	f1_MAX	Accuracy	Accuracy_MIN	Accuracy_MAX	Specificity	Specificity_MIN	Specificity_MAX	Sensitivity	Sensitivity_MIN	Sensitivity_MAX
Random Forest	0.625541	0.53068	0.720402	0.578947	0.482177	0.675718	0.628	0.533266	0.722734	0.52381	0.425921	0.621698	0.727273	0.639982	0.814564
Logistic Regression	0.5	0.402	0.598	0	0	0	0.512	0.414028	0.609972	0	0	0	1	1	1
KNN	0.535714	0.437965	0.633464	0.545455	0.44786	0.643049	0.535	0.43724	0.63276	0.571429	0.474434	0.668423	0.5	0.402	0.598
SVM	0.5	0.402	0.598	0	0	0	0.512	0.414028	0.609972	0	0	0	1	1	1
Decision Tree	0.602814	0.506908	0.69872	0.564103	0.466911	0.661294	0.605	0.509185	0.700815	0.52381	0.425921	0.621698	0.681818	0.590527	0.773109
Univariate
	AUC	AUC_MIN	AUC_MAX	f1	f1_MIN	f1_MAX	Accuracy	Accuracy_MIN	Accuracy_MAX	Specificity	Specificity_MIN	Specificity_MAX	Sensitivity	Sensitivity_MIN	Sensitivity_MAX
Random Forest	0.790043	0.710217	0.86987	0.780488	0.69936	0.861615	0.791	0.711307	0.870693	0.761905	0.678425	0.845385	0.818182	0.742586	0.893778
Logistic Regression	0.666667	0.574271	0.759062	0.5	0.402	0.598	0.674	0.582126	0.765874	0.333333	0.240938	0.425729	1	1	1
KNN	0.833333	0.760288	0.906378	0.8	0.7216	0.8784	0.837	0.764604	0.909396	0.666667	0.574271	0.759062	1	1	1
SVM	0.858225	0.789857	0.926594	0.842105	0.770635	0.913575	0.86	0.791991	0.928009	0.761905	0.678425	0.845385	0.954545	0.913719	0.995372
Decision Tree	0.788961	0.708984	0.868938	0.769231	0.686651	0.85181	0.791	0.711307	0.870693	0.714286	0.625742	0.802829	0.863636	0.796374	0.930899
